# Supplementary material for: Crystal structure, Hirshfeld surface analysis and DFT studies of tetra­kis­(μ-3-nitro­benzoato-κ2 O 1:O 1′)bis­[(N,N-di­methyl­formamide-κO)copper(II)] di­methyl­formamide disolvate
Source: Acta Crystallogr E Crystallogr Commun. 2021 Oct 26;77(Pt 11):1164–9. doi: 10.1107/S2056989021010999 (PMC8587988; doi:10.1107/S2056989021010999)
Supplement: Supplementary file 1 [file e-77-01164-sup1.cif]

##############################################################################
#                                                                            #
# This CIF contains the data in a paper accepted for publication in          #
# Acta Crystallographica Section E. It conforms to the requirements of       #
# Notes for Authors for Acta Crystallographica Section E, and has been       #
# peer reviewed under the auspices of the IUCr Commission on Journals.       #
#                                                                            #
# Full details of the Crystallographic Information File format               #
# are given in the paper "The Crystallographic Information File (CIF):       #
# a New Standard Archive File for Crystallography" by S. R. Hall, F. H.      #
# Allen and I. D. Brown [Acta Cryst. (1991), A47, 655-685].                  #
#                                                                            #
# The current version of the core CIF dictionary is obtainable from          #
# ftp://ftp.iucr.org/pub/cif_core.dic.                                       #
#                                                                            #
# Software is freely available for graphical display of the structure(s)     #
# in this CIF. For information consult the CIF software page                 #
# http://www.iucr.org/resources/cif/software.                                #
#                                                                            #
# This file may be used for bona fide research purposes within the           #
# scientific community so long as proper attribution is given to the journal # 
# article from which it was obtained.                                        #
#                                                                            #
##############################################################################
data_I
_audit_creation_method     'SHELXL-2014/7'
_chemical_name_systematic
;\
Tetrakis(\m-3-nitrobenzoato-\k^2^<i>O</i>^1^:<i>O</i>^1'^)\
bis[(<i>N</i>,<i>N</i>-dimethylformamide-\k<i>O</i>)copper(II)]
dimethylformamide disolvate
;
_chemical_name_common     ?
_chemical_formula_moiety     'C34 H30 Cu2 N6 O18, 2(C3 H7 N O)'
_chemical_formula_sum     'C40 H44 Cu2 N8 O20'
_chemical_formula_iupac     '[Cu2 (C7 H4 N O4)4 (C3 H7 N O)2], 2C3 H7 N O'
_chemical_formula_weight     1083.91
_chemical_melting_point     ?
_space_group_crystal_system     monoclinic
_space_group_name_H-M_alt     'P 21/c'
_space_group_name_Hall     '-P 2ybc'
loop_
    _space_group_symop_operation_xyz
    'x, y, z'
    '-x, y+1/2, -z+1/2'
    '-x, -y, -z'
    'x, -y-1/2, z-1/2'
_cell_length_a     11.5657(4)
_cell_length_b     10.4851(3)
_cell_length_c     19.7258(5)
_cell_angle_alpha     90
_cell_angle_beta     91.581(3)
_cell_angle_gamma     90
_cell_volume     2391.19(12)
_cell_formula_units_Z     2
_cell_measurement_reflns_used     5941
_cell_measurement_theta_min     4.2060
_cell_measurement_theta_max     75.4780
_cell_measurement_temperature     293(2)
_exptl_crystal_description     plate
_exptl_crystal_colour     blue
_exptl_crystal_size_max     0.20
_exptl_crystal_size_mid     0.15
_exptl_crystal_size_min     0.10
_exptl_crystal_density_diffrn     1.505
_exptl_crystal_density_meas     ?
_exptl_crystal_density_method     'not measured'
_exptl_crystal_F_000     1116
_exptl_absorpt_coefficient_mu     1.842
_exptl_absorpt_correction_type     multi-scan
_exptl_absorpt_process_details
;
(CrysAlisPro; Rigaku OD, 2018)
;
_exptl_absorpt_correction_T_min     0.36639
_exptl_absorpt_correction_T_max     1.00000
_diffrn_ambient_temperature     293(2)
_diffrn_source     'Enhance (Cu) X-ray Source'
_diffrn_radiation_type     'Cu K\a'
_diffrn_radiation_wavelength     1.54184
_diffrn_radiation_monochromator     'graphite'
_diffrn_measurement_device_type     'Xcalibur, Ruby'
_diffrn_measurement_device     'four-circle diffractometer'
_diffrn_measurement_method     'w\scans'
_diffrn_detector     'CCD plate'
_diffrn_detector_area_resol_mean     10.2576
_diffrn_reflns_number     17186
_diffrn_reflns_av_R_equivalents     0.0405
_diffrn_reflns_av_unetI/netI     0.0334
_diffrn_reflns_theta_min     3.823
_diffrn_reflns_theta_max     76.159
_diffrn_reflns_theta_full     67.684
_diffrn_measured_fraction_theta_max     0.987
_diffrn_measured_fraction_theta_full     1.000
_diffrn_reflns_limit_h_min     -14
_diffrn_reflns_limit_h_max     14
_diffrn_reflns_limit_k_min     -13
_diffrn_reflns_limit_k_max     12
_diffrn_reflns_limit_l_min     -24
_diffrn_reflns_limit_l_max     16
_diffrn_radiation_probe     x-ray
_refine_special_details     ?
_reflns_number_total     4940
_reflns_number_gt     4016
_reflns_threshold_expression     'I > 2\s(I)'
_refine_ls_structure_factor_coef     Fsqd
_refine_ls_matrix_type     full
_refine_ls_R_factor_all     0.0545
_refine_ls_R_factor_gt     0.0426
_refine_ls_wR_factor_gt     0.1108
_refine_ls_wR_factor_ref     0.1198
_refine_ls_goodness_of_fit_ref     1.048
_refine_ls_restrained_S_all     1.048
_refine_ls_number_reflns     4940
_refine_ls_number_parameters     320
_refine_ls_number_restraints     0
_refine_ls_hydrogen_treatment     constr
_refine_ls_weighting_scheme     calc
_refine_ls_weighting_details
              'w=1/[\s^2^(Fo^2^)+(0.0582P)^2^+0.9153P] where P=(Fo^2^+2Fc^2^)/3'
_atom_sites_solution_hydrogens     geom
_atom_sites_solution_primary     direct
_atom_sites_solution_secondary     ?
_refine_ls_shift/su_max     0.001
_refine_ls_shift/su_mean     0.000
_refine_diff_density_max     0.383
_refine_diff_density_min     -0.655
_refine_ls_extinction_method     none
_refine_ls_extinction_coef     .
loop_
    _atom_type_symbol
    _atom_type_description
    _atom_type_scat_dispersion_real
    _atom_type_scat_dispersion_imag
    _atom_type_scat_source
    'C' 'C' 0.0181 0.0091
                         'International Tables Vol C Tables 4.2.6.8 and 6.1.1.4'
    'H' 'H' 0.0000 0.0000
                         'International Tables Vol C Tables 4.2.6.8 and 6.1.1.4'
    'Cu' 'Cu' -1.9646 0.5888
                         'International Tables Vol C Tables 4.2.6.8 and 6.1.1.4'
    'N' 'N' 0.0311 0.0180
                         'International Tables Vol C Tables 4.2.6.8 and 6.1.1.4'
    'O' 'O' 0.0492 0.0322
                         'International Tables Vol C Tables 4.2.6.8 and 6.1.1.4'
_computing_data_collection
;
CrysAlisPro (Rigaku OD, 2018)
;
_computing_cell_refinement
;
CrysAlisPro (Rigaku OD, 2018)
;
_computing_data_reduction
;
CrysAlisPro (Rigaku OD, 2018)
;
_computing_structure_solution
;
SHELXT (Sheldrick, 2015a)
;
_computing_structure_refinement
;
<i>SHELXL2014/7</i> (Sheldrick, 2015b)
;
_computing_molecular_graphics
;
Mercury (Macrae et al., 2020)
;
_computing_publication_material
;
publCIF (Westrip, 2010)
;
loop_
    _atom_site_type_symbol
    _atom_site_label
    _atom_site_fract_x
    _atom_site_fract_y
    _atom_site_fract_z
    _atom_site_U_iso_or_equiv
    _atom_site_adp_type
    _atom_site_calc_flag
    _atom_site_occupancy
    _atom_site_disorder_assembly
    _atom_site_disorder_group
    Cu Cu1 0.52536(3) 0.37834(3) 0.48912(2) 0.03259(12) Uani d 1 . .
    O O1 0.67889(15) 0.43281(17) 0.52255(9) 0.0438(4) Uani d 1 . .
    O O2 0.63778(15) 0.63846(16) 0.54126(9) 0.0442(4) Uani d 1 . .
    O O3 0.48321(16) 0.35248(16) 0.58396(8) 0.0447(4) Uani d 1 . .
    O O4 0.43655(16) 0.55704(16) 0.60163(8) 0.0438(4) Uani d 1 . .
    O O5 0.57752(17) 0.18687(16) 0.46685(9) 0.0474(4) Uani d 1 . .
    O O6 0.2420(2) 0.6543(3) 0.81319(13) 0.0853(8) Uani d 1 . .
    O O7 0.2426(3) 0.5167(3) 0.89371(12) 0.0977(10) Uani d 1 . .
    O O8 1.1930(2) 0.3843(3) 0.60860(15) 0.0927(9) Uani d 1 . .
    O O9 1.0475(2) 0.2614(3) 0.59089(17) 0.1004(10) Uani d 1 . .
    N N1 0.7192(2) 0.0413(2) 0.45278(11) 0.0533(6) Uani d 1 . .
    N N2 0.2717(2) 0.5527(3) 0.83778(12) 0.0612(7) Uani d 1 . .
    N N3 1.0906(2) 0.3660(3) 0.59792(14) 0.0659(8) Uani d 1 . .
    C C1 0.4512(2) 0.4433(2) 0.62026(11) 0.0376(5) Uani d 1 . .
    C C2 0.4313(2) 0.4157(2) 0.69403(11) 0.0376(5) Uani d 1 . .
    C C3 0.4849(3) 0.3128(3) 0.72534(13) 0.0509(7) Uani d 1 . .
    H H3 0.5305 0.2581 0.7004 0.061 Uiso calc 1 . .
    C C4 0.4709(3) 0.2912(3) 0.79400(15) 0.0614(8) Uani d 1 . .
    H H4 0.5092 0.2233 0.8150 0.074 Uiso calc 1 . .
    C C5 0.4012(3) 0.3685(3) 0.83118(13) 0.0543(7) Uani d 1 . .
    H H5 0.3909 0.3534 0.8771 0.065 Uiso calc 1 . .
    C C6 0.3469(2) 0.4689(3) 0.79880(12) 0.0445(6) Uani d 1 . .
    C C7 0.3616(2) 0.4953(2) 0.73090(12) 0.0411(6) Uani d 1 . .
    H H7 0.3253 0.5651 0.7105 0.049 Uiso calc 1 . .
    C C8 0.7049(2) 0.5442(2) 0.54082(11) 0.0373(5) Uani d 1 . .
    C C9 0.8275(2) 0.5637(2) 0.56579(12) 0.0398(5) Uani d 1 . .
    C C10 0.8687(3) 0.6832(3) 0.58268(15) 0.0547(7) Uani d 1 . .
    H H10 0.8197 0.7534 0.5794 0.066 Uiso calc 1 . .
    C C11 0.9830(3) 0.6997(3) 0.60457(18) 0.0701(9) Uani d 1 . .
    H H11 1.0098 0.7807 0.6161 0.084 Uiso calc 1 . .
    C C12 1.0562(3) 0.5977(3) 0.60927(17) 0.0654(9) Uani d 1 . .
    H H12 1.1332 0.6084 0.6231 0.078 Uiso calc 1 . .
    C C13 1.0132(2) 0.4784(3) 0.59303(14) 0.0504(7) Uani d 1 . .
    C C14 0.9006(2) 0.4592(3) 0.57205(12) 0.0449(6) Uani d 1 . .
    H H14 0.8736 0.3776 0.5622 0.054 Uiso calc 1 . .
    C C15 0.6799(3) 0.1556(3) 0.46790(13) 0.0482(6) Uani d 1 . .
    H H15 0.7341 0.2174 0.4803 0.058 Uiso calc 1 . .
    C C16 0.6410(4) -0.0611(3) 0.4369(2) 0.0850(12) Uani d 1 . .
    H H16A 0.6331 -0.1143 0.4761 0.128 Uiso calc 1 . .
    H H16B 0.6707 -0.1107 0.4004 0.128 Uiso calc 1 . .
    H H16C 0.5668 -0.0268 0.4236 0.128 Uiso calc 1 . .
    C C17 0.8432(3) 0.0129(4) 0.4595(2) 0.0837(12) Uani d 1 . .
    H H17A 0.8833 0.0858 0.4779 0.126 Uiso calc 1 . .
    H H17B 0.8726 -0.0069 0.4157 0.126 Uiso calc 1 . .
    H H17C 0.8548 -0.0587 0.4892 0.126 Uiso calc 1 . .
    O O10 1.0396(3) 0.4379(4) 0.7733(2) 0.1376(14) Uani d 1 . .
    N N4 0.8658(3) 0.5366(3) 0.76200(16) 0.0773(8) Uani d 1 . .
    C C18 0.9808(5) 0.5333(5) 0.7716(2) 0.0941(13) Uani d 1 . .
    H H18 1.0188 0.6109 0.7774 0.113 Uiso calc 1 . .
    C C19 0.8031(6) 0.4220(6) 0.7556(3) 0.145(2) Uani d 1 . .
    H H19A 0.8554 0.3532 0.7469 0.217 Uiso calc 1 . .
    H H19B 0.7477 0.4292 0.7187 0.217 Uiso calc 1 . .
    H H19C 0.7636 0.4056 0.7968 0.217 Uiso calc 1 . .
    C C20 0.8067(5) 0.6575(5) 0.7589(2) 0.1113(16) Uani d 1 . .
    H H20A 0.7587 0.6661 0.7976 0.167 Uiso calc 1 . .
    H H20B 0.7594 0.6616 0.7182 0.167 Uiso calc 1 . .
    H H20C 0.8624 0.7253 0.7589 0.167 Uiso calc 1 . .
loop_
    _atom_site_aniso_label
    _atom_site_aniso_U_11
    _atom_site_aniso_U_22
    _atom_site_aniso_U_33
    _atom_site_aniso_U_12
    _atom_site_aniso_U_13
    _atom_site_aniso_U_23
    Cu1 0.0397(2) 0.02672(19) 0.03118(18) 0.00108(14) -0.00230(14) -0.00110(12)
    O1 0.0408(10) 0.0382(9) 0.0517(10) 0.0001(8) -0.0074(8) -0.0067(8)
    O2 0.0428(10) 0.0384(10) 0.0511(10) 0.0009(8) -0.0070(8) -0.0056(8)
    O3 0.0604(12) 0.0393(10) 0.0346(8) 0.0024(8) 0.0043(8) 0.0023(7)
    O4 0.0626(12) 0.0360(9) 0.0328(8) -0.0022(8) 0.0026(8) 0.0038(7)
    O5 0.0572(12) 0.0315(9) 0.0533(10) 0.0070(8) 0.0008(9) -0.0047(8)
    O6 0.108(2) 0.0639(15) 0.0859(17) 0.0257(15) 0.0341(15) 0.0078(13)
    O7 0.125(2) 0.122(2) 0.0477(13) 0.0305(19) 0.0330(14) 0.0112(14)
    O8 0.0399(13) 0.133(3) 0.105(2) 0.0118(14) -0.0095(13) 0.0151(17)
    O9 0.0694(17) 0.0748(18) 0.156(3) 0.0204(15) -0.0189(17) -0.0202(19)
    N1 0.0728(17) 0.0353(12) 0.0528(13) 0.0130(11) 0.0181(12) 0.0010(10)
    N2 0.0669(17) 0.0692(18) 0.0480(13) 0.0005(14) 0.0093(12) -0.0031(13)
    N3 0.0449(16) 0.089(2) 0.0635(16) 0.0140(15) -0.0027(12) 0.0034(15)
    C1 0.0405(13) 0.0390(13) 0.0330(11) -0.0051(11) -0.0030(9) 0.0045(10)
    C2 0.0425(14) 0.0361(12) 0.0339(11) -0.0029(11) -0.0014(10) 0.0042(9)
    C3 0.0568(17) 0.0503(16) 0.0456(14) 0.0095(14) 0.0034(12) 0.0074(12)
    C4 0.074(2) 0.062(2) 0.0476(15) 0.0153(17) -0.0003(14) 0.0188(14)
    C5 0.0636(19) 0.0632(19) 0.0359(13) 0.0016(15) 0.0001(12) 0.0138(12)
    C6 0.0498(15) 0.0479(15) 0.0361(12) -0.0027(12) 0.0035(11) 0.0015(11)
    C7 0.0435(14) 0.0391(14) 0.0404(12) -0.0016(11) -0.0025(10) 0.0076(10)
    C8 0.0409(13) 0.0399(13) 0.0310(11) -0.0013(11) -0.0013(9) 0.0010(9)
    C9 0.0402(14) 0.0434(14) 0.0357(11) -0.0029(11) -0.0014(10) -0.0003(10)
    C10 0.0547(17) 0.0478(16) 0.0610(17) -0.0100(14) -0.0097(14) 0.0025(13)
    C11 0.065(2) 0.059(2) 0.085(2) -0.0241(17) -0.0192(18) 0.0027(17)
    C12 0.0466(18) 0.081(2) 0.0672(19) -0.0181(17) -0.0165(15) 0.0062(17)
    C13 0.0398(14) 0.0673(19) 0.0438(13) 0.0021(14) -0.0017(11) 0.0014(13)
    C14 0.0411(14) 0.0527(16) 0.0409(13) -0.0042(12) -0.0018(11) -0.0046(11)
    C15 0.0596(18) 0.0360(14) 0.0494(14) 0.0068(13) 0.0075(13) -0.0021(11)
    C16 0.110(3) 0.0401(18) 0.107(3) 0.0039(19) 0.027(2) -0.0158(19)
    C17 0.085(3) 0.072(2) 0.096(3) 0.034(2) 0.034(2) 0.008(2)
    O10 0.140(3) 0.109(3) 0.163(4) 0.049(3) -0.008(3) 0.016(3)
    N4 0.086(2) 0.072(2) 0.0730(19) -0.0017(18) 0.0054(16) 0.0005(16)
    C18 0.107(4) 0.085(3) 0.090(3) 0.008(3) 0.004(3) 0.006(2)
    C19 0.179(6) 0.133(5) 0.122(4) -0.071(5) 0.000(4) -0.009(4)
    C20 0.117(4) 0.120(4) 0.097(3) 0.040(3) 0.014(3) 0.009(3)
_geom_special_details
;
 All esds (except the esd in the dihedral angle between two l.s. planes)
 are estimated using the full covariance matrix.  The cell esds are taken
 into account individually in the estimation of esds in distances, angles
 and torsion angles; correlations between esds in cell parameters are only
 used when they are defined by crystal symmetry.  An approximate (isotropic)
 treatment of cell esds is used for estimating esds involving l.s. planes.
;
loop_
    _geom_bond_atom_site_label_1
    _geom_bond_atom_site_label_2
    _geom_bond_site_symmetry_2
    _geom_bond_distance
    _geom_bond_publ_flag
    Cu1 O1 . 1.9620(17) y
    Cu1 O3 . 1.9650(16) y
    Cu1 O2 3_666 1.9719(18) y
    Cu1 O4 3_666 1.9751(16) y
    Cu1 O5 . 2.1453(17) y
    Cu1 Cu1 3_666 2.6554(6) y
    O1 C8 . 1.257(3) ?
    O2 C8 . 1.257(3) ?
    O2 Cu1 3_666 1.9718(18) ?
    O3 C1 . 1.254(3) ?
    O4 C1 . 1.258(3) ?
    O4 Cu1 3_666 1.9751(16) ?
    O5 C15 . 1.229(3) ?
    O6 N2 . 1.216(3) ?
    O7 N2 . 1.222(3) ?
    O8 N3 . 1.213(3) ?
    O9 N3 . 1.211(4) ?
    N1 C15 . 1.318(3) ?
    N1 C16 . 1.432(4) ?
    N1 C17 . 1.467(4) ?
    N2 C6 . 1.469(4) ?
    N3 C13 . 1.481(4) ?
    C1 C2 . 1.508(3) ?
    C2 C3 . 1.381(4) ?
    C2 C7 . 1.381(3) ?
    C3 C4 . 1.387(4) ?
    C3 H3 . 0.9300 ?
    C4 C5 . 1.370(4) ?
    C4 H4 . 0.9300 ?
    C5 C6 . 1.374(4) ?
    C5 H5 . 0.9300 ?
    C6 C7 . 1.383(3) ?
    C7 H7 . 0.9300 ?
    C8 C9 . 1.502(3) ?
    C9 C10 . 1.378(4) ?
    C9 C14 . 1.387(4) ?
    C10 C11 . 1.390(4) ?
    C10 H10 . 0.9300 ?
    C11 C12 . 1.365(5) ?
    C11 H11 . 0.9300 ?
    C12 C13 . 1.381(4) ?
    C12 H12 . 0.9300 ?
    C13 C14 . 1.371(4) ?
    C14 H14 . 0.9300 ?
    C15 H15 . 0.9300 ?
    C16 H16A . 0.9600 ?
    C16 H16B . 0.9600 ?
    C16 H16C . 0.9600 ?
    C17 H17A . 0.9600 ?
    C17 H17B . 0.9600 ?
    C17 H17C . 0.9600 ?
    O10 C18 . 1.209(5) ?
    N4 C18 . 1.339(6) ?
    N4 C19 . 1.407(6) ?
    N4 C20 . 1.441(5) ?
    C18 H18 . 0.9300 ?
    C19 H19A . 0.9600 ?
    C19 H19B . 0.9600 ?
    C19 H19C . 0.9600 ?
    C20 H20A . 0.9600 ?
    C20 H20B . 0.9600 ?
    C20 H20C . 0.9600 ?
loop_
    _geom_angle_atom_site_label_1
    _geom_angle_atom_site_label_2
    _geom_angle_atom_site_label_3
    _geom_angle_site_symmetry_1
    _geom_angle_site_symmetry_3
    _geom_angle
    _geom_angle_publ_flag
    O1 Cu1 O3 . . 88.06(8) ?
    O1 Cu1 O2 . 3_666 167.89(7) ?
    O3 Cu1 O2 . 3_666 90.95(8) ?
    O1 Cu1 O4 . 3_666 88.98(8) ?
    O3 Cu1 O4 . 3_666 167.85(7) ?
    O2 Cu1 O4 3_666 3_666 89.47(8) ?
    O1 Cu1 O5 . . 94.83(7) ?
    O3 Cu1 O5 . . 98.30(7) ?
    O2 Cu1 O5 3_666 . 97.26(7) ?
    O4 Cu1 O5 3_666 . 93.69(7) ?
    O1 Cu1 Cu1 . 3_666 82.41(5) ?
    O3 Cu1 Cu1 . 3_666 85.24(5) ?
    O2 Cu1 Cu1 3_666 3_666 85.48(5) ?
    O4 Cu1 Cu1 3_666 3_666 82.68(5) ?
    O5 Cu1 Cu1 . 3_666 175.46(6) ?
    C8 O1 Cu1 . . 125.04(17) ?
    C8 O2 Cu1 . 3_666 120.92(16) ?
    C1 O3 Cu1 . . 121.59(15) ?
    C1 O4 Cu1 . 3_666 123.95(16) ?
    C15 O5 Cu1 . . 121.53(18) ?
    C15 N1 C16 . . 120.8(3) ?
    C15 N1 C17 . . 120.4(3) ?
    C16 N1 C17 . . 118.5(3) ?
    O6 N2 O7 . . 123.3(3) ?
    O6 N2 C6 . . 118.7(2) ?
    O7 N2 C6 . . 118.0(3) ?
    O9 N3 O8 . . 124.1(3) ?
    O9 N3 C13 . . 117.9(3) ?
    O8 N3 C13 . . 118.1(3) ?
    O3 C1 O4 . . 126.4(2) ?
    O3 C1 C2 . . 117.4(2) ?
    O4 C1 C2 . . 116.2(2) ?
    C3 C2 C7 . . 119.8(2) ?
    C3 C2 C1 . . 120.2(2) ?
    C7 C2 C1 . . 119.9(2) ?
    C2 C3 C4 . . 120.1(3) ?
    C2 C3 H3 . . 120.0 ?
    C4 C3 H3 . . 120.0 ?
    C5 C4 C3 . . 120.8(3) ?
    C5 C4 H4 . . 119.6 ?
    C3 C4 H4 . . 119.6 ?
    C4 C5 C6 . . 118.2(2) ?
    C4 C5 H5 . . 120.9 ?
    C6 C5 H5 . . 120.9 ?
    C5 C6 C7 . . 122.5(3) ?
    C5 C6 N2 . . 119.0(2) ?
    C7 C6 N2 . . 118.5(2) ?
    C2 C7 C6 . . 118.6(2) ?
    C2 C7 H7 . . 120.7 ?
    C6 C7 H7 . . 120.7 ?
    O2 C8 O1 . . 126.1(2) ?
    O2 C8 C9 . . 118.0(2) ?
    O1 C8 C9 . . 115.9(2) ?
    C10 C9 C14 . . 119.4(2) ?
    C10 C9 C8 . . 121.3(2) ?
    C14 C9 C8 . . 119.3(2) ?
    C9 C10 C11 . . 120.5(3) ?
    C9 C10 H10 . . 119.7 ?
    C11 C10 H10 . . 119.7 ?
    C12 C11 C10 . . 120.4(3) ?
    C12 C11 H11 . . 119.8 ?
    C10 C11 H11 . . 119.8 ?
    C11 C12 C13 . . 118.4(3) ?
    C11 C12 H12 . . 120.8 ?
    C13 C12 H12 . . 120.8 ?
    C14 C13 C12 . . 122.4(3) ?
    C14 C13 N3 . . 118.0(3) ?
    C12 C13 N3 . . 119.5(3) ?
    C13 C14 C9 . . 118.9(3) ?
    C13 C14 H14 . . 120.6 ?
    C9 C14 H14 . . 120.6 ?
    O5 C15 N1 . . 125.2(3) ?
    O5 C15 H15 . . 117.4 ?
    N1 C15 H15 . . 117.4 ?
    N1 C16 H16A . . 109.5 ?
    N1 C16 H16B . . 109.5 ?
    H16A C16 H16B . . 109.5 ?
    N1 C16 H16C . . 109.5 ?
    H16A C16 H16C . . 109.5 ?
    H16B C16 H16C . . 109.5 ?
    N1 C17 H17A . . 109.5 ?
    N1 C17 H17B . . 109.5 ?
    H17A C17 H17B . . 109.5 ?
    N1 C17 H17C . . 109.5 ?
    H17A C17 H17C . . 109.5 ?
    H17B C17 H17C . . 109.5 ?
    C18 N4 C19 . . 119.9(4) ?
    C18 N4 C20 . . 119.8(4) ?
    C19 N4 C20 . . 120.3(4) ?
    O10 C18 N4 . . 125.5(5) ?
    O10 C18 H18 . . 117.3 ?
    N4 C18 H18 . . 117.3 ?
    N4 C19 H19A . . 109.5 ?
    N4 C19 H19B . . 109.5 ?
    H19A C19 H19B . . 109.5 ?
    N4 C19 H19C . . 109.5 ?
    H19A C19 H19C . . 109.5 ?
    H19B C19 H19C . . 109.5 ?
    N4 C20 H20A . . 109.5 ?
    N4 C20 H20B . . 109.5 ?
    H20A C20 H20B . . 109.5 ?
    N4 C20 H20C . . 109.5 ?
    H20A C20 H20C . . 109.5 ?
    H20B C20 H20C . . 109.5 ?
loop_
    _geom_torsion_atom_site_label_1
    _geom_torsion_atom_site_label_2
    _geom_torsion_atom_site_label_3
    _geom_torsion_atom_site_label_4
    _geom_torsion_site_symmetry_1
    _geom_torsion_site_symmetry_2
    _geom_torsion_site_symmetry_3
    _geom_torsion_site_symmetry_4
    _geom_torsion
    _geom_torsion_publ_flag
    Cu1 O3 C1 O4 . . . . 3.6(4) ?
    Cu1 O3 C1 C2 . . . . -174.57(15) ?
    Cu1 O4 C1 O3 3_666 . . . -5.6(4) ?
    Cu1 O4 C1 C2 3_666 . . . 172.56(15) ?
    O3 C1 C2 C3 . . . . 23.2(4) ?
    O4 C1 C2 C3 . . . . -155.2(3) ?
    O3 C1 C2 C7 . . . . -158.5(2) ?
    O4 C1 C2 C7 . . . . 23.1(3) ?
    C7 C2 C3 C4 . . . . -1.4(4) ?
    C1 C2 C3 C4 . . . . 176.9(3) ?
    C2 C3 C4 C5 . . . . 2.0(5) ?
    C3 C4 C5 C6 . . . . -0.8(5) ?
    C4 C5 C6 C7 . . . . -1.0(4) ?
    C4 C5 C6 N2 . . . . 179.9(3) ?
    O6 N2 C6 C5 . . . . 165.9(3) ?
    O7 N2 C6 C5 . . . . -13.7(4) ?
    O6 N2 C6 C7 . . . . -13.2(4) ?
    O7 N2 C6 C7 . . . . 167.2(3) ?
    C3 C2 C7 C6 . . . . -0.4(4) ?
    C1 C2 C7 C6 . . . . -178.7(2) ?
    C5 C6 C7 C2 . . . . 1.6(4) ?
    N2 C6 C7 C2 . . . . -179.3(2) ?
    Cu1 O2 C8 O1 3_666 . . . -0.5(3) ?
    Cu1 O2 C8 C9 3_666 . . . -178.98(15) ?
    Cu1 O1 C8 O2 . . . . 0.5(4) ?
    Cu1 O1 C8 C9 . . . . 179.02(15) ?
    O2 C8 C9 C10 . . . . -6.0(4) ?
    O1 C8 C9 C10 . . . . 175.3(2) ?
    O2 C8 C9 C14 . . . . 173.9(2) ?
    O1 C8 C9 C14 . . . . -4.8(3) ?
    C14 C9 C10 C11 . . . . 1.2(4) ?
    C8 C9 C10 C11 . . . . -178.9(3) ?
    C9 C10 C11 C12 . . . . 0.4(5) ?
    C10 C11 C12 C13 . . . . -1.2(5) ?
    C11 C12 C13 C14 . . . . 0.5(5) ?
    C11 C12 C13 N3 . . . . -179.8(3) ?
    O9 N3 C13 C14 . . . . -8.5(4) ?
    O8 N3 C13 C14 . . . . 171.4(3) ?
    O9 N3 C13 C12 . . . . 171.8(3) ?
    O8 N3 C13 C12 . . . . -8.4(4) ?
    C12 C13 C14 C9 . . . . 1.1(4) ?
    N3 C13 C14 C9 . . . . -178.7(2) ?
    C10 C9 C14 C13 . . . . -1.9(4) ?
    C8 C9 C14 C13 . . . . 178.2(2) ?
    Cu1 O5 C15 N1 . . . . -177.7(2) ?
    C16 N1 C15 O5 . . . . -3.6(4) ?
    C17 N1 C15 O5 . . . . -176.6(3) ?
    C19 N4 C18 O10 . . . . 2.5(7) ?
    C20 N4 C18 O10 . . . . -178.0(4) ?
loop_
    _geom_hbond_atom_site_label_D
    _geom_hbond_atom_site_label_H
    _geom_hbond_atom_site_label_A
    _geom_hbond_site_symmetry_A
    _geom_hbond_distance_DH
    _geom_hbond_distance_HA
    _geom_hbond_distance_DA
    _geom_hbond_angle_DHA
    _geom_hbond_publ_flag
    C4 H4 O4 2_646 0.93 2.47 3.360(4) 161 y
    C15 H15 O1 . 0.93 2.50 3.100(4) 123 y
    C16 H16C O5 . 0.96 2.40 2.770(4) 102 y
    C19 H19A O10 . 0.96 2.35 2.753(8) 104 y
    C20 H20C O10 2_756 0.96 2.59 3.503(7) 160 y
_shelx_space_group_comment
;
The symmetry employed for this shelxl refinement is uniquely defined
by the following loop, which should always be used as a source of
symmetry information in preference to the above space-group names.
They are only intended as comments.
;
_shelx_estimated_absorpt_T_min     ?
_shelx_estimated_absorpt_T_max     ?
_shelx_hkl_file
;
   0   0  -2 215969. 669.756   2
   0   0  -2 208925. 773.549  21
   0   0  -3 204.338 17.8644  24
   0   0  -3 134.226 36.2812  21
   0   0  -3 184.117 30.5526   2
   0   0  -4 188616. 875.835   2
   0   0  -4 191746. 529.647  24
   0   0  -5 111.570 20.1605  24
   0   0   5 132.098 17.1787   1
   0   0  -6 200329. 611.197  24
   0   0  -6 190421. 1276.17  21
   0   0   6 202862. 933.025   3
   0   0  -6 194423. 1085.72   2
   0   0  -7 34.5788 54.8721  21
   0   0  -7 11.7940 12.1539  24
   0   0   7 22.5466 25.9502   3
   0   0  -7 16.8428 34.1523   2
   0   0  -8 20189.3 406.305   2
   0   0  -8 20314.0 490.487  21
   0   0  -9 67.6466 69.1967  21
   0   0   9 64.9077 33.4625   3
   0   0  -9 42.0548 43.8520   2
   0   0 -10 112674. 1312.81  21
   0   0 -10 118285. 1093.02   2
   0   0  11 86.6235 78.9682  25
   0   0 -11-50.5779 79.4530  21
   0   0 -12 8391.67 400.127  21
   0   0  12 8069.97 422.375  25
   0   0 -13-8.14858 79.0442  21
   0   0  13 61.6993 71.7040  25
   0   0 -14 14800.5 581.327  21
   0   0 -15 160.424 193.294  23
   0   0 -15-153.103 180.052  20
   0   0 -15 233.689 101.633  21
   0   0 -15-177.390 163.938   8
   0   0 -15 41.0269 263.230   9
   0   0 -15 73.3533 142.328  19
   0   0 -16 3371.11 555.329  20
   0   0 -16 3378.83 541.416  18
   0   0 -16 3150.00 542.220   9
   0   0 -16 2782.81 501.674   8
   0   0 -16 2850.86 513.537  23
   0   0 -17 351.360 265.793   9
   0   0 -17-320.414 193.500  18
   0   0 -17 183.044 188.685   8
   0   0 -17 227.030 201.377  23
   0   0 -17-138.259 149.620  20
   0   0 -18 1503.62 399.246   9
   0   0 -18 1283.15 347.014  23
   0   0 -18 1572.19 393.115   8
   0   0 -18 1478.22 378.686  20
   0   0 -18 1503.38 377.039  18
   0   0 -19 202.134 231.963   9
   0   0 -19 14.8643 178.407   8
   0   0 -19 13.6582 130.376  18
   0   0 -19-620.735 248.551  20
   0   0 -19-663.520 247.846  23
   0   0 -20 1150.60 325.065  18
   0   0 -20 1147.37 322.209   8
   0   0 -20 479.136 250.645  23
   0   0 -20 926.772 298.669   9
   0   0 -20 693.168 261.556  20
   0   0 -21-47.0645 120.875  20
   0   0 -21-114.602 117.048  23
   0   0 -21 235.678 198.970   9
   0   0 -21 69.7689 138.618   8
   0   0 -22 96.2217 126.982   9
   0   0 -23-8.19855 114.101   9
   0   0 -24 133.177 127.964   9
   0   1   0 702.731 44.9959  24
   0  -1   0 475.163 29.8995   2
   0  -1  -1 235652. 803.691   2
   0   1   1 237970. 725.698  24
   0  -1  -2 272.574 38.9205   2
   0   1   2 380.466 28.6311  24
   0  -1   3 140575. 577.133  25
   0  -1  -3 133619. 797.083   2
   0   1  -3 136674. 714.274  24
   0  -1  -4 42372.9 495.978   2
   0  -1  -4 43189.4 505.831  21
   0   1  -4 43434.4 420.814  24
   0  -1   4 43888.5 413.191  25
   0  -1  -5 108846. 856.801   2
   0   1  -5 112832. 605.410   2
   0  -1  -5 111396. 905.249  21
   0  -1   5 108722. 780.827  25
   0   1  -5 108845. 696.540  24
   0  -1  -6 56028.4 707.003  21
   0  -1   6 57934.5 645.478  25
   0   1  -6 59083.5 492.884   2
   0  -1  -6 56339.0 663.484   2
   0   1  -6 57434.2 515.281  24
   0   1  -7 17184.8 288.219  24
   0  -1  -7 16548.6 385.093   2
   0   1  -7 17386.0 297.509   2
   0  -1  -7 16862.3 419.280  21
   0   1  -7 17062.7 424.035  21
   0  -1   7 16759.5 390.021  25
   0   1  -8 118485. 1201.03  21
   0   1  -8 122222. 863.614   2
   0  -1   8 120357. 1154.97  25
   0  -1  -8 117084. 1080.09   2
   0  -1  -8 117395. 1199.53  21
   0   1  -8 122211. 789.407  24
   0   1  -9 93763.8 1135.42  21
   0  -1  -9 94799.4 1023.98   2
   0  -1  -9 94166.8 1141.30  21
   0  -1 -10 44345.7 832.339  21
   0  -1  10 47430.7 846.138  25
   0  -1 -10 45469.6 744.387   2
   0   1 -10 44919.5 827.308  21
   0  -1  10 45089.2 629.271   3
   0  -1 -11 62920.1 912.505   2
   0  -1 -11 60496.6 1034.92  21
   0   1 -11 61758.0 1023.07  21
   0   1 -12 14739.0 528.135  21
   0  -1 -12 15616.9 484.337   2
   0   1 -13 5756.03 349.067  21
   0   1  13 4686.80 348.820  25
   0   1  14 1230.76 195.685  25
   0   1 -14 1291.37 182.489  21
   0   1 -15 4232.38 634.434  19
   0  -1 -15 5243.85 698.554   8
   0   1 -15 4422.29 623.961   8
   0   1 -15 4448.24 625.688  20
   0  -1 -15 4245.12 612.727  23
   0   1 -15 3707.32 587.685  18
   0  -1 -15 3877.01 589.924   9
   0   1 -15 4111.15 320.935  21
   0   1 -15 4301.79 621.648   9
   0   1 -16 2279.39 462.404   9
   0   1 -16 3438.39 548.847   8
   0   1 -16 3165.42 289.288  21
   0   1 -16 2782.96 528.211  20
   0   1 -16 2541.33 492.849  19
   0  -1 -16 2124.47 444.045   8
   0  -1 -16 2558.33 488.432   9
   0  -1 -16 2781.05 495.141  20
   0  -1 -16 2874.86 514.738  23
   0   1 -16 2832.90 490.754  23
   0   1 -16 2846.49 503.209  18
   0   1 -17 228.264 168.663   8
   0  -1 -17 36.0752 194.466   8
   0   1 -17 94.0005 151.879  18
   0   1 -17 158.456 158.699   9
   0   1 -17 169.824 146.772  20
   0   1 -17 181.339 110.064  21
   0  -1 -17-360.440 201.809  23
   0   1 -17 2.87759 145.419  19
   0   1 -17-139.323 141.849  23
   0  -1 -17 225.945 191.823   9
   0  -1 -17 570.452 239.509  20
   0  -1 -18 604.931 277.467   8
   0   1 -18 246.113 203.724   8
   0  -1 -18 270.475 177.700  23
   0  -1 -18 472.001 228.322  20
   0   1 -18 166.167 189.461   9
   0  -1 -18 224.358 157.642   9
   0   1 -18 569.227 240.398  18
   0   1 -18 484.212 261.660  20
   0  -1 -19 167.084 158.406  23
   0   1 -19 143.948 154.414   9
   0  -1 -19 272.596 209.530   8
   0   1 -19 45.3599 150.689   8
   0  -1 -19 386.231 265.735   9
   0   1 -19 339.242 253.056  18
   0   1 -19-44.1994 159.957  20
   0   1 -20 5171.72 637.667  20
   0   1 -20 4438.27 587.485  18
   0  -1 -20 3939.91 587.624   9
   0   1 -20 4273.53 568.458   8
   0   1 -20 3915.26 581.679   9
   0  -1 -20 4117.28 596.033   8
   0  -1 -20 4581.11 596.180  23
   0  -1 -21 418.596 235.926   9
   0   1 -21 165.503 119.615  18
   0   1 -21 318.766 171.828   9
   0  -1 -21-48.5167 109.044  23
   0   1 -21 182.246 184.872  20
   0   1 -21 312.567 186.195   8
   0  -1 -21 85.6493 153.524   8
   0   1 -22 686.622 217.230   9
   0  -1 -22 869.181 222.038  23
   0  -1 -22 760.077 260.320   9
   0  -1 -23-162.786 96.7275  23
   0   1 -23 73.8711 119.865   9
   0  -1 -23-109.316 107.474   9
   0   1 -24 926.069 199.603   9
   0   2   0 318701. 1291.43  24
   0  -2   0 310867. 1069.94   2
   0   2  -1 13302.7 272.345  24
   0  -2  -1 13738.1 249.797   2
   0  -2   1 13587.5 189.332   2
   0   2   1 12957.3 250.491  24
   0   2  -2 105.580 44.7682  24
   0   2   2 78.7237 33.6934  24
   0  -2  -3 2522.01 131.997   2
   0   2   3 2718.51 104.027  24
   0   2   4 10073.3 176.673  24
   0  -2  -4 9215.83 263.279   2
   0   2  -4 9394.93 251.438  24
   0   2  -5 952.137 87.2415  24
   0  -2   5 811.647 34.5369  25
   0   2   5 936.949 45.9230  24
   0  -2  -5 956.297 99.5264   2
   0  -2   6 32580.0 342.353  25
   0  -2  -6 31485.9 550.288   2
   0   2  -6 31694.6 481.009  24
   0  -2   7 11427.4 255.431  25
   0   2  -7 10944.8 288.472  24
   0  -2  -7 10678.5 343.555   2
   0   2  -8 4499.21 191.575  24
   0  -2  -8 4893.27 245.556   2
   0  -2  -9 17179.9 477.421   2
   0   2  -9 18103.9 385.248  24
   0  -2 -10 2982.00 211.053   2
   0   2 -10 3011.41 228.010  21
   0   2 -10 3463.73 170.488  24
   0  -2 -11 1834.08 178.126   2
   0   2 -11 1652.81 179.610  21
   0  -2 -12 186.783 75.8025   2
   0   2 -12 179.467 74.8313  21
   0  -2 -13 9593.15 424.088   2
   0   2 -13 9208.20 446.629  21
   0  -2 -14 2568.06 497.883   9
   0   2 -14 2807.28 490.070  20
   0   2  14 2250.98 268.969  25
   0  -2 -14 2254.22 455.111   8
   0   2 -14 2429.70 461.137   9
   0   2 -14 2415.07 247.862  21
   0  -2 -15 2945.22 523.882  23
   0  -2 -15 2633.76 511.866   8
   0   2 -15 3225.23 550.138  20
   0   2 -15 3314.89 516.492   8
   0   2 -15 2460.70 475.324  19
   0  -2 -15 2782.47 540.673   9
   0   2 -15 2857.78 514.512   9
   0   2 -15 2891.09 275.194  21
   0   2  15 2336.89 281.608  25
   0   2 -15 3422.89 580.305  18
   0   2 -16 651.802 257.798   9
   0  -2 -16 130.161 232.188   9
   0  -2 -16 383.212 207.361   8
   0   2 -16 379.865 119.380  21
   0   2  16 368.386 111.084  25
   0   2 -16 255.766 190.038  18
   0   2 -16 137.457 190.490  19
   0  -2 -16 449.740 228.609  23
   0   2 -16 398.388 288.313  20
   0   2 -17 5504.04 742.719  19
   0   2 -17 5547.86 727.955  18
   0   2 -17 5560.27 735.718  20
   0  -2 -17 4996.11 693.896   8
   0   2 -17 5685.31 737.742   9
   0   2 -17 5708.23 693.156   8
   0  -2 -17 5561.41 726.398  23
   0  -2 -17 5086.58 702.496   9
   0  -2 -18 2328.68 481.799   9
   0   2 -18 2228.29 475.695  18
   0  -2 -18 1630.51 417.660   8
   0   2 -18 2042.51 449.153   8
   0   2 -18 1931.99 455.128  19
   0  -2 -18 1817.53 415.350  23
   0   2 -18 2232.11 465.576  20
   0   2 -18 1606.25 402.035   9
   0  -2 -19 8861.31 897.796   8
   0  -2 -19 9829.36 936.191   9
   0  -2 -19 8130.41 823.574  23
   0   2 -19 9352.39 895.356  18
   0   2 -19 9636.30 914.452  20
   0   2 -19 8481.61 867.536   9
   0   2 -19 9646.20 859.824   8
   0  -2 -20 819.645 286.260  23
   0   2 -20 561.731 235.884  20
   0   2 -20 1242.49 322.629   8
   0  -2 -20 539.118 245.969   8
   0   2 -20 1090.83 326.507   9
   0  -2 -20 590.230 232.840   9
   0   2 -20 626.535 243.985  18
   0   2 -21 11850.3 908.049  20
   0  -2 -21 10479.0 876.463   9
   0  -2 -21 10771.5 893.881   8
   0   2 -21 10493.9 871.493   9
   0   2 -21 10825.3 805.622   8
   0  -2 -21 10516.5 833.077  23
   0   2 -21 11382.3 888.932  18
   0  -2 -22 70.3782 130.616   9
   0  -2 -22 161.447 122.467  23
   0   2 -22 266.984 182.865   9
   0  -2 -23 7655.84 545.707  23
   0   2 -23 7534.45 597.929   9
   0   2 -24 357.293 123.054   9
   0  -3   0 264.567 49.7563   2
   0   3   0-10.8766 46.4178  24
   0   3   1 115924. 940.982  24
   0  -3  -1 115601. 874.351   2
   0   3  -1 114588. 977.173  24
   0  -3   1 114407. 732.368   2
   0   3   2 9489.14 259.093  24
   0   3  -2 9268.75 287.455  24
   0  -3  -2 9473.84 268.357   2
   0   3  -3 22044.1 447.334  24
   0  -3  -3 21422.8 425.080   2
   0   3  -4 12902.6 349.697  24
   0   3   4 13336.7 276.267  24
   0  -3  -4 12780.9 347.066   2
   0  -3  -5 6625.40 264.698   2
   0   3   5 6849.70 182.238  24
   0   3  -5 6646.99 255.701  24
   0  -3  -6 15460.5 425.789   2
   0   3   6 15489.5 234.677  24
   0   3  -6 14841.5 388.926  24
   0   3  -7 87.8891 48.6755  24
   0  -3  -7 592.760 99.1546   2
   0   3  -8 14461.4 392.531  24
   0  -3  -8 14979.9 457.561   2
   0   3  -9 41075.7 670.243  24
   0  -3  -9 39991.2 777.805   2
   0  -3 -10 11045.0 427.776   2
   0   3 -10 11710.9 365.183  24
   0   3 -11 10244.5 443.444  21
   0  -3 -11 10196.0 427.544   2
   0  -3 -12 1774.37 192.839   2
   0   3 -12 1648.91 195.186  21
   0  -3 -13 13126.1 522.929   2
   0   3 -13 12425.6 532.238  21
   0  -3 -14 2880.39 524.422   9
   0   3 -14 2172.68 466.765  18
   0   3 -14 3209.69 569.282  19
   0   3 -14 2509.35 250.729  21
   0   3 -14 2749.98 500.408  20
   0  -3 -14 3005.61 537.666   8
   0  -3 -14 2388.80 471.717  23
   0   3 -14 3123.10 528.091   9
   0   3  14 2231.03 279.868  25
   0   3  15 1176.03 208.001  25
   0   3 -15 916.730 323.931  19
   0   3 -15 1504.36 360.631   9
   0   3 -15 1384.45 204.034  21
   0  -3 -15 1495.79 395.938   8
   0  -3 -15 1632.71 400.099   9
   0   3 -15 1949.35 436.481  18
   0   3 -15 1372.28 406.444  20
   0  -3 -15 989.762 342.120  23
   0   3 -16 486.552 277.039  20
   0   3  16 705.327 180.921  25
   0  -3 -16 666.056 267.936  23
   0  -3 -16 442.577 269.346   8
   0   3 -16 609.090 145.201  21
   0   3 -16 684.468 249.529   9
   0   3 -16 384.746 250.508  18
   0  -3 -16 571.448 282.991   9
   0   3 -16 562.808 275.366  19
   0   3 -17 245.480 198.521  19
   0  -3 -17 211.432 178.083  23
   0  -3 -17 634.620 322.521   8
   0  -3 -17 709.322 305.423   9
   0   3 -17 405.034 202.352  18
   0   3 -17 515.772 228.170   9
   0   3 -17 508.352 243.122  20
   0   3 -18 787.968 268.924  20
   0   3 -18 970.302 313.759  19
   0  -3 -18 712.230 295.686   9
   0   3 -18 826.677 282.200   9
   0  -3 -18 888.901 317.216  23
   0  -3 -18 980.648 312.649   8
   0   3 -18 1024.52 362.003  18
   0  -3 -19 2942.62 519.575   9
   0   3 -19 2935.48 519.090  19
   0   3 -19 2698.10 484.670   9
   0  -3 -19 2794.25 511.056   8
   0   3 -19 2713.84 507.026  18
   0   3 -19 2633.76 477.469  20
   0  -3 -19 2407.07 466.466  23
   0  -3 -20 3848.27 553.265  23
   0  -3 -20 4761.27 621.018   9
   0  -3 -20 4235.18 591.554   8
   0   3 -20 4089.85 564.609   9
   0   3 -20 3747.66 549.147  18
   0   3 -20 4221.08 571.765  20
   0   3 -21 560.413 221.759  20
   0   3 -21 998.921 270.780   9
   0  -3 -21 609.525 244.880  23
   0   3 -21 1080.24 285.125  18
   0   3 -22 2763.53 384.863   9
   0  -3 -22 2669.46 380.448  23
   0   3 -22 2764.50 386.002  18
   0  -3 -23 143.176 99.9966  23
   0   3 -23-6.91884 87.2789   9
   0   3 -24 3167.28 285.205   9
   0  -4   0 84815.9 820.066   2
   0   4   0 85808.3 958.069  24
   0   4   1-14.9892 49.3558  24
   0   4  -1 48.8378 57.7834  24
   0  -4   1 36.5573 35.4033   2
   0  -4  -1 22.2637 45.8117   2
   0  -4  -2 103021. 1002.06   2
   0   4   2 102788. 999.668  24
   0   4  -2 100942. 1080.69  24
   0  -4  -3 19993.0 465.760   2
   0   4   3 21420.8 441.226  24
   0   4  -3 20161.8 493.874  24
   0   4  -4 41183.2 716.027  24
   0  -4  -4 40613.7 692.302   2
   0   4  -5 2893.53 195.955  24
   0  -4  -5 2840.74 194.495   2
   0   4   5 3051.87 151.601  24
   0   4  -6 108471. 1189.15  24
   0  -4  -6 110231. 1231.06   2
   0   4   6 111429. 837.426  24
   0   4  -7 418.701 90.5026  24
   0  -4  -7 281.775 87.6695   2
   0   4  -8 23604.5 569.319  24
   0  -4  -8 23927.8 621.755   2
   0  -4  -9 820.921 130.056   2
   0   4  -9 561.219 94.9805  24
   0   4 -10 23782.3 584.531  24
   0  -4 -10 22488.3 648.894   2
   0   4 -11 896.170 121.356  24
   0  -4 -11 845.196 140.684   2
   0  -4 -12 18583.4 636.831   2
   0   4 -12 18789.9 660.067  21
   0  -4 -13 884.734 154.440   2
   0  -4 -13 583.875 261.412  23
   0   4 -13 861.179 311.077  18
   0   4 -13 758.474 278.503  20
   0  -4 -13 509.798 308.668   9
   0   4 -13 577.889 140.630  21
   0  -4 -13 783.519 315.141   7
   0   4  13 460.144 156.680  25
   0  -4 -13 1039.09 315.042   8
   0   4 -14 928.678 312.241   9
   0  -4 -14 1298.52 348.909   9
   0   4 -14 1422.09 376.455  20
   0  -4 -14 1074.69 349.035  23
   0   4 -14 789.112 283.788  18
   0  -4 -14 1180.94 341.151   8
   0   4  14 722.454 163.312  25
   0   4 -14 1284.87 187.862  21
   0   4 -15 1283.47 350.646  18
   0  -4 -15 1522.91 397.748   8
   0   4 -15 1302.45 198.398  21
   0  -4 -15 1118.55 357.507  23
   0   4 -15 1591.34 393.052   9
   0   4 -15 1170.50 328.845  20
   0  -4 -15 1549.44 403.166   9
   0   4  15 1168.99 220.150  25
   0   4 -15 1534.34 427.672  19
   0  -4 -16 3765.51 627.150   9
   0   4 -16 3336.19 564.443   9
   0   4 -16 3444.09 584.786  20
   0  -4 -16 4000.15 644.396   8
   0   4 -16 3192.51 554.400  18
   0  -4 -16 3404.35 577.275  23
   0   4 -16 3768.01 590.560  19
   0  -4 -17 4882.80 693.167   9
   0   4 -17 4622.33 685.089  19
   0  -4 -17 5436.47 740.414   8
   0   4 -17 4903.95 662.867   9
   0  -4 -17 4198.90 647.433  23
   0   4 -17 5203.03 720.370  18
   0   4 -17 4960.10 680.819  20
   0  -4 -18-139.062 172.097   8
   0   4 -18-2.67973 155.464  20
   0   4 -18 92.3089 151.267   9
   0   4 -18 189.485 184.973  19
   0   4 -18-24.9510 131.907  18
   0  -4 -18 39.4663 162.940  23
   0   4 -19 207.798 203.017  18
   0   4 -19-11.3414 142.227  19
   0  -4 -19 137.198 154.343  23
   0  -4 -19 388.016 202.585   8
   0   4 -19-205.578 159.947   9
   0   4 -19-89.2827 140.866  20
   0   4 -20-11.6139 142.551   9
   0  -4 -20 12.3187 149.983  23
   0   4 -20 60.4248 144.447  19
   0   4 -20-47.3225 133.781  18
   0   4 -20 3.31537 135.569  20
   0  -4 -21-154.521 146.926  23
   0   4 -21 13.2715 137.139  18
   0   4 -21-27.5301 116.908   9
   0   4 -22-72.3154 86.6499   9
   0  -4 -22 121.148 110.988  23
   0   4 -22-110.293 129.064  18
   0   4 -23 310.082 118.238   9
   0  -4 -23 150.198 91.9936  23
   0   5   0-15.7257 53.2725  24
   0  -5   0 6.10838 47.7749   2
   0   5   1 135538. 1350.17  24
   0  -5  -1 135936. 1226.67   2
   0   5   2 1592.81 151.549  24
   0  -5  -2 1641.89 147.069   2
   0   5  -2 1501.76 163.266  24
   0   5   3 49367.1 771.978  24
   0  -5  -3 51023.3 816.368   2
   0  -5  -4 5818.24 287.684   2
   0   5  -4 5549.40 300.347  24
   0   5   4 5912.81 255.696  24
   0  -5  -5 45955.7 833.712   2
   0   5  -5 45884.8 854.197  24
   0  -5  -6 2271.98 201.673   2
   0   5  -6 2177.90 193.735  24
   0  -5  -7 28183.1 698.083   2
   0   5  -7 28545.7 690.503  24
   0  -5  -8 44506.7 911.033   2
   0   5  -8 45980.9 881.902  24
   0  -5  -9 16026.3 563.967   2
   0   5  -9 16700.7 535.630  24
   0   5 -10 13711.6 492.665  24
   0  -5 -10 13298.4 530.121   2
   0  -5 -11 6350.51 384.526   2
   0   5 -11 6601.89 346.724  24
   0   5 -12 4614.07 635.374  20
   0  -5 -12 5326.93 364.323   2
   0  -5 -12 5084.55 699.979  23
   0  -5 -12 6039.30 746.929   8
   0   5 -12 5219.95 694.113  12
   0   5 -12 5069.64 687.981  18
   0   5 -13 6260.20 403.341  21
   0   5 -13 5955.27 743.668  20
   0  -5 -13 5497.69 727.486  23
   0   5 -13 6121.80 739.747  12
   0  -5 -13 7179.85 829.385   8
   0   5  13 5543.13 447.093  25
   0   5 -13 5553.64 742.209  18
   0   5 -14 9922.48 981.620  18
   0   5 -14 11011.4 543.276  21
   0   5  14 8937.06 573.879  25
   0   5 -14 10668.5 985.512   9
   0  -5 -14 10497.3 1018.94   8
   0   5 -14 10010.1 961.527  20
   0  -5 -14 9211.99 951.049  23
   0   5 -15 2633.83 517.018  18
   0   5 -15 3111.73 564.575  20
   0   5 -15 3217.82 551.655   9
   0  -5 -15 2957.08 562.743   8
   0  -5 -15 2814.44 545.866  23
   0   5 -16 3417.27 599.746  19
   0   5 -16 3046.34 536.049   9
   0  -5 -16 3057.26 546.928  23
   0  -5 -16 3543.10 583.427   8
   0   5 -16 3710.82 591.278  20
   0   5 -16 3816.92 611.697  18
   0   5 -17 108.846 179.559  20
   0   5 -17 253.863 214.671  19
   0  -5 -17 200.598 137.128   6
   0   5 -17 69.5086 183.916   9
   0   5 -17 32.0664 157.819  18
   0  -5 -17 65.8825 158.244  23
   0  -5 -18 8145.05 840.157  23
   0   5 -18 8089.14 800.213   9
   0   5 -18 7399.38 790.200  19
   0   5 -18 8030.83 818.315  20
   0   5 -18 8007.63 824.169  18
   0   5 -19 1070.02 284.399   9
   0   5 -19 792.429 259.665  18
   0  -5 -19 830.192 270.531  23
   0   5 -19 378.224 223.388  19
   0   5 -20 3773.49 507.648  18
   0   5 -20 4101.81 490.324   9
   0  -5 -20 3308.58 476.794  23
   0   5 -20 2962.16 438.267  19
   0   5 -21 116.040 110.999  18
   0  -5 -21 261.973 169.258  23
   0   5 -21 103.096 107.586   9
   0   5 -22 92.6532 87.5821   9
   0  -5 -22 134.561 105.469  23
   0   6   0 2116.83 195.943  24
   0   6  -1 1.97152 73.5534  24
   0   6   1-19.8631 61.7876  24
   0   6  -2 731.433 126.677  24
   0  -6  -2 723.411 113.318   2
   0   6   2 593.439 106.211  24
   0  -6  -3 2168.76 188.625   2
   0   6  -3 2039.97 201.755  24
   0   6   3 2431.00 193.411  24
   0   6  -4 2208.41 215.234  24
   0   6   4 2295.01 183.592  24
   0  -6  -4 2427.67 205.229   2
   0   6  -5 22936.4 671.964  24
   0   6   5 25053.7 567.198  24
   0  -6  -5 23981.4 653.738   2
   0  -6  -6 2597.80 227.281   2
   0   6  -6 3009.26 252.128  24
   0   6  -7 46650.8 970.224  24
   0  -6  -7 48135.1 980.381   2
   0  -6  -8 5439.59 341.091   2
   0   6  -8 2052.87 208.037  24
   0  -6  -9 21443.0 698.322   2
   0   6  -9 22437.0 681.401  24
   0  -6 -10 1593.36 207.485   2
   0   6 -10 1579.61 189.404  24
   0   6 -10 1858.22 416.385  18
   0   6 -10 1344.54 360.290  20
   0   6 -11 34657.2 1807.15  12
   0  -6 -11 32614.0 909.265   2
   0   6 -11 33574.7 1744.59  18
   0   6 -11 33548.9 841.252  24
   0  -6 -11 30755.0 1703.97  23
   0   6 -11 31091.6 1645.99  20
   0   6 -12 112.315 215.493  18
   0   6 -12-206.426 179.415  12
   0   6 -12-43.3336 198.887  20
   0  -6 -12-26.9435 164.317  23
   0   6  12 41.8173 102.920  25
   0  -6 -13 154.298 228.290  23
   0   6 -13 39.7728 142.738  18
   0   6 -13 379.304 229.134  12
   0   6 -13-53.7181 122.631  20
   0   6 -14 1232.29 346.261  18
   0  -6 -14 886.092 289.205  23
   0   6 -14 642.132 256.574   9
   0   6 -14 644.388 299.191  20
   0   6 -14 949.619 333.694  12
   0   6 -15 5729.57 741.073  18
   0   6 -15 7141.07 796.276  12
   0  -6 -15 6292.17 787.637  23
   0   6 -15 6341.59 756.812  20
   0   6 -15 6545.40 755.096   9
   0  -6 -16 1706.71 389.241   6
   0   6 -16 2445.39 475.542  18
   0   6 -16 2434.87 449.951   9
   0  -6 -16 2107.58 466.803  23
   0   6 -16 2577.09 493.336  20
   0   6 -16 3022.93 545.139  19
   0   6 -17 12297.4 1041.06  19
   0  -6 -17 12641.1 1039.27  23
   0  -6 -17 13546.4 992.677   6
   0   6 -17 12928.1 1028.36  18
   0   6 -17 13117.7 985.393   9
   0   6 -18 667.624 220.242   9
   0  -6 -18 438.950 225.579  23
   0  -6 -18 671.365 206.082   6
   0   6 -18 646.470 282.304  19
   0   6 -18 561.756 257.190  18
   0   6 -19 4239.50 516.247  19
   0   6 -19 4193.32 490.528   9
   0  -6 -19 4231.39 545.703  23
   0   6 -19 4893.18 581.178  18
   0   6 -20 352.538 164.638  18
   0   6 -20 254.211 122.490  19
   0  -6 -20 246.148 176.754  23
   0   6 -20 301.341 103.034   9
   0   6 -21 2416.83 277.971   9
   0   6 -21 2641.18 332.500  18
   0  -6 -21 3418.54 400.772  23
   0  -6 -22 1384.71 209.274  23
   0   7   0 72.4652 72.7167  24
   0   7   1 3070.46 254.712  24
   0   7  -1 3175.13 264.866  24
   0   7  -2 335.451 104.608  24
   0   7   2 239.037 83.2844  24
   0   7   3 20150.8 607.387  24
   0   7  -3 19668.1 670.107  24
   0   7  -4 3362.99 289.059  24
   0   7   4 3540.75 250.652  24
   0  -7  -4 4016.73 290.597   2
   0   7  -5 7348.38 420.254  24
   0  -7  -5 8033.32 414.834   2
   0  -7  -6 265.386 110.042   2
   0   7  -6 241.320 98.4362  24
   0  -7  -7 1394.16 189.297   2
   0  -7  -7 1619.43 412.567  13
   0   7  -7 1364.07 183.409  24
   0  -7   7 2336.72 490.492  15
   0  -7  -8 337.141 111.840   2
   0  -7  -8 585.126 250.936  13
   0   7  -8 511.965 127.669  24
   0   7  -9 2546.20 251.315  24
   0  -7  -9 2887.25 528.888  13
   0   7   9 2640.89 325.606  25
   0   7  10 3097.27 359.171  25
   0  -7 -10 2762.18 494.081  13
   0   7 -10 2784.61 507.492  18
   0   7 -10 2553.79 501.117  12
   0  -7 -10 2517.19 494.467  23
   0   7 -10 2629.91 256.444  24
   0   7 -11 108.230 169.335  12
   0   7 -11 177.818 80.9236  24
   0   7 -11 440.923 235.662  18
   0  -7 -11 309.201 241.025  23
   0  -7 -12-183.177 173.551  23
   0   7 -12 397.665 239.475  12
   0   7 -12 106.487 161.283  18
   0   7 -13 11501.4 1032.87  18
   0  -7 -13 10841.6 1025.80  23
   0   7 -13 11169.3 1048.80  12
   0   7 -14 16038.5 1212.25  12
   0  -7 -14 13848.6 1142.09  23
   0   7 -14 15028.5 1114.71   9
   0   7 -14 13943.2 1114.97  18
   0   7 -15 188.416 142.395   9
   0  -7 -15 737.403 278.605  23
   0   7 -15 1118.59 314.980  12
   0   7 -15 892.277 327.268  18
   0   7 -16 2534.64 464.461  18
   0   7 -16 2185.15 456.809  19
   0   7 -16 3054.42 485.525  12
   0   7 -16 2815.79 450.819   9
   0  -7 -16 2450.78 447.935   6
   0  -7 -16 2675.79 476.379  23
   0   7 -17-141.233 126.395   9
   0   7 -17 78.3244 147.140  19
   0  -7 -17-32.9302 95.5525   6
   0   7 -17-23.5693 152.778  18
   0  -7 -17-84.8957 156.119  23
   0   7 -18 10787.2 826.813  19
   0  -7 -18 11741.9 789.685   6
   0   7 -18 11347.4 833.043  18
   0  -7 -18 12155.4 898.014  23
   0   7 -18 12113.7 780.385   9
   0   7 -19 306.480 145.771  18
   0  -7 -19 44.8721 96.4466   6
   0  -7 -19-55.2016 113.922  23
   0   7 -19 216.616 149.805  19
   0   7 -20 5201.77 448.711  18
   0   7 -20 5422.13 464.057  19
   0  -7 -20 5610.56 489.850  23
   0  -7 -21 641.151 154.703  23
   0   8   0 527.738 127.040  24
   0  -8   0 767.426 293.175  13
   0  -8   0 120.393 188.712  15
   0  -8  -1 1559.14 412.674  13
   0  -8   1 1649.27 411.313  13
   0  -8   1 1371.98 419.496  15
   0   8  -1 1340.42 191.186  24
   0  -8  -1 1073.94 353.191  15
   0   8   1 1333.36 181.502  24
   0  -8  -2 11723.8 1086.09  13
   0  -8  -2 10794.9 1112.87  15
   0   8  -2 10379.6 521.400  24
   0  -8   2 12275.8 1223.04  15
   0   8   2 11872.0 519.285  24
   0  -8   2 11181.9 1009.05  13
   0  -8   3 9582.10 1080.30  15
   0   8  -3 8566.16 478.219  24
   0  -8  -3 8749.21 954.349  13
   0   8   3 10070.7 465.025  24
   0  -8  -3 9318.81 1014.98  15
   0  -8   3 8882.34 887.537  13
   0  -8  -4 9663.63 1010.92  13
   0   8  -4 9565.23 512.007  24
   0  -8   4 9697.57 911.908  13
   0  -8  -4 11230.6 1088.14  15
   0  -8   4 11012.3 1165.08  15
   0  -8   5 456.901 196.558  13
   0  -8  -5 359.755 198.623  13
   0  -8   5-112.283 163.351  15
   0  -8  -5-291.163 201.818  15
   0   8  -5 246.708 107.196  24
   0   8   6 20803.9 902.041  25
   0   8  -6 17598.2 693.077  24
   0  -8   6 18517.2 1465.20  15
   0  -8  -6 17014.7 1349.69  13
   0  -8  -6 20091.6 1401.94  15
   0   8  -7 29.7190 83.8414  24
   0   8   7 211.544 136.039  25
   0  -8  -7-262.338 205.489  13
   0  -8   7-84.8208 148.952  15
   0  -8   8 14281.1 1241.21  15
   0   8   8 17483.1 860.648  25
   0   8  -8 14435.1 623.388  24
   0  -8  -8 14536.2 1238.94  13
   0  -8  -9-260.675 224.788  23
   0   8  -9 3.15148 139.852  12
   0  -8   9 329.425 200.546  15
   0  -8  -9 119.499 173.040  13
   0  -8 -10 9885.21 983.694  13
   0   8 -10 8375.86 918.494  12
   0  -8 -10 9964.13 1005.58  23
   0  -8 -11 199.596 168.828  13
   0   8 -11 316.770 203.177  18
   0  -8 -11 361.641 201.141  23
   0   8 -11-47.7158 126.705  12
   0   8 -12 10601.9 931.975  18
   0  -8 -12 10470.0 982.403  23
   0   8 -12 8897.80 928.202  12
   0  -8 -13 313.426 210.989  23
   0   8 -13 69.6885 177.518  18
   0   8 -13 19.8864 114.233   9
   0   8 -13 146.847 135.289  12
   0   8 -14 2397.79 448.239  18
   0   8 -14 2378.88 462.869  12
   0   8 -14 2100.89 386.151   9
   0  -8 -14 2394.38 453.733  23
   0   8 -15 1035.10 285.154  18
   0  -8 -15 1136.47 332.456  23
   0   8 -15 918.948 268.656  12
   0   8 -15 890.060 237.570   9
   0  -8 -15 696.447 253.310   6
   0   8 -16 772.316 208.913   9
   0   8 -16 1003.05 262.446  18
   0  -8 -16 1187.30 317.577  23
   0   8 -16 979.731 248.708  12
   0  -8 -16 871.503 266.311   6
   0   8 -16 704.905 242.135  19
   0  -8 -17 250.645 141.692  23
   0   8 -17 290.643 159.427  18
   0  -8 -17 254.225 136.798   6
   0   8 -17 560.560 207.095  19
   0   8 -17 297.420 130.916  12
   0   8 -18 655.933 209.173  19
   0  -8 -18 859.184 202.941   6
   0  -8 -18 712.434 201.469  23
   0   8 -18 609.767 176.710  18
   0  -8 -19 419.341 136.912  23
   0   8 -19 406.208 149.436  19
   0   9   0-79.1482 86.4339  24
   0  -9   0-90.9119 199.095  13
   0  -9   0 19.5715 146.999  15
   0  -9  -1 6993.53 938.745  15
   0  -9  -1 7241.32 911.074  13
   0  -9   1 7271.23 981.095  15
   0   9   1 7676.40 456.800  24
   0   9  -1 7465.92 463.901  24
   0  -9   1 7009.61 852.223  13
   0  -9   2 1506.92 392.536  13
   0  -9   2 1791.79 488.265  15
   0   9  -2 1846.08 241.663  24
   0  -9  -2 1650.39 451.576  13
   0  -9  -2 1665.08 442.128  15
   0  -9   3 6997.54 832.935  13
   0  -9   3 7451.64 977.082  15
   0  -9  -3 7453.15 908.856  13
   0  -9  -3 7931.71 966.571  15
   0  -9  -4 685.663 300.327  15
   0  -9   4 489.159 287.494  15
   0  -9  -4 381.140 285.675  13
   0  -9   4-58.1166 137.635  13
   0  -9  -5 22106.9 1589.11  13
   0  -9  -5 22616.0 1559.25  15
   0  -9   5 19623.2 1559.48  15
   0  -9   5 18663.5 1295.29  13
   0  -9   6 8435.57 860.704  13
   0  -9  -6 7807.50 939.337  13
   0  -9   6 9948.50 1089.84  15
   0  -9  -6 10019.9 1026.09  15
   0  -9   7 6609.80 868.276  15
   0  -9  -7 6422.24 843.384  13
   0  -9  -8 17497.8 1366.61  13
   0   9  -8 14754.4 1227.04  12
   0  -9   8 15129.3 1273.48  15
   0  -9  -9 2331.83 489.718  13
   0  -9   9 3040.69 554.269  15
   0   9  -9 2428.76 488.788  12
   0   9 -10 4499.04 664.996  12
   0  -9 -10 4871.06 691.846  13
   0  -9 -11 1133.58 340.763  13
   0  -9 -11 1123.84 315.001  23
   0   9 -11 982.294 327.889  12
   0  -9 -12 1550.88 349.086  23
   0   9 -12 1031.98 313.847  12
   0  -9 -12 1688.53 356.583  13
   0  -9 -13 2090.74 415.913   6
   0  -9 -13 1950.50 399.808  23
   0   9 -13 2070.44 402.529  12
   0  -9 -14 209.347 155.487  23
   0   9 -14 473.377 197.669  12
   0  -9 -15 236.861 161.108  23
   0   9 -15-151.145 123.457  12
   0   9 -15 199.263 151.594  19
   0  -9 -15 148.077 158.579   6
   0  -9 -16 451.020 192.374  23
   0  -9 -16 516.126 176.908   6
   0   9 -16 265.125 164.380  19
   0   9 -16 206.801 122.736  12
   0  -9 -17 876.570 199.345   6
   0   9 -17 710.323 190.215  19
   0  -9 -17 662.824 161.488  23
   0   9 -18 438.020 130.268  19
   0 -10   0 6871.81 934.266  15
   0 -10   0 5596.49 779.166  13
   0 -10   1-195.529 195.928  13
   0 -10  -1-102.981 244.849  15
   0 -10   1-13.7678 213.082  15
   0 -10  -1 135.392 183.333  13
   0 -10  -2 1643.50 460.864  13
   0 -10   2 1331.52 438.671  15
   0 -10   2 1264.45 394.081  13
   0 -10  -2 1377.01 420.529  15
   0 -10  -3 645.208 320.434  13
   0 -10   3 634.252 346.479  15
   0 -10   3 534.517 269.905  13
   0 -10  -3 416.333 207.507  15
   0 -10   4 762.913 309.611  15
   0 -10   4 1008.07 312.761  13
   0 -10  -4 1224.08 372.983  15
   0 -10  -4 1291.96 396.819  13
   0 -10   5 1896.39 424.286  13
   0 -10  -5 2741.09 556.359  13
   0 -10   5 2408.20 554.373  15
   0  10  -5 1816.18 449.341  12
   0 -10   6 916.284 285.197  13
   0  10  -6 1288.88 405.477  12
   0 -10   6 1739.93 457.040  15
   0 -10  -6 1599.32 428.241  13
   0  10  -7 5057.42 701.405  12
   0 -10   7 4922.06 724.098  15
   0 -10  -7 5210.48 733.952  13
   0 -10  -8 2185.45 484.052  13
   0 -10   8 2181.98 457.276  15
   0  10  -8 1506.39 406.314  12
   0 -10  -9 15329.5 1173.08  13
   0  10  -9 12058.3 1028.91  12
   0  10 -10 613.295 242.043  12
   0 -10 -10 1180.50 317.136  13
   0 -10 -11 7868.02 797.657   6
   0 -10 -11 8701.88 775.883  13
   0  10 -11 7400.58 759.005  12
   0  10 -12 210.907 182.282  12
   0 -10 -12-48.4517 170.790   6
   0 -10 -12 51.7309 78.9548  13
   0 -10 -13 3998.25 518.022   6
   0  10 -13 4084.07 489.501  12
   0  10 -14 504.484 158.750  12
   0 -10 -14 560.661 201.007   6
   0  10 -14 421.003 200.003  19
   0  10 -15 1170.13 200.228  12
   0  10 -15 1776.21 277.414  19
   0 -10 -15 1501.01 265.557   6
   0  10 -16 88.6492 88.0089  19
   0 -10 -16 10.2626 56.4532   6
   0  11   0-128.571 129.120  12
   0 -11   0-83.8011 224.679  13
   0 -11   0-39.8245 228.156  15
   0 -11   1 7514.98 934.712  15
   0 -11   1 6847.19 826.289  13
   0 -11  -1 7239.02 862.514  13
   0  11  -1 7854.01 829.063  12
   0 -11   2 1821.34 495.076  15
   0 -11  -2 1781.21 453.264  13
   0 -11   2 1389.85 406.032  13
   0  11  -2 1485.03 408.624  12
   0 -11   3 9360.08 1032.51  15
   0 -11  -3 8934.68 965.925  13
   0  11  -3 9460.19 906.449  12
   0 -11   3 9875.40 928.243  13
   0  11  -4 175.887 150.234  12
   0 -11   4 193.473 168.408  13
   0 -11   4 101.610 191.040  15
   0 -11  -4 41.5319 174.477  13
   0  11  -5 95.0633 215.293  12
   0 -11   5-259.635 174.318  13
   0 -11  -5 17.9002 185.717  13
   0 -11  -5-414.796 216.049   6
   0  11  -6 2005.31 431.821  12
   0 -11  -6 2118.52 453.006  13
   0 -11  -6 1840.86 374.558   6
   0 -11  -7 3322.31 537.425  13
   0  11  -7 2350.23 437.948  12
   0 -11  -7 3208.76 495.429   6
   0 -11  -8 2512.61 434.132   6
   0  11  -8 1888.73 375.601  12
   0 -11  -8 2196.35 455.794  13
   0  11  -9 451.206 213.608  12
   0 -11  -9 460.884 209.326   6
   0 -11  -9 467.058 195.852  13
   0 -11 -10 1023.44 253.292  13
   0  11 -10 1167.32 286.470  12
   0 -11 -10 1216.97 291.511   6
   0  11 -11 611.765 206.959  12
   0 -11 -11 750.864 233.595   6
   0 -11 -11 1035.63 222.521  13
   0  11 -12 2226.57 315.533  12
   0 -11 -12 3310.05 400.734   6
   0  11 -13 156.649 96.6769  12
   0 -11 -13 49.7296 89.8394   6
   0  11 -13 76.1411 95.9168  19
   0 -12   0 10607.7 910.422  13
   0 -12  -1 66.7783 162.965  13
   0 -12   1 156.349 155.145  13
   0  12  -1-377.763 180.080  12
   0  12  -2 6199.70 623.565  12
   0 -12   2 7144.11 707.284  13
   0 -12  -2 7598.96 788.393  13
   0  12  -3-9.60394 124.394  12
   0 -12   3-2.96471 119.199  13
   0 -12  -3 205.068 205.245  13
   0 -12   4 2669.47 396.926  13
   0  12  -4 2458.59 378.630  12
   0 -12  -4 2964.50 487.703  13
   0 -12  -5 103.202 168.273  13
   0  12  -5 160.464 115.141  12
   0 -12  -6 3130.67 466.619  13
   0  12  -6 1887.98 347.294  12
   0 -12  -6 2831.10 369.796  14
   0  12  -7 328.313 138.433  12
   0 -12  -7 665.035 217.383  13
   0  12  -8 776.526 203.468  12
   0 -12  -8 1092.38 212.444   6
   0 -12  -9 18.6979 67.2054  13
   0  12  -9 3.17453 74.4033  12
   0  12 -10 388.553 137.977  12
   0 -13   0 183.702 113.348  13
   0 -13  -1 1558.82 270.799  13
   0 -13  -2 156.083 106.685  13
   0 -13  -2 90.5756 92.2264  14
   0 -13  -3 2621.44 342.152  13
   0 -13  -4-133.430 109.401  13
   1   0 -24 83.1501 94.1588   9
   1   0 -23-59.6668 117.914   9
   1   0 -22 780.877 238.368   8
   1   0 -22 570.269 225.176   9
   1   0 -21 11.8338 144.012   9
   1   0 -21-32.9496 139.957   8
   1   0 -20 1181.01 346.805   9
   1   0 -20 603.838 246.503   8
   1   0 -20 954.828 270.547  20
   1   0 -19-44.1774 131.321  20
   1   0 -19 175.079 145.000   9
   1   0 -19 54.0388 130.603  18
   1   0 -19 154.838 181.961  23
   1   0 -19-62.5132 209.601   8
   1   0 -18 99.2838 201.357  23
   1   0 -18-9.29640 109.347  20
   1   0 -18-5.62536 114.132   8
   1   0 -18-153.411 153.808  18
   1   0 -18 370.478 244.050   9
   1   0 -17-86.3771 169.953   9
   1   0 -17 199.585 177.618  20
   1   0 -17 344.711 203.547  18
   1   0 -17 372.998 258.186   8
   1   0 -17-135.741 198.973  23
   1   0 -16 3083.80 545.632   9
   1   0 -16 3254.91 529.914  23
   1   0 -16 3197.56 513.054  20
   1   0 -16 3231.13 550.659   8
   1   0 -16 2877.76 511.243  18
   1   0 -15-63.8728 138.430  18
   1   0 -15 70.9120 200.884  20
   1   0 -15 5.35168 142.661   8
   1   0 -15-254.194 194.345   9
   1   0 -15-19.2463 161.547  19
   1   0 -14 479.978 123.652  21
   1   0 -13 69.1176 76.2100  21
  -1   0  13-0.86483 76.4437  25
  -1   0  12 66.3677 87.4354  25
   1   0 -12 5.18950 68.6977  21
  -1   0  11-0.69937 76.6348  25
   1   0 -11 77.1150 61.1757  21
  -1   0  10 1428.68 118.010   3
   1   0 -10 1528.43 164.459  21
  -1   0   9 71.5353 84.5874  25
   1   0  -9 2.02438 64.7280  21
  -1   0   9 31.3364 33.1651   3
   1   0  -8 28209.3 563.826  21
  -1   0   8 28512.3 675.870  25
  -1   0   8 29891.2 485.673   3
   1   0  -7 60.3648 62.2081  21
  -1   0   7 34.8898 35.2921   3
   1   0  -7 108.726 16.8219  24
  -1   0   7 122.288 67.8224  25
   1   0  -6 498517. 2016.87  21
  -1   0   6 497134. 1781.96   3
   1   0  -5 182.025 27.2309  24
   1   0  -5 218.259 64.0789  21
  -1   0   5 325.047 81.7369  25
  -1   0   5 151.578 44.8119   3
   1   0  -4 83275.5 668.183  21
  -1   0   4 81742.7 803.723  25
  -1   0   3 52.3646 38.0974  25
  -1   0   3-18.3538 27.6095   3
   1   0  -3 18.1008 25.2245  21
   1   0  -2 215254. 737.530  21
  -1   0   2 210361. 858.772   3
   1   0  -1 42.8071 17.3474   1
  -1   0   1 62.1185 19.9634   3
  -1   0   1 25.1242 22.6438  25
  -1   0   0 152395. 555.575   3
  -1   0   0 161086. 636.970  25
   1   0   1 116.265 22.8324   1
  -1   0  -1 109.321 18.8341   2
  -1   0  -2 143730. 627.031  24
  -1   0  -2 142899. 587.805   2
   1   0   2 142444. 662.734   1
  -1   0  -3 0.55223 21.7555   2
  -1   0  -3 64.2580 22.8854  24
  -1   0  -3 27.1684 26.2462  21
  -1   0  -4 448826. 1213.00  24
   1   0   4 451811. 1328.89   1
  -1   0  -5 208.442 37.9238  24
   1   0   5 106.332 30.3815   1
  -1   0  -5 95.0842 44.1455   2
  -1   0  -5 75.6958 52.5007  21
  -1   0  -6 422365. 1249.44  24
   1   0   6 417030. 1379.10   1
   1   0   7 38.8568 23.0812   1
  -1   0  -7 80.1753 62.7830  21
  -1   0  -8 7237.67 252.059   2
  -1   0  -8 6834.69 290.638  21
  -1   0  -9-4.06785 63.7622  21
  -1   0  -9 30.3963 45.5698   2
  -1   0 -10 136764. 1454.11  21
  -1   0 -10 141332. 1220.92   2
  -1   0 -11 48.0980 49.9086   2
  -1   0 -11 46.1918 64.7576  21
  -1   0 -12 1414.40 139.409   2
  -1   0 -12 1322.33 170.956  21
  -1   0 -13-52.6894 80.8419  21
  -1   0 -13 20.6228 51.7818   2
  -1   0 -14 10083.8 486.045  21
  -1   0 -15 68.5678 83.4459  21
  -1   0 -15 278.572 250.803  20
  -1   0 -15 105.002 158.492   9
  -1   0 -15-367.232 219.822  19
  -1   0 -15-225.968 180.035   8
  -1   0 -15-56.9190 143.995  23
  -1   0 -16 54.3318 182.653  18
  -1   0 -16 151.537 207.649  23
  -1   0 -16-33.9416 182.933   9
  -1   0 -16 313.994 253.920   8
  -1   0 -16 7.01005 159.150  20
  -1   0 -17 118.730 239.111   8
  -1   0 -17-34.8346 141.922  23
  -1   0 -17-33.1044 129.152   9
  -1   0 -17 212.843 172.457  18
  -1   0 -17-5.66996 100.218  20
  -1   0 -18 971.103 321.680  23
  -1   0 -18 1266.98 360.261  20
  -1   0 -18 979.348 333.627   8
  -1   0 -18 1176.38 327.818  18
  -1   0 -18 1227.15 355.231   9
  -1   0 -19 122.462 153.594   9
  -1   0 -19 159.444 196.550   8
  -1   0 -19-91.0905 151.260  23
  -1   0 -19 117.980 180.070  20
  -1   0 -20 188.501 140.126  20
  -1   0 -20 234.574 167.634  23
  -1   0 -20-35.8834 177.400   9
  -1   0 -20 382.937 226.569   8
  -1   0 -21 262.100 190.198  23
  -1   0 -21-27.0854 100.466  20
  -1   0 -21 107.835 157.497   9
  -1   0 -22 1476.67 285.922  20
  -1   0 -22 1210.87 298.888   9
  -1   0 -22 1356.09 264.587  23
  -1   0 -23 51.8825 113.238   9
   1   1 -24 715.702 171.212   9
   1   1 -23 368.918 166.695   9
   1  -1 -23 297.741 172.982   9
   1  -1 -22 1362.15 293.999   8
   1  -1 -22 1590.47 290.242  23
   1   1 -22 1489.04 315.286   9
   1   1 -22 1549.92 292.915   8
   1  -1 -22 1635.37 336.702   9
   1  -1 -21 437.132 190.434  23
   1  -1 -21 110.637 150.943   8
   1   1 -21 149.586 152.365   8
   1   1 -21 24.5553 153.650   9
   1  -1 -21 22.2260 134.556   9
   1  -1 -20 2692.73 477.940   8
   1   1 -20 1813.08 397.693   8
   1  -1 -20 2373.67 469.441   9
   1   1 -20 2347.87 478.498   9
   1   1 -20 2946.19 491.187  20
   1   1 -20 2597.15 460.608  18
   1  -1 -20 2153.46 401.407  23
   1  -1 -19 1258.51 366.692   8
   1   1 -19 1937.40 436.679  18
   1   1 -19 1259.36 339.269   9
   1   1 -19 1361.12 331.611   8
   1  -1 -19 1623.18 411.599   9
   1  -1 -19 1749.07 377.372  23
   1   1 -19 1663.82 390.213  20
   1  -1 -18 328.932 227.335   9
   1  -1 -18 40.2529 131.577   8
   1   1 -18 313.139 195.211   9
   1   1 -18 206.117 196.888  18
   1   1 -18 533.721 245.479   8
   1  -1 -18 482.188 228.688  23
   1   1 -18 184.509 179.360  20
   1   1 -17 7082.58 817.225  19
   1  -1 -17 6302.93 776.298   8
   1   1 -17 6805.15 779.345   8
   1   1 -17 7327.53 819.654  18
   1  -1 -17 7317.04 844.518   9
   1   1 -17 7477.14 824.074  20
   1   1 -17 7264.82 829.545   9
   1  -1 -17 7326.92 795.912  23
   1  -1 -16 2674.77 507.649   8
   1   1 -16 2568.19 491.907  20
   1   1 -16 2480.62 497.571   9
   1   1 -16 2175.06 441.879  19
   1  -1 -16 2020.53 442.542  23
   1  -1 -16 2148.14 456.729   9
   1   1 -16 2097.52 451.501  18
   1   1 -16 2120.98 440.825   8
   1   1 -16 2565.22 264.654  21
   1  -1 -15-59.0174 131.275   8
   1   1 -15 473.016 123.727  21
  -1   1  15 368.587 126.248  25
   1   1 -15 442.975 222.043   8
   1   1 -15 334.487 198.844  18
   1  -1 -15 210.400 150.539  23
   1  -1 -15 11.1486 166.900   9
   1   1 -15 140.180 188.564  19
   1   1 -15 623.611 269.208   9
   1   1 -15 118.698 140.291  20
   1   1 -14 3985.45 303.840  21
  -1   1  14 3663.53 343.345  25
  -1   1  13 91.4325 103.365  25
   1   1 -13-10.4676 58.3866  21
   1   1 -12 19927.2 611.492  21
  -1   1  12 18823.5 706.553  25
  -1  -1  11 19768.0 476.882   3
  -1   1  11 18759.7 675.785  25
   1   1 -11 19830.7 577.225  21
   1   1 -10 20853.6 557.778  21
  -1  -1  10 21205.5 474.002   3
  -1   1  10 19970.9 662.052  25
  -1  -1  10 21322.4 631.926  25
   1  -1 -10 21056.5 569.146  21
  -1  -1   9 311605. 2247.72  25
  -1  -1   9 304718. 1723.42   3
   1  -1  -9 312045. 1884.71   2
  -1   1   9 311400. 2449.78  25
   1  -1  -9 301358. 2015.54  21
   1   1  -9 301627. 2009.65  21
   1  -1  -8 57938.9 774.122   2
   1   1  -8 59476.3 835.028  21
  -1  -1   8 58882.0 913.320  25
   1  -1  -8 58434.6 825.446  21
   1   1  -8 61270.5 558.544  24
  -1   1   8 60949.3 1013.01  25
   1   1  -7 156166. 892.426  24
   1  -1  -7 152566. 1181.44   2
  -1  -1   7 149610. 1349.90  25
   1   1  -7 158264. 1266.79  21
   1  -1  -7 153902. 1252.05  21
   1  -1  -6 206992. 1336.06  21
  -1  -1   6 205739. 1436.09  25
   1   1  -6 205207. 1000.66  24
   1  -1  -6 204687. 1299.00   2
   1  -1  -5 967146. 2665.54   2
  -1  -1   5 944335. 2803.42  25
   1  -1  -4 62512.1 640.226   2
  -1  -1   4 59954.1 627.657  25
   1  -1  -3 101791. 764.333   2
  -1  -1   3 100342. 701.569  25
  -1  -1   2 22573.5 279.700  25
  -1   1   2 22879.1 378.912  25
  -1   1   2 22649.5 233.322  24
  -1  -1   1 3868.60 102.747  25
  -1   1   1 3972.82 139.767  25
  -1   1   1 3696.67 103.315  24
  -1  -1   0 11365.9 161.635   2
  -1   1   0 11481.8 192.751  24
  -1   1   0 11511.3 209.370  25
  -1  -1  -1 96889.7 532.689   2
  -1   1  -1 94693.2 581.515  24
  -1   1  -2 114.992 33.4659  24
  -1  -1  -2 69.7683 26.4948   2
  -1   1  -3 6317.36 113.068   2
  -1  -1  -3 6086.42 172.467   2
  -1  -1  -4 2926.91 132.256   2
  -1   1  -4 2844.27 119.046  24
  -1  -1  -4 3034.70 139.909  21
  -1   1  -4 3152.40 93.2052   2
  -1  -1  -5 37324.6 536.194  21
  -1   1  -5 36150.2 434.530  24
  -1   1  -5 36932.6 367.538   2
  -1  -1  -6 4165.72 201.938  21
  -1  -1  -6 3961.10 183.939   2
  -1   1  -6 3956.54 138.035   2
  -1   1  -6 4412.06 158.986  24
  -1   1  -7 17081.2 434.836  21
  -1  -1  -7 16826.7 392.455   2
  -1  -1  -7 16771.2 430.195  21
  -1   1  -7 17248.7 311.389   2
  -1   1  -7 17201.5 320.988  24
  -1   1  -8 40984.0 512.414   2
  -1   1  -8 38914.8 699.187  21
  -1  -1  -8 39223.0 634.041   2
  -1  -1  -8 38939.5 697.709  21
  -1   1  -9 6920.96 213.906  24
  -1   1  -9 6288.16 303.943  21
  -1  -1  -9 6328.50 272.014   2
  -1  -1  -9 5739.06 289.733  21
  -1   1  -9 6079.55 212.894   2
  -1  -1 -10 17371.6 530.213  21
  -1   1 -10 17655.6 525.799  21
  -1   1 -10 18240.4 387.602   2
  -1  -1 -10 17069.0 465.687   2
  -1  -1 -11 14074.6 502.367  21
  -1   1 -11 13641.7 491.623  21
  -1  -1 -11 14289.1 449.869   2
  -1   1 -12 26953.6 717.413  21
  -1  -1 -12 27476.5 648.412   2
  -1  -1 -13 29767.8 692.923   2
  -1   1 -13 27507.9 766.346  21
  -1  -1 -14 10292.5 427.523   2
  -1   1 -14 10102.6 483.177  21
  -1   1 -15 572.264 136.226  21
  -1   1 -15 689.268 285.993   8
  -1  -1 -15 282.576 174.260  23
  -1   1 -15 507.499 243.566  20
  -1   1 -15 322.209 195.250  18
  -1   1 -15-32.7944 144.769  19
  -1   1 -15 729.515 287.351  23
  -1   1 -15 327.318 214.392   9
  -1  -1 -15 744.875 271.283   8
  -1  -1 -15 680.899 250.020   9
  -1   1 -16 3573.01 566.174  18
  -1  -1 -16 4253.65 706.476  22
  -1   1 -16 3578.27 574.580   8
  -1  -1 -16 2715.57 496.668  23
  -1   1 -16 3295.93 553.953   9
  -1  -1 -16 3660.08 597.548   9
  -1   1 -16 3711.10 590.879  23
  -1   1 -16 3263.30 562.772  19
  -1  -1 -16 2689.68 469.438  20
  -1   1 -16 3231.40 557.801  20
  -1   1 -16 3380.43 303.979  21
  -1  -1 -16 3490.07 570.769   8
  -1   1 -17 957.649 303.169   9
  -1  -1 -17 1010.64 279.622  20
  -1   1 -17 1162.98 370.799   8
  -1  -1 -17 1342.02 385.415   8
  -1  -1 -17 1842.40 462.811   9
  -1   1 -17 1228.45 378.395  20
  -1  -1 -17 993.658 334.704  23
  -1   1 -17 2167.28 466.953  23
  -1   1 -17 1128.10 367.056  18
  -1   1 -17 1270.23 392.323  19
  -1  -1 -18 1129.91 321.932  23
  -1  -1 -18 1444.82 395.150   8
  -1   1 -18 772.881 250.950   9
  -1  -1 -18 1244.06 319.046  20
  -1   1 -18 916.195 302.256   8
  -1   1 -18 1150.14 368.547  23
  -1   1 -18 1556.43 393.117  20
  -1   1 -18 1280.40 348.373  18
  -1  -1 -18 1056.48 360.120   9
  -1  -1 -19 679.520 257.425  20
  -1  -1 -19 125.078 199.799   8
  -1  -1 -19 404.872 229.399   9
  -1   1 -19 324.841 217.235   9
  -1   1 -19 174.169 208.649  20
  -1   1 -19 784.239 270.833   8
  -1   1 -19 540.918 245.379  18
  -1   1 -19-256.701 178.898  23
  -1  -1 -19 176.507 147.857  23
  -1  -1 -20 4913.40 643.273   8
  -1   1 -20 5196.25 622.483  18
  -1   1 -20 4901.60 641.156  20
  -1   1 -20 4560.23 583.610   8
  -1  -1 -20 4961.33 601.354  20
  -1   1 -20 4600.70 625.552   9
  -1  -1 -20 4268.36 577.347  23
  -1  -1 -20 4962.94 647.439   9
  -1   1 -20 5087.99 596.523  23
  -1  -1 -21 5634.22 660.432   9
  -1   1 -21 6095.31 624.277  18
  -1   1 -21 5141.99 623.267   9
  -1  -1 -21 5927.44 623.340  23
  -1   1 -21 5661.51 635.080  20
  -1   1 -22 2814.67 403.938  20
  -1   1 -22 2739.34 427.380   9
  -1  -1 -22 3143.74 451.732   9
  -1  -1 -22 3042.26 414.178  23
  -1   1 -23 258.418 138.790   9
  -1  -1 -23 581.418 164.100  23
   1   2 -24 733.738 170.939   9
   1   2 -23 6379.63 554.784   9
   1  -2 -23 4901.03 412.933  23
   1  -2 -22 322.331 191.050   8
   1  -2 -22 283.700 166.070   9
   1   2 -22 277.890 115.719   8
   1   2 -22 147.430 143.654   9
   1  -2 -22-135.728 120.148  23
   1  -2 -21 6611.77 652.972  23
   1  -2 -21 6781.24 708.281   8
   1  -2 -21 6291.20 689.071   9
   1   2 -21 6645.58 697.940   9
   1   2 -21 7136.54 659.530   8
   1   2 -21 6406.34 668.168  18
   1   2 -20 2657.42 472.563  18
   1   2 -20 2132.07 431.223  20
   1  -2 -20 2762.26 480.364   9
   1   2 -20 2417.82 461.623   9
   1   2 -20 2278.84 408.543   8
   1  -2 -20 2232.41 415.639  23
   1  -2 -20 2160.58 438.372   8
   1  -2 -19 6155.77 714.594  23
   1  -2 -19 6139.69 734.185   9
   1  -2 -19 5072.45 677.830   8
   1   2 -19 6424.66 713.501   8
   1   2 -19 6018.10 725.577  20
   1   2 -19 5700.70 716.549  18
   1   2 -19 4931.70 675.077   9
   1  -2 -18 22.8805 143.664  23
   1   2 -18-94.7767 186.575  20
   1   2 -18-183.317 170.970   9
   1   2 -18 1.41777 150.812  18
   1   2 -18-408.503 212.595   8
   1   2 -18 143.935 281.280  19
   1  -2 -18 165.409 120.323   9
   1  -2 -18-15.9993 127.808   8
   1  -2 -17 8756.02 885.789  23
   1  -2 -17 8229.55 894.177   8
   1   2 -17 8543.82 899.961  20
   1   2 -17 8377.23 892.125  18
   1  -2 -17 8218.71 892.393   9
   1   2 -17 7590.24 858.964   9
   1   2 -17 8519.57 850.602   8
   1   2 -17 8477.80 901.302  19
  -1   2  16 3034.74 340.535  25
   1  -2 -16 2715.73 519.461   9
   1   2 -16 2834.52 504.293   8
   1  -2 -16 3636.31 607.727   8
   1   2 -16 3175.55 548.437  20
   1   2 -16 2641.18 515.941  19
   1   2 -16 2927.42 530.868   9
   1  -2 -16 3142.42 552.178  23
   1   2 -16 3443.86 303.835  21
   1   2 -16 3143.21 568.524  18
   1   2 -15 21373.2 1376.95  20
   1   2 -15 21531.4 723.446  21
   1  -2 -15 20471.1 1317.72  23
   1  -2 -15 20743.0 1379.20   9
   1   2 -15 22062.5 1424.59  19
  -1   2  15 18149.3 801.631  25
   1   2 -15 20624.1 1359.24  18
   1   2 -15 20843.7 1363.68   9
   1  -2 -15 21223.3 1388.87   8
   1   2 -15 22764.9 1366.50   8
  -1   2  14 179.600 100.366  25
   1   2 -14 276.842 158.008   9
   1  -2 -14 234.088 179.159   8
   1   2 -14 335.573 203.481  20
   1   2 -14 51.0832 163.481  18
   1   2 -14-13.8751 124.811  19
   1   2 -14 246.075 103.712  21
  -1   2  13 48154.5 1224.98  25
   1   2 -13 52749.3 1055.73  21
   1   2 -12 3870.12 278.156  21
  -1   2  12 3811.89 334.387  25
  -1   2  11 15944.3 648.827  25
   1   2 -11 17039.2 552.391  21
   1  -2 -10 8289.75 349.551   2
   1   2 -10 8577.19 373.732  21
  -1   2  10 8096.13 442.315  25
   1   2  -9 78161.7 795.311  24
   1  -2  -9 72375.5 983.791   2
   1  -2  -8 15992.6 438.476   2
   1   2  -8 15536.1 354.808  24
  -1  -2   8 15724.5 392.634  25
   1   2  -7 24397.3 434.618  24
   1  -2  -7 24112.4 514.870   2
   1   2  -6 189.539 49.7219  24
   1  -2  -6 66.5422 53.7728   2
  -1  -2   6 94.8597 36.5171  25
   1   2  -5 36618.4 514.112  24
   1  -2  -5 36615.9 572.155   2
   1  -2  -4 63601.4 715.301   2
  -1   2   4 61660.1 439.089  24
  -1  -2   4 64788.5 483.617  25
   1   2  -4 66635.0 679.660  24
  -1  -2   3 29988.3 301.299  25
   1   2  -3 29487.4 448.081  24
  -1  -2   3 29070.6 246.766   2
  -1   2   3 29684.3 336.582  24
   1  -2  -2 33601.1 467.262   2
  -1   2   2 32974.4 382.392  24
  -1  -2   2 32891.8 277.016   2
   1  -2  -1 168788. 1003.09   2
  -1  -2   1 177150. 724.555   2
  -1   2   0 4382.13 150.450  25
  -1  -2   0 4264.14 126.006   2
  -1   2   0 4154.41 155.210  24
  -1  -2  -1 4424.48 143.309   2
  -1   2  -1 4475.94 163.402  24
  -1   2  -1 4504.52 131.500  25
  -1   2  -2 9268.82 129.490  25
  -1   2  -2 8534.74 233.447  24
  -1  -2  -2 8882.74 221.301   2
  -1   2  -3 4528.26 72.8302   2
  -1  -2  -3 4437.07 170.930   2
  -1   2  -3 4462.03 174.781  24
  -1   2  -4 80520.0 749.935  24
  -1  -2  -4 81332.6 775.221   2
  -1   2  -5 542.734 72.8871  24
  -1   2  -5 677.439 34.6905   2
  -1  -2  -5 567.708 81.9411   2
   1  -2   6 2285.88 81.3477  25
  -1   2  -6 2277.77 72.5006   2
  -1   2  -6 2193.72 134.743  24
   1   2   6 2485.51 89.9318  24
   1  -2   7 1382.38 81.0659  25
  -1   2  -7 1376.54 62.8382   2
  -1   2  -7 1288.69 108.271  24
  -1  -2  -8 1049.01 123.972   2
  -1   2  -8 1133.37 104.512  24
  -1  -2  -9 1427.23 145.119   2
  -1   2  -9 1513.33 118.749  24
  -1   2 -10 10450.4 309.926  24
  -1   2 -10 9332.12 398.585  21
  -1  -2 -10 9843.09 383.784   2
  -1  -2 -11 4026.74 259.483   2
  -1   2 -11 3609.75 265.312  21
  -1  -2 -12 2512.59 214.127   2
  -1   2 -12 2201.93 218.283  21
  -1   2 -13 365.420 108.774  21
  -1  -2 -13 452.257 101.584   2
  -1  -2 -14 3528.65 567.754   8
  -1  -2 -14 2776.92 239.681   2
  -1  -2 -14 2697.59 489.603   9
  -1   2 -14 2975.11 551.362  18
  -1   2 -14 2895.31 501.370  20
  -1  -2 -14 2752.37 488.854  23
  -1   2 -14 2936.00 492.068   9
  -1   2 -14 2669.13 260.432  21
  -1   2 -15 2458.65 498.674  18
  -1  -2 -15 2507.08 494.218  23
   1   2  15 1880.15 241.271  25
  -1   2 -15 2396.47 481.546  20
  -1  -2 -15 2745.89 515.580   9
  -1  -2 -15 2819.20 249.565   2
  -1  -2 -15 3665.87 631.044  22
  -1   2 -15 2590.59 260.067  21
  -1   2 -15 2741.23 500.403  19
  -1   2 -15 2408.05 471.645   9
  -1   2 -15 2373.45 463.321   8
  -1  -2 -15 3085.79 546.309   8
  -1   2 -16-235.554 183.853   8
  -1   2 -16 129.361 133.721   9
  -1   2 -16 47.3254 155.276  20
  -1  -2 -16 206.166 181.148   8
  -1   2 -16 56.9621 104.002  21
  -1  -2 -16-51.0706 142.140  23
  -1   2 -16 103.544 202.896  19
  -1  -2 -16 83.4376 158.482   9
  -1   2 -17 2068.07 452.747  19
  -1   2 -17 2266.05 451.658   8
  -1  -2 -17 1950.09 464.230   9
  -1   2 -17 2152.66 482.443  18
  -1  -2 -17 2104.62 476.405   8
  -1  -2 -17 1636.77 415.558  23
  -1   2 -17 1869.10 426.416  20
  -1   2 -17 1971.50 451.701   9
  -1   2 -18 909.248 288.613  20
  -1   2 -18 550.505 275.502  19
  -1  -2 -18 433.253 257.487  23
  -1  -2 -18 742.657 286.851   8
  -1   2 -18 420.991 206.777  18
  -1   2 -18 886.091 288.389   9
  -1  -2 -18 614.821 279.853   9
  -1   2 -18 1318.89 362.733   8
  -1  -2 -19 5191.87 688.936   9
  -1   2 -19 6009.97 725.240  18
  -1   2 -19 5590.20 655.747   8
  -1  -2 -19 4995.83 661.852  23
  -1   2 -19 5471.44 682.542   9
  -1   2 -19 5572.91 703.388  20
  -1  -2 -19 5427.47 699.751   8
  -1  -2 -20 135.244 166.073   8
  -1  -2 -20 64.9244 174.983   9
  -1   2 -20-46.5869 164.667  20
  -1   2 -20 320.917 201.422   9
  -1  -2 -20 136.106 169.026  23
  -1   2 -20-145.200 223.890  18
  -1  -2 -21 12075.5 904.831  23
  -1   2 -21 13903.8 960.335  18
  -1   2 -21 11693.2 891.726   9
  -1  -2 -21 12715.3 966.605   9
  -1   2 -21 12843.2 932.984  20
  -1   2 -22 16.6712 107.090   9
  -1  -2 -22 54.8661 152.333  23
  -1   2 -22 152.787 154.540  20
  -1   2 -22-72.5312 96.7786  18
  -1   2 -23 9910.49 656.027   9
  -1  -2 -23 10115.4 635.313  23
  -1   2 -24 152.939 94.3031   9
   1   3 -24 2332.95 251.463   9
   1  -3 -23-48.8345 80.6468  23
   1   3 -23-91.4231 98.8919   9
   1   3 -22 2368.69 370.033   9
   1  -3 -22 2598.16 369.392  23
   1   3 -21-134.244 129.347  18
   1  -3 -21 54.0414 159.800   8
   1   3 -21 144.485 111.392   9
   1  -3 -21 180.207 158.200  23
   1   3 -20 2484.77 451.699  18
   1  -3 -20 2110.17 416.792   8
   1  -3 -20 2374.35 434.371   9
   1  -3 -20 2382.04 439.047  23
   1   3 -20 2519.47 457.458   9
   1   3 -19 62.5578 124.957  18
   1  -3 -19 71.4866 141.574  23
   1   3 -19 221.051 195.079   9
   1   3 -19 456.562 242.272  20
   1   3 -19-265.348 205.198  19
   1  -3 -19 62.9262 146.607   9
   1  -3 -19 210.007 158.111   8
   1   3 -19 357.514 196.931   8
   1   3 -18 1643.40 413.152  18
   1  -3 -18 1787.89 414.384  23
   1   3 -18 1414.30 387.287  20
   1  -3 -18 1992.05 447.969   8
   1   3 -18 2442.12 434.978   8
   1   3 -18 1949.14 428.489   9
   1   3 -18 1583.47 410.969  19
   1  -3 -18 2375.61 500.792   9
   1  -3 -17 566.713 300.601  23
   1   3 -17 291.223 245.075  19
   1   3 -17 395.322 172.988   8
   1   3 -17 574.862 240.770  20
   1   3 -17 956.452 297.738  18
   1  -3 -17 315.198 221.027   8
   1   3 -17 396.411 192.661   9
   1  -3 -17 488.202 199.652   9
   1   3 -16 307.956 218.622  19
   1  -3 -16 56.4957 167.896   8
   1   3 -16 1.47292 165.866  18
   1  -3 -16 445.047 247.100   9
   1   3 -16-338.203 192.902   8
   1   3 -16 235.568 240.132  20
   1   3 -16 149.809 80.1951  21
   1  -3 -16 114.522 201.355  23
  -1   3  16 37.3678 101.710  25
   1  -3 -16 468.209 255.434   7
   1   3 -16 201.236 187.775   9
   1   3 -15 18021.2 675.024  21
   1  -3 -15 19581.9 1302.50   7
   1  -3 -15 16111.9 1207.31  23
   1   3 -15 16477.7 1254.01  18
   1   3 -15 16453.4 1231.75   9
   1   3 -15 16401.4 1227.91  20
  -1   3  15 15473.9 758.453  25
   1  -3 -15 16640.6 1249.22   8
   1  -3 -15 17879.2 1285.74   9
   1   3 -15 17208.7 1310.64  19
   1  -3 -14 19998.8 1283.07   7
   1  -3 -14 16787.8 1201.08  23
   1   3 -14 18151.8 1293.80  18
   1   3 -14 19145.0 674.177  21
  -1   3  14 16484.4 759.764  25
   1   3 -14 17010.3 1224.36  20
   1  -3 -14 20434.5 1360.66   8
   1   3 -14 19157.9 1345.65  19
   1  -3 -14 21036.4 1358.07   9
   1   3 -14 19463.5 1322.89   9
   1   3 -13 21983.0 701.509  21
  -1   3  13 19001.4 792.925  25
  -1   3  12 21392.8 814.743  25
   1   3 -12 23828.9 704.552  21
   1   3 -11 29604.8 751.933  21
  -1   3  11 27763.8 888.716  25
   1   3 -10 14365.0 404.015  24
   1  -3 -10 13078.8 472.501   2
   1   3  -9 4764.65 233.023  24
   1  -3  -9 4046.81 254.519   2
   1   3  -8 17234.6 433.424  24
   1  -3  -8 16341.7 481.662   2
   1   3  -7 318.914 71.4914  24
   1  -3  -7 423.906 90.9815   2
   1   3  -6 7653.08 284.917  24
  -1   3   6 7590.75 166.141  24
   1  -3  -6 7720.83 305.521   2
   1  -3  -5 20341.3 469.892   2
  -1   3   5 20928.8 311.174  24
   1   3  -4 13113.9 354.937  24
  -1   3   4 13719.4 274.710  24
   1  -3  -4 13101.6 364.284   2
   1  -3  -3 30615.7 527.854   2
  -1   3   3 30345.5 434.826  24
   1   3  -3 29237.3 521.394  24
  -1  -3   3 29290.6 286.530   2
  -1  -3   2 1274.33 72.0705   2
  -1   3   2 1275.24 100.044  24
   1  -3  -2 1399.70 116.238   2
   1   3  -2 1218.20 112.194  24
  -1  -3   1 7128.88 182.795   2
  -1   3   1 7491.20 241.222  24
   1  -3  -1 6622.24 233.600   2
   1   3  -1 6916.01 252.826  24
  -1  -3   0 3727.73 145.261   2
   1   3   0 3751.32 184.725  24
  -1   3   0 3749.98 177.732  24
   1   3   1 1041.73 103.102  24
  -1   3  -1 1071.77 79.8282  25
  -1   3  -2 3742.73 187.967  24
  -1   3  -2 3920.44 117.922  25
   1   3   2 3804.16 177.546  24
  -1  -3  -2 3822.90 171.310   2
  -1  -3  -3 88614.6 859.792   2
   1   3   3 88987.1 810.554  24
   1   3   4 1620.12 108.239  24
  -1   3  -4 1617.17 128.073  24
  -1  -3  -4 1446.49 124.157   2
   1   3   5 18295.1 332.884  24
  -1   3  -5 17908.5 425.422  24
  -1  -3  -5 18288.7 443.156   2
   1   3   6 5039.24 161.891  24
  -1  -3  -6 4721.80 241.774   2
  -1   3  -6 4690.58 225.838  24
  -1  -3  -7 27565.6 601.269   2
  -1   3  -7 27048.9 544.246  24
  -1  -3  -8 107.260 70.1907   2
  -1   3  -8 90.9309 54.4930  24
  -1   3  -9 524.430 81.9488  24
  -1  -3  -9 581.114 108.841   2
  -1   3 -10 1371.90 135.330  24
  -1  -3 -10 1029.03 142.513   2
  -1  -3 -11 7767.08 382.099   2
  -1   3 -11 7698.39 388.665  21
  -1   3 -11 8713.21 328.697  24
  -1  -3 -12 808.559 135.699   2
  -1   3 -12 637.671 126.046  21
  -1   3 -13 16024.1 610.518  21
  -1  -3 -13 15757.4 576.491   2
  -1   3 -14 19813.3 1297.16   9
  -1  -3 -14 20652.0 1373.45   8
  -1  -3 -14 19632.8 659.140   2
  -1   3 -14 19035.5 1333.74  18
  -1   3 -14 19778.8 1358.11  19
  -1  -3 -14 18516.8 1278.94  23
  -1   3 -14 19181.5 686.534  21
  -1   3 -14 18717.2 1279.10  20
  -1  -3 -14 19155.4 1317.34   9
  -1  -3 -15 13434.6 1194.05  22
  -1  -3 -15 9398.10 928.585  23
  -1   3 -15 10232.1 978.649  20
  -1   3 -15 10608.5 1011.29  19
  -1   3 -15 10880.7 528.597  21
  -1  -3 -15 10740.2 1011.58   9
  -1  -3 -15 11156.5 515.716   2
  -1   3 -15 11501.0 1056.94  18
  -1   3 -15 10721.3 967.585   9
  -1  -3 -15 10255.8 1011.32   8
   1   3  15 7588.07 490.008  25
   1   3  16 3412.04 338.493  25
  -1   3 -16 4946.01 713.612  18
  -1  -3 -16 4733.90 681.015   8
  -1  -3 -16 4093.56 641.193   9
  -1   3 -16 4274.98 650.093  19
  -1   3 -16 4416.22 663.405  20
  -1   3 -16 3921.41 598.004   9
  -1  -3 -16 4203.00 634.342  23
  -1   3 -16 4566.55 351.587  21
  -1   3 -17 2021.79 451.187  20
  -1  -3 -17 1719.97 422.669   8
  -1   3 -17 1488.80 393.613   9
  -1   3 -17 1802.09 428.821  19
  -1   3 -17 2102.94 464.523  18
  -1  -3 -17 1757.54 404.408   9
  -1  -3 -17 1889.55 434.853  23
  -1   3 -18 1720.71 413.173   9
  -1   3 -18 1625.13 425.935  18
  -1  -3 -18 1377.30 415.644   8
  -1  -3 -18 1482.21 378.920  23
  -1   3 -18 1441.75 394.096  19
  -1   3 -18 1453.63 378.865  20
  -1  -3 -18 1207.81 347.831   9
  -1  -3 -19 1340.57 368.373   8
  -1   3 -19 1151.00 321.329  19
  -1   3 -19 1174.18 343.375  20
  -1   3 -19 1337.31 375.076  18
  -1  -3 -19 840.718 307.864   9
  -1  -3 -19 1134.83 353.708  23
  -1   3 -19 605.640 219.499   9
  -1   3 -20 3633.65 527.758  20
  -1  -3 -20 3107.24 487.981  23
  -1   3 -20 3522.57 520.332  18
  -1   3 -20 3729.28 532.117   9
  -1   3 -21 289.902 133.565  18
  -1  -3 -21 456.671 181.656  23
  -1   3 -21 451.921 201.500   9
  -1   3 -21 504.065 213.355  20
  -1  -3 -22 3916.27 454.947  23
  -1   3 -22 4156.61 463.203  18
  -1   3 -22 4138.64 465.262   9
  -1  -3 -23 659.685 171.537  23
  -1   3 -23 901.990 199.950   9
   1  -4 -23 94.6181 75.8230  23
   1   4 -23 78.0248 83.0066   9
   1  -4 -22 160.013 138.540  23
   1   4 -22-106.579 110.195   9
   1  -4 -21 413.554 188.607  23
   1   4 -21 433.522 193.625  18
   1   4 -21 468.970 190.185   9
   1   4 -20 716.669 248.690   9
   1  -4 -20 951.018 284.180   8
   1   4 -20 632.801 203.281  18
   1  -4 -20 1003.42 294.485  23
   1   4 -20 614.533 255.949  19
   1  -4 -19 3255.18 542.433  23
   1  -4 -19 2552.14 488.755   8
   1   4 -19 2888.67 501.243  18
   1   4 -19 1950.25 433.596  19
   1   4 -19 2567.96 461.317   9
   1  -4 -18 187.069 159.073  23
   1   4 -18 93.2871 193.898  19
   1  -4 -18 462.559 292.115   8
   1  -4 -18-94.4647 198.310   9
   1   4 -18 28.9601 138.185  18
   1   4 -18 206.118 175.067  20
   1   4 -18 57.3998 127.615   9
   1   4 -17 4915.44 681.525   9
   1   4 -17 4981.41 731.048  19
   1  -4 -17 4943.23 688.719  23
   1  -4 -17 6403.74 780.308   9
   1   4 -17 4930.92 677.039  20
   1  -4 -17 5820.45 743.497   8
   1   4 -17 5314.81 707.379  18
   1  -4 -16 151.192 115.294  23
   1   4 -16 31.1157 151.361  18
   1  -4 -16 290.567 172.898   8
   1   4 -16 234.047 217.082  19
   1  -4 -16-35.3491 149.331   9
   1   4 -16 298.773 207.745  20
   1   4 -16 15.8164 193.793   9
   1   4 -15 2957.65 554.023  18
   1  -4 -15 2827.19 510.210  23
   1  -4 -15 3611.35 605.743   9
   1   4 -15 2776.95 276.492  21
   1   4 -15 2799.45 533.838   9
   1  -4 -15 3048.52 530.849   8
   1  -4 -15 3757.67 635.480   7
   1   4 -15 2474.07 550.534  19
  -1   4  15 2492.40 315.131  25
   1   4 -15 2925.89 523.519  20
   1  -4 -14 2740.80 494.037   8
   1   4 -14 2544.61 542.917  19
   1  -4 -14 2955.62 530.512   9
   1   4 -14 2674.14 265.238  21
   1  -4 -14 2113.82 515.176   7
   1   4 -14 2404.79 488.861  20
  -1   4  14 2331.52 297.349  25
   1  -4 -14 2375.86 495.221  23
   1   4 -14 2205.28 470.718  18
   1  -4 -13 2404.57 490.002  23
  -1   4  13 2661.51 316.677  25
   1  -4 -13 3636.92 553.551   8
   1  -4 -13 3066.83 534.322   9
   1  -4 -13 2052.69 540.833   7
   1   4 -13 3107.20 275.250  21
   1   4 -13 3410.29 570.617  18
   1   4 -13 2894.20 516.451  20
  -1   4  12 7061.24 497.406  25
   1   4 -12 7897.92 424.881  21
  -1   4  11 2499.87 287.760  25
   1   4 -11 2919.35 210.049  24
   1   4 -10 7499.38 330.855  24
   1  -4 -10 6873.37 366.684   2
  -1   4  10 6975.76 455.764  25
   1   4  -9 1047.20 129.212  24
   1  -4  -9 1129.71 158.348   2
   1   4  -8 35027.3 695.845  24
   1  -4  -8 33572.7 743.202   2
   1   4  -7 5921.29 285.262  24
   1  -4  -7 5737.21 296.959   2
   1  -4  -6 90023.3 1122.82   2
   1   4  -6 89751.2 1091.05  24
  -1   4   5 45322.7 570.418  24
   1  -4  -5 43960.3 761.227   2
   1   4  -5 43692.0 756.746  24
  -1   4   4 36821.0 544.130  24
   1  -4  -4 35209.0 653.341   2
   1   4  -4 35614.3 670.432  24
   1   4  -3 44423.1 743.867  24
  -1  -4   3 44180.1 436.614   2
  -1   4   3 46354.1 642.416  24
   1  -4  -3 46015.8 731.924   2
   1   4  -2 114659. 1172.66  24
  -1  -4   2 116162. 811.560   2
   1  -4  -2 114490. 1107.11   2
   1   4  -1 60317.2 844.864  24
  -1   4   1 65398.9 823.327  24
  -1  -4   1 63903.2 662.576   2
   1  -4  -1 59176.7 778.404   2
   1   4   0 169248. 1382.71  24
  -1  -4   0 169591. 1144.69   2
  -1   4  -1 878.548 87.5985  25
   1   4   1 907.129 108.212  24
  -1  -4  -1 900.294 94.2935   2
  -1  -4  -2 198551. 1390.73   2
   1   4   2 200718. 1454.96  24
  -1   4  -2 197857. 1530.14  24
   1   4   3 3211.82 182.582  24
  -1   4  -3 2795.07 192.215  24
  -1  -4  -3 2899.83 182.141   2
   1   4   4 69574.1 799.303  24
  -1   4  -4 67442.7 917.258  24
  -1  -4  -4 67341.7 892.039   2
   1   4   5 9714.90 289.644  24
  -1   4  -5 9042.37 344.710  24
  -1  -4  -5 9177.86 346.351   2
   1   4   6 3649.68 166.411  24
  -1  -4  -6 3395.71 226.919   2
  -1   4  -6 3305.48 213.967  24
  -1   4  -7 104.194 56.1103  24
  -1  -4  -7 122.994 79.8774   2
  -1   4  -8 882.189 120.486  24
  -1  -4  -8 1076.70 140.118   2
  -1  -4  -9 14478.9 514.500   2
  -1   4  -9 14654.7 466.413  24
  -1  -4 -10 23491.2 673.455   2
  -1   4 -10 23648.4 600.796  24
  -1  -4 -11 2134.31 219.670   2
  -1   4 -11 2193.29 188.017  24
  -1   4 -12 59289.9 1165.69  21
  -1  -4 -12 59553.6 1143.55   2
  -1  -4 -13 2799.48 555.247   8
  -1  -4 -13 3343.73 576.897   9
  -1   4 -13 3160.82 553.893  18
  -1   4 -13 3140.97 284.203  21
  -1  -4 -13 3095.25 535.910  23
  -1  -4 -13 3418.48 288.438   2
  -1  -4 -13 3948.40 619.644  22
  -1   4 -13 3518.94 568.497  20
  -1   4 -13 3798.46 561.743   9
  -1   4 -14 6558.31 790.148  20
  -1   4 -14 6370.49 788.016  18
  -1   4 -14 7421.75 795.329   9
  -1  -4 -14 6345.18 761.819  23
  -1  -4 -14 7051.50 815.261   9
  -1  -4 -14 7353.62 846.740   8
  -1  -4 -14 7312.04 428.388   2
  -1   4 -14 6901.18 421.849  21
  -1  -4 -14 7218.91 867.308  22
  -1  -4 -15 5172.62 652.692   6
  -1  -4 -15 6389.18 792.593  22
  -1   4 -15 4417.69 668.319  18
  -1   4 -15 3836.62 617.005  19
  -1  -4 -15 5453.86 376.819   2
  -1   4 -15 4480.53 650.686  20
  -1  -4 -15 4137.98 641.131  23
  -1   4 -15 4955.06 368.240  21
  -1  -4 -15 4952.46 712.444   9
  -1   4 -15 4415.13 639.004   9
   1   4  15 3356.20 336.857  25
  -1  -4 -15 5625.13 744.715   8
  -1  -4 -16 5811.62 767.745   8
  -1   4 -16 5371.64 720.052  19
  -1   4 -16 5582.33 736.158  18
  -1  -4 -16 5485.92 723.770  23
  -1   4 -16 4690.32 666.220  20
  -1  -4 -16 6645.42 814.276   9
  -1   4 -16 5330.88 695.578   9
  -1   4 -17 62.8937 129.998  18
  -1   4 -17 61.5792 163.093  20
  -1   4 -17 112.198 109.128   9
  -1  -4 -17 15.6862 138.083  23
  -1  -4 -17-29.7460 211.116   8
  -1   4 -17 249.997 176.707  19
  -1   4 -18-272.783 185.102  20
  -1  -4 -18 107.306 156.748  23
  -1   4 -18 167.761 160.628  19
  -1   4 -18-38.6664 138.341   9
  -1   4 -18 26.2105 160.782  18
  -1   4 -19 842.607 289.923   9
  -1  -4 -19 473.854 260.324  23
  -1   4 -19 530.028 245.800  19
  -1   4 -19 296.655 181.896  20
  -1   4 -19 583.549 291.617  18
  -1   4 -20 873.869 244.904   9
  -1   4 -20 520.151 250.744  19
  -1   4 -20 959.255 287.110  20
  -1  -4 -20 1029.18 295.807  23
  -1   4 -20 1125.66 298.995  18
  -1   4 -21-44.2305 92.0196   9
  -1  -4 -21 99.1948 119.681  23
  -1   4 -21 29.4853 99.2143  18
  -1   4 -21-28.5692 141.945  20
  -1   4 -22 915.517 220.070  18
  -1   4 -22 1165.76 227.268   9
  -1  -4 -22 1047.07 243.307  23
  -1  -4 -23 425.129 143.821  23
   1  -5 -22 456.608 161.075  23
   1   5 -22 641.330 154.999   9
   1   5 -21 63.6439 94.6972   9
   1  -5 -21 359.741 187.688  23
   1   5 -20 2466.68 418.297  19
   1  -5 -20 2802.26 440.529  23
   1   5 -20 2630.43 400.215   9
   1   5 -20 2993.43 450.277  18
   1  -5 -19 405.247 220.041  23
   1   5 -19 206.760 164.618  18
   1   5 -19 678.987 252.384  19
   1   5 -19 213.819 190.400   9
   1   5 -18 2759.51 496.615  18
   1  -5 -18 2536.40 471.374  23
   1  -5 -18 2533.06 461.800   8
   1   5 -18 2168.01 428.668   9
   1   5 -18 2522.66 477.652  19
   1   5 -17 817.870 294.854  18
   1   5 -17 1017.21 364.325  19
   1  -5 -17 644.368 295.238  23
   1  -5 -17 1003.48 329.823   8
   1   5 -17 552.708 264.553   9
   1   5 -16 5534.84 723.418  20
   1   5 -16 5021.20 700.794  18
   1   5 -16 5304.94 740.830  19
   1  -5 -16 4786.14 682.956  23
   1   5 -16 5565.62 701.627   9
   1  -5 -16 6809.65 806.113   8
   1   5 -15 4296.71 648.435  20
   1   5 -15 5616.06 718.005  12
   1  -5 -15 4475.48 651.038   8
   1  -5 -15 3963.69 632.881  23
   1   5 -15 3327.09 608.398  19
   1   5 -15 4238.84 649.919  18
   1   5 -15 3984.95 619.217   9
  -1   5  14 2218.61 304.413  25
   1  -5 -14 2064.66 515.787   7
   1  -5 -14 1551.13 401.223  23
   1   5 -14 2581.18 503.577  18
   1   5 -14 2414.00 260.107  21
   1   5 -14 3152.81 557.386  12
   1  -5 -14 2696.06 512.207   8
   1   5 -14 1762.28 432.733  20
   1   5 -13 517.362 283.255  18
   1   5 -13 545.318 129.986  21
   1   5 -13 98.2765 143.081  20
   1   5 -13 656.168 263.158  12
   1  -5 -13 1241.57 376.629   8
   1  -5 -13 260.742 330.386   7
  -1   5  13 426.538 166.121  25
   1  -5 -13 477.917 256.692  23
   1   5 -12 2245.90 496.976  18
  -1   5  12 1873.79 280.237  25
   1  -5 -12 2538.68 477.287   8
   1   5 -12 1913.49 439.325  12
   1  -5 -12 1807.57 486.547   7
   1   5 -12 2320.39 471.123  20
  -1   5  11 15178.2 725.025  25
   1   5 -11 15794.3 1160.53  20
   1  -5 -11 16069.8 1217.78   7
   1   5 -11 16522.7 545.341  24
  -1   5  10 26142.8 925.938  25
   1   5 -10 26859.3 692.104  24
  -1   5   9 7240.92 478.490  25
   1   5  -9 7164.78 355.313  24
   1  -5  -9 7187.45 388.808   2
   1  -5  -8 39621.3 869.681   2
   1   5  -8 39867.9 826.400  24
   1  -5  -7 6182.69 340.559   2
   1   5  -7 6122.14 326.646  24
   1   5  -6 19425.0 570.907  24
   1  -5  -6 19836.6 581.893   2
   1  -5  -5 32386.8 715.679   2
   1   5  -5 32080.9 724.634  24
  -1   5   5 33187.7 574.752  24
   1  -5  -4 3923.35 244.370   2
  -1   5   4 3939.81 207.182  24
   1   5  -4 3746.23 249.769  24
   1   5  -3 16418.0 512.919  24
  -1   5   3 16797.8 444.840  24
   1  -5  -3 16592.3 485.881   2
   1   5  -2 6646.82 323.847  24
  -1   5   2 6774.02 293.340  24
  -1   5   1 83501.5 1062.83  24
   1   5  -1 83852.5 1127.82  24
  -1   5   0 2224.01 167.855  25
  -1   5   0 2056.59 174.560  24
   1   5   0 1888.82 176.330  24
  -1  -5   0 2136.60 151.460   2
   1   5   1 89931.2 1133.57  24
  -1   5  -1 87798.3 1125.04  24
  -1   5  -2 2610.14 205.305  24
   1   5   2 2936.82 204.332  24
  -1  -5  -2 3063.56 196.693   2
  -1  -5  -3 83625.0 1054.50   2
   1   5   3 87011.4 1053.36  24
   1   5   4 9114.77 331.898  24
  -1   5  -4 8313.36 362.448  24
  -1  -5  -4 8731.72 356.824   2
  -1   5  -5 26302.5 652.935  24
  -1  -5  -5 27109.4 645.079   2
  -1  -5  -6 6778.48 338.799   2
  -1   5  -6 6199.68 324.206  24
   1   5   6 7008.53 265.700  24
  -1   5  -7 14444.3 495.882  24
  -1  -5  -7 14722.2 517.054   2
  -1   5  -8 76578.8 1156.73  24
  -1  -5  -8 75114.0 1205.03   2
  -1   5  -9 13063.8 485.683  24
  -1  -5  -9 12574.7 506.995   2
  -1  -5 -10 12751.2 530.875   2
  -1   5 -10 12889.8 487.186  24
  -1   5 -11 26878.2 709.319  24
  -1   5 -11 27774.8 1575.56  18
  -1  -5 -11 25499.5 1495.54  23
  -1  -5 -11 25162.0 764.562   2
  -1  -5 -12 16552.2 1222.73   8
  -1   5 -12 16307.3 1242.67  18
  -1   5 -12 19327.2 1292.50  12
  -1  -5 -12 15706.6 617.852   2
  -1  -5 -12 14844.4 1168.61  23
  -1   5 -12 15603.9 1170.69  20
  -1  -5 -13 2100.58 545.044  22
  -1   5 -13 1504.81 376.588  20
  -1   5 -13 1071.02 175.594  21
  -1  -5 -13 1325.67 391.650  23
  -1   5 -13 1400.31 358.648   9
  -1  -5 -13 1289.31 192.380   2
  -1  -5 -13 1279.52 322.710   8
  -1   5 -14 1159.10 396.531  18
  -1  -5 -14 986.221 329.580  23
  -1   5 -14 769.660 281.807   9
  -1  -5 -14 929.102 166.488   2
  -1   5 -14 769.296 158.501  21
  -1  -5 -14 1151.13 397.396   8
  -1   5 -14 885.454 301.196  20
  -1  -5 -14 1186.16 376.015  22
  -1  -5 -15 4794.60 647.984   6
  -1   5 -15 5008.90 692.800  20
  -1  -5 -15 5059.29 710.133  23
  -1   5 -15 5257.09 678.373   9
  -1  -5 -15 6607.50 826.057  22
  -1   5 -15 4747.11 690.367  18
  -1   5 -16 263.426 193.437  20
  -1   5 -16 24.9475 211.823  18
  -1  -5 -16 276.298 168.417   6
  -1   5 -16 147.744 129.484   9
  -1  -5 -16 116.210 178.398  23
  -1   5 -16 447.742 292.970  19
  -1   5 -17 1089.20 373.259  19
  -1   5 -17 719.837 275.597  20
  -1  -5 -17 765.972 244.184   6
  -1   5 -17 749.333 263.704   9
  -1  -5 -17 804.894 326.588  23
  -1   5 -17 1207.61 362.253  18
  -1   5 -18 7661.61 751.378   9
  -1  -5 -18 6882.66 761.215  23
  -1   5 -18 7492.20 785.692  19
  -1   5 -18 7426.34 792.936  18
  -1   5 -18 7897.50 796.700  20
  -1   5 -19 76.8737 155.597   9
  -1   5 -19 127.909 137.504  20
  -1  -5 -19-48.8034 139.623  23
  -1   5 -19 15.4513 124.780  19
  -1   5 -19-286.620 183.477  18
  -1   5 -20 4427.95 526.443  19
  -1   5 -20 4496.64 484.070   9
  -1  -5 -20 4111.37 523.393  23
  -1   5 -20 4543.52 541.597  18
  -1   5 -21 130.039 125.780  18
  -1  -5 -21 175.780 117.047  23
  -1   5 -21 402.058 143.559   9
  -1   5 -22 658.632 174.993  18
  -1  -5 -22 711.172 195.915  23
   1  -6 -22 675.095 142.692  23
   1  -6 -21 3514.14 403.730  23
   1   6 -21 2977.80 322.791   9
   1  -6 -20 381.067 195.310  23
   1   6 -20 464.420 160.904  19
   1   6 -20 376.498 160.423  18
   1   6 -20 342.494 126.034   9
   1  -6 -19 8519.46 767.877  23
   1   6 -19 8445.56 735.873  18
   1   6 -19 8252.42 696.526   9
   1   6 -19 7684.17 714.372  19
   1   6 -18 92.9680 127.879   9
   1   6 -18-33.8977 139.520  19
   1   6 -18-22.6313 157.955  18
   1  -6 -18-141.920 121.757   6
   1  -6 -18 138.267 146.010  23
   1   6 -17 8536.49 857.310  19
   1  -6 -17 8436.98 864.193  23
   1   6 -17 11690.5 907.519  12
   1   6 -17 9581.84 873.995   9
   1   6 -17 8863.15 855.807  18
   1  -6 -17 10163.7 846.947   6
   1  -6 -16 655.481 256.412  23
   1   6 -16 732.145 282.175  18
   1   6 -16 828.730 268.840   9
   1   6 -16 613.120 260.749  12
   1   6 -16 348.131 236.738  19
   1   6 -15 2890.11 562.610  19
   1   6 -15 3101.01 550.983  18
   1  -6 -15 3212.55 578.165  23
   1   6 -15 3717.05 585.765  12
   1   6 -15 2728.24 496.327   9
   1   6 -14 2289.13 481.808  12
   1  -6 -14 1620.15 415.124  23
   1  -6 -14 1993.29 441.928   8
   1   6 -14 1785.92 425.203  18
   1   6 -13 4047.86 642.825  12
   1   6 -13 3504.12 575.871  18
   1  -6 -13 3401.83 606.669  23
   1   6 -12 1422.91 392.961  12
  -1   6  12 1325.16 242.398  25
   1   6 -12 1448.28 398.690  18
   1   6 -12 1386.53 391.754  20
   1   6 -11 21098.1 1380.06  20
   1   6 -11 23980.3 1532.11  12
  -1   6  11 21301.9 912.286  25
   1   6 -11 22182.5 1414.81  18
   1   6 -11 22098.8 679.278  24
   1   6 -10 11554.9 1001.10  20
  -1   6  10 10794.9 642.837  25
   1   6 -10 10831.1 1005.53  12
   1   6 -10 12309.1 1039.22  18
   1  -6 -10 10685.7 1036.14   7
   1   6 -10 11023.8 480.273  24
   1  -6 -10 12601.8 1042.47  13
   1   6  -9 12047.1 503.386  24
  -1   6   9 12365.7 671.864  25
   1  -6  -9 13038.2 1094.08   7
  -1   6   8 6920.88 490.042  25
   1   6  -8 6640.91 372.487  24
   1   6  -7 26308.0 738.225  24
  -1   6   7 27625.9 941.798  25
  -1   6   6 17066.2 705.673  25
   1   6  -6 14751.2 551.358  24
  -1   6   5 15802.8 449.530  24
  -1   6   5 16221.0 665.711  25
   1   6  -4 460.109 112.003  24
  -1   6   4 555.358 96.1799  24
   1   6  -3 33.9511 79.5841  24
  -1   6   3 2.07204 51.5307  24
  -1   6   3 148.598 100.490  25
  -1   6   2 1397.32 155.709  24
  -1   6   2 1818.20 198.385  25
   1   6  -2 1567.79 182.211  24
   1   6  -1 11009.7 458.501  24
  -1   6   1 10670.0 421.699  24
  -1   6   0 638.908 117.170  24
   1   6   0 810.102 131.159  24
  -1  -6   0 917.593 113.911   2
  -1   6  -1 92.1021 70.9669  24
   1   6   1 205.893 79.6660  24
  -1  -6  -1 123.128 62.2033   2
  -1   6  -2 5352.68 317.459  24
  -1  -6  -2 6217.35 308.783   2
   1   6   2 6259.59 326.303  24
  -1   6  -3 8078.60 393.594  24
  -1  -6  -3 8850.26 376.257   2
   1   6   3 8522.03 369.763  24
  -1   6  -4 6903.18 367.387  24
   1   6   4 8000.96 347.777  24
  -1  -6  -4 7219.25 357.155   2
  -1  -6  -5 14045.6 510.380   2
   1   6   5 14442.6 447.228  24
  -1   6  -5 12760.5 506.039  24
  -1   6  -6 163.564 62.7513  24
  -1  -6  -6 218.094 83.8188   2
  -1   6  -7 1722.49 195.623  24
  -1  -6  -7 1844.60 201.924   2
  -1  -6  -8 2706.02 250.957   2
  -1   6  -8 2732.46 248.430  24
  -1  -6  -9 46647.1 1031.32   2
  -1   6  -9 45847.7 986.047  24
  -1  -6 -10 546.090 251.193  23
  -1   6 -10 100.755 163.566  18
  -1   6 -10 371.978 215.939  20
  -1  -6 -10 46.0554 95.5638   2
  -1   6 -10-28.1731 60.9939  24
  -1  -6 -11 32647.7 908.715   2
  -1   6 -11 35093.9 1745.11  20
  -1  -6 -11 30963.5 1722.13  23
  -1   6 -11 33705.0 1790.71  18
  -1   6 -11 33667.5 853.199  24
  -1   6 -12 2474.89 514.516  20
  -1  -6 -12 2641.22 272.903   2
  -1   6 -12 2452.14 487.909  12
  -1  -6 -12 2427.65 493.874  23
  -1   6 -12 2484.53 504.607  18
  -1  -6 -13 1124.94 370.563  22
  -1   6 -13 1045.10 329.123  20
  -1   6 -13 549.847 304.720  18
  -1   6 -13 1621.95 404.029  12
  -1   6 -13 831.211 290.131   9
  -1  -6 -13 1213.70 369.260  23
  -1   6 -14 1898.68 447.184  20
  -1  -6 -14 1598.30 414.740  23
  -1   6 -14 2119.83 424.743   9
  -1  -6 -14 1953.73 498.453  22
  -1   6 -14 1770.71 427.611  18
  -1   6 -14 1248.12 312.086  12
  -1   6 -15 7778.39 838.157  20
  -1  -6 -15 6473.79 798.699  23
  -1  -6 -15 8117.70 911.542  22
  -1   6 -15 6403.07 784.774  18
  -1  -6 -15 7198.90 786.728   6
  -1   6 -15 7012.47 754.818   9
  -1   6 -16 304.019 247.369  19
  -1  -6 -16 483.914 230.952   6
  -1   6 -16 392.476 158.258   9
  -1   6 -16 568.941 235.083  18
  -1  -6 -16 677.333 309.155  23
  -1   6 -16 462.338 262.592  20
  -1   6 -17 2871.98 491.297  20
  -1  -6 -17 2773.69 453.722   6
  -1  -6 -17 2678.97 500.632  23
  -1   6 -17 3219.40 479.181   9
  -1   6 -17 2874.91 502.468  18
  -1   6 -17 2605.36 489.174  19
  -1  -6 -18 81.4879 102.725   6
  -1   6 -18-11.3389 167.624  18
  -1   6 -18-99.9002 135.280  19
  -1  -6 -18 28.0622 186.171  23
  -1   6 -18-79.5380 159.272   9
  -1   6 -19 2741.30 429.868  19
  -1   6 -19 2985.48 447.269  18
  -1   6 -19 2666.55 355.462   9
  -1  -6 -19 3166.21 470.428  23
  -1   6 -20 766.896 179.116   9
  -1   6 -20 959.315 232.714  18
  -1  -6 -20 816.625 227.740  23
  -1   6 -20 734.048 209.370  19
  -1   6 -21 3834.13 395.495  18
  -1  -6 -21 4057.34 417.973  23
   1  -7 -21 53.1891 54.5441  23
   1   7 -20 3503.85 373.993  19
   1  -7 -20 3842.64 416.556  23
   1   7 -20 3244.08 314.389   9
   1  -7 -19 634.503 222.231  23
   1   7 -19 493.069 186.620  19
   1   7 -19 493.103 176.306  18
   1   7 -19 586.011 173.221   9
   1  -7 -18 4299.69 547.199  23
   1   7 -18 4178.61 516.425  19
   1   7 -18 4135.73 481.660   9
   1   7 -18 3663.66 472.382  18
   1  -7 -18 4324.39 477.221   6
   1  -7 -17 514.921 258.312  23
   1   7 -17 347.436 190.327  19
   1   7 -17 489.028 208.939  18
   1   7 -17-36.0452 143.801   9
   1  -7 -17 426.193 179.692   6
   1   7 -17 63.0046 109.331  12
   1   7 -16 6023.60 716.315  19
   1   7 -16 6201.11 691.710  18
   1   7 -16 6545.07 697.451  12
   1   7 -16 5955.21 670.768   9
   1  -7 -16 6349.56 746.257  23
   1   7 -15 1101.23 345.862  19
   1  -7 -15 995.566 341.523  23
   1   7 -15 927.579 266.670  18
   1   7 -15 1120.86 329.385   9
   1   7 -15 1083.07 328.429  12
   1   7 -14 14650.9 1128.99  18
   1  -7 -14 13958.0 1161.31  23
   1   7 -14 15496.3 1196.44  12
   1   7 -13 3142.35 569.250  12
   1   7 -13 3335.47 558.568  18
   1  -7 -13 3246.76 591.775  23
   1   7 -12 2197.46 469.318  18
   1  -7 -12 2269.08 481.848  23
   1   7 -12 1888.15 412.950  12
   1   7 -11 1165.65 371.962  18
   1  -7 -11 814.441 289.463  13
   1   7 -11 1180.12 369.607  12
   1   7 -10 5400.59 692.339  18
  -1   7  10 5018.68 465.157  25
   1   7 -10 5168.75 734.543  12
   1  -7 -10 5654.27 760.473  13
   1   7 -10 4969.39 346.939  24
   1   7  -9 1595.12 421.886  12
   1  -7  -9 1282.22 367.007  13
   1   7  -9 1582.32 197.406  24
  -1   7   9 1496.16 264.529  25
  -1   7   8 6222.24 505.401  25
   1  -7  -8 5797.99 773.395  13
   1   7  -8 6026.91 384.066  24
   1   7  -8 5573.27 742.111  12
   1  -7  -7 591.764 261.877  13
  -1   7   7 330.694 157.060  25
   1   7  -7 411.984 119.323  24
  -1  -7   7 946.415 296.972  15
  -1   7   6 844.140 197.254  25
   1   7  -6 651.475 140.248  24
  -1   7   5 1670.77 243.365  25
   1   7  -5 1273.81 187.075  24
  -1   7   4 10186.9 558.937  25
   1   7  -4 8604.73 459.575  24
  -1   7   4 9492.74 401.350  24
   1   7  -3 18678.0 664.981  24
  -1   7   3 19486.1 594.263  24
   1   7  -2 1114.76 169.599  24
  -1   7   2 1171.83 160.919  24
  -1   7   1 8529.27 415.475  24
   1   7  -1 8346.16 436.164  24
   1   7   0 890.799 147.976  24
  -1   7   0 926.085 149.511  24
  -1   7  -1 30236.0 813.758  24
   1   7   1 30797.3 809.172  24
   1   7   2 4943.92 319.047  24
  -1   7  -2 4400.49 318.454  24
  -1  -7  -3 37093.6 826.876   2
   1   7   3 34718.4 818.616  24
  -1   7  -4 471.426 124.232  24
   1   7   4 444.778 106.148  24
  -1  -7  -4 514.815 118.186   2
  -1  -7  -5 11232.4 486.369   2
  -1   7  -5 10274.9 494.974  24
  -1   7  -6 708.927 286.154  11
  -1  -7  -6 796.585 140.880   2
  -1   7  -6 654.903 142.700  24
  -1   7  -7 1076.66 335.384  11
  -1  -7  -7 523.921 121.128   2
  -1  -7  -7 813.799 295.286  13
  -1   7  -7 574.244 128.697  24
  -1  -7  -8 277.495 185.495  13
  -1   7  -8 149.455 75.1539  24
  -1   7  -8 25.0545 170.824  11
  -1  -7  -8 141.134 100.643   2
  -1  -7  -9-78.9030 171.151  23
  -1   7  -9 136.722 85.9181  24
  -1   7  -9 395.497 218.600  18
  -1  -7  -9 223.887 239.771  13
  -1  -7  -9 309.421 110.003   2
  -1  -7 -10 1744.02 397.331  13
  -1   7 -10 1477.30 378.379  18
  -1  -7 -10 639.576 295.781  23
  -1  -7 -10 1493.96 208.379   2
  -1   7 -10 1228.05 184.684  24
  -1   7 -11 1128.75 367.924  18
  -1   7 -11 1307.79 389.996  12
  -1   7 -11 1118.28 414.626  20
  -1  -7 -11 1053.28 344.726  23
  -1   7 -12 930.621 302.474  20
  -1   7 -12 580.147 268.464  18
  -1   7 -12 432.512 253.061  12
  -1  -7 -12 943.751 334.787  23
  -1   7 -13 8705.24 905.822  18
  -1   7 -13 9440.24 945.793  12
  -1  -7 -13 10021.5 1055.59  22
  -1  -7 -13 8799.31 923.674  23
  -1   7 -13 9025.33 896.334  20
  -1  -7 -14 1971.63 420.769  23
  -1   7 -14 1999.98 398.821   9
  -1   7 -14 1980.81 408.199  12
  -1  -7 -14 2133.58 507.320  22
  -1   7 -14 1913.62 433.243  18
  -1  -7 -14 1906.55 419.716   6
  -1   7 -15 3605.48 548.409  12
  -1  -7 -15 2898.50 517.991  23
  -1   7 -15 3006.71 520.670  18
  -1  -7 -15 3396.61 552.103   6
  -1   7 -15 3155.71 473.774   9
  -1  -7 -15 2694.23 521.467  22
  -1  -7 -16 1514.91 379.950   6
  -1   7 -16 1279.13 301.252   9
  -1   7 -16 1200.14 341.642  18
  -1   7 -16 1187.75 296.260  19
  -1  -7 -16 1264.81 331.681  23
  -1  -7 -17 1162.10 303.745   6
  -1   7 -17 1202.19 308.948  19
  -1   7 -17 1038.53 285.601  18
  -1  -7 -17 991.952 261.964  23
  -1  -7 -18 6368.39 584.043   6
  -1   7 -18 6362.18 620.889  19
  -1  -7 -18 6445.53 640.606  23
  -1   7 -18 6261.34 614.209  18
  -1   7 -19 881.684 223.909  18
  -1  -7 -19 896.741 244.138  23
  -1   7 -19 950.164 222.846  19
  -1  -7 -19 991.388 201.485   6
  -1  -7 -20 4203.28 412.703  23
  -1   7 -20 4111.31 388.557  19
  -1   7 -20 3502.38 362.160  18
   1   8 -19 549.433 161.986  19
   1  -8 -19 634.618 175.213  23
   1  -8 -18 156.926 152.402  23
   1   8 -18 3.60407 123.754  19
   1  -8 -18 154.567 91.7620   6
   1   8 -18 65.8803 65.2585   9
   1  -8 -17 217.407 150.235  23
   1   8 -17 256.045 167.277  19
   1   8 -17-200.582 119.520   9
   1  -8 -17-25.4869 92.2983   6
   1   8 -17 133.777 110.239  18
   1  -8 -16 257.251 177.695   6
   1   8 -16 298.872 176.126  18
   1   8 -16 197.510 198.807  19
   1   8 -16 363.726 186.784  12
   1   8 -16 148.847 119.724   9
   1  -8 -16 187.732 169.032  23
   1   8 -15 201.231 145.963  12
   1   8 -15 477.131 239.251  18
   1  -8 -15 369.159 224.570  23
   1   8 -15 130.131 104.255   9
   1   8 -15 330.482 222.399  19
   1   8 -14 1915.90 423.576  12
   1  -8 -14 1409.97 364.964  23
   1   8 -14 1572.28 344.410  18
   1   8 -14 1942.02 400.454   9
   1  -8 -13 470.498 246.661  23
   1   8 -13 689.968 295.309  12
   1   8 -13 700.213 277.614  18
   1  -8 -12 13997.9 1109.76  13
   1  -8 -12 13195.6 1123.40  23
   1   8 -12 13975.4 1049.19  18
   1   8 -12 13042.1 1127.93  12
   1   8 -11 1619.65 400.416  12
   1  -8 -11 2262.68 481.386  13
   1  -8 -11 2097.82 458.695  23
   1   8 -10 1650.63 418.415  12
   1  -8 -10 1839.77 450.697  13
   1   8  -9 17.7554 182.730  12
   1  -8  -9-178.387 175.477  13
   1  -8  -8 6163.26 819.954  13
  -1  -8   8 7579.07 898.875  15
   1   8  -8 5435.91 760.405  12
   1   8  -8 5953.17 399.413  24
  -1   8   8 6969.17 567.439  25
   1   8  -7 105.434 256.636  12
  -1  -8   7 45.3132 166.775  15
  -1   8   7-4.09025 142.671  25
   1  -8  -7-11.7455 144.523  13
   1   8  -7 132.535 88.0754  24
   1  -8  -6 11497.4 1121.81  13
  -1  -8   6 11144.7 1135.00  15
  -1  -8   6 10353.0 939.245  13
   1   8  -6 11379.8 561.914  24
   1  -8  -6 12652.5 1126.93  15
  -1  -8   5 1765.54 505.255  15
   1   8  -5 2221.38 254.507  24
   1  -8  -5 1595.47 382.147  15
  -1  -8   5 1392.34 344.355  13
   1  -8  -5 1882.08 471.270  13
   1   8  -4 20027.0 747.052  24
  -1  -8   4 20624.2 1580.59  15
  -1  -8   4 18993.7 1305.65  13
   1  -8  -4 21531.2 1517.91  15
   1  -8  -4 20965.1 1493.06  13
   1  -8  -3 788.890 351.295  15
   1   8  -3 333.726 115.081  24
   1  -8  -3 602.416 263.061  13
  -1  -8   3 1110.08 407.181  15
  -1  -8   3 135.039 138.719  13
  -1   8   3 480.547 111.522  24
  -1  -8   2 9527.11 952.302  13
   1  -8  -2 8950.35 949.786  13
   1  -8  -2 9897.59 1070.27  15
  -1   8   2 10071.1 1096.65  11
   1   8  -2 8325.69 474.569  24
  -1   8   2 9399.15 462.338  24
  -1  -8   2 9307.42 1061.28  15
  -1  -8   1 8061.55 994.021  15
  -1   8   1 7290.12 418.774  24
   1  -8  -1 7441.24 861.908  13
   1  -8  -1 7313.23 934.970  15
  -1   8   1 8314.58 996.230  11
   1   8  -1 6587.46 422.447  24
  -1  -8   1 7466.22 848.429  13
  -1  -8   0 6496.55 791.052  13
  -1   8   0 6140.18 393.799  24
  -1   8   0 6278.50 828.445  11
   1   8   0 6356.87 403.993  24
   1  -8   0 5961.49 761.301  13
  -1  -8   0 5970.84 834.092  15
   1  -8   0 5763.44 827.833  15
  -1   8  -1 5443.25 770.211  11
   1  -8   1 5597.04 712.394  13
  -1  -8  -1 5078.94 755.695  15
  -1  -8  -1 5900.24 779.855  13
   1   8   1 5308.90 363.134  24
  -1   8  -1 5185.77 368.426  24
  -1   8  -2 14699.4 1247.20  11
  -1   8  -2 14038.8 607.950  24
   1   8   2 15265.8 603.304  24
  -1  -8  -2 15253.2 1302.11  15
  -1  -8  -2 15837.0 1281.75  13
   1  -8   2 14401.7 1142.64  13
   1   8   3 6365.27 376.711  24
   1  -8   3 4766.24 642.502  13
  -1  -8  -3 5860.36 787.171  13
  -1   8  -3 5734.33 396.930  24
  -1   8  -3 5417.98 772.996  11
  -1  -8  -3 5190.52 756.785  15
   1  -8   4 28099.2 1529.47  13
  -1  -8  -4 33221.3 1882.79  13
   1  -8   4 28990.3 1909.23  15
  -1   8  -4 29542.9 1750.24  11
  -1  -8  -4 31812.2 1822.42  15
  -1   8  -4 29291.9 891.483  24
  -1   8  -5-52.5995 86.3821  24
  -1   8  -5 61.1336 145.842  11
  -1  -8  -5-23.5008 123.456  13
  -1  -8  -5 46.5718 147.197  15
   1  -8   5 32.4889 154.392  15
  -1  -8  -6 15729.0 1312.27  13
  -1   8  -6 17066.9 686.712  24
  -1  -8  -6 19470.1 698.803   2
   1  -8   6 15519.1 1349.74  15
  -1  -8  -7-67.9403 132.389  13
   1  -8   7 549.091 286.313  15
  -1   8  -7 596.831 140.682  24
  -1  -8  -7 503.813 130.513   2
  -1  -8  -8 8020.68 468.951   2
  -1  -8  -8 7191.23 862.054  13
   1  -8   8 7705.78 913.196  15
  -1  -8  -9 5307.75 741.934  13
   1  -8   9 4442.84 676.695  15
  -1  -8 -10 3055.27 531.832  13
  -1  -8 -10 3347.20 578.762  23
  -1  -8 -11 49.8739 114.641  13
  -1   8 -11 273.968 211.182  12
  -1   8 -11 136.965 167.291  18
  -1   8 -12 12732.0 1090.17  12
  -1   8 -12 14060.2 1090.17  18
  -1  -8 -12 14081.0 1132.44  23
  -1  -8 -13 2775.59 525.291   6
  -1   8 -13 3100.87 523.562  12
  -1  -8 -13 3177.92 536.856  23
  -1   8 -13 3256.87 525.708  18
  -1  -8 -13 4218.15 714.442  22
  -1  -8 -14 15176.7 1185.36  22
  -1   8 -14 16869.4 1151.43  12
  -1   8 -14 17610.9 1148.51  18
  -1  -8 -14 15853.7 1162.99   6
  -1  -8 -14 16693.1 1167.18  23
  -1  -8 -15 2998.11 485.476   6
  -1   8 -15 3175.02 479.046  18
  -1   8 -15 3278.46 477.507  12
  -1  -8 -15 3305.84 511.589  23
  -1  -8 -16 5606.41 610.967  23
  -1  -8 -16 5432.70 593.124   6
  -1   8 -16 4482.15 560.363  19
  -1   8 -16 5268.64 570.159  18
  -1   8 -16 6259.14 576.576  12
  -1   8 -17 910.940 244.792  19
  -1  -8 -17 1070.36 264.634   6
  -1  -8 -17 1303.77 301.961  23
  -1   8 -17 1145.85 253.148  18
  -1  -8 -18 1924.48 303.853  23
  -1   8 -18 2205.33 311.248  19
  -1   8 -18 1787.68 283.194  18
  -1  -8 -18 1916.83 281.274   6
  -1   8 -19 189.961 107.909  19
  -1  -8 -19 20.5802 90.8067  23
  -1   8 -19 149.805 86.2172  18
   1   9 -18 1143.20 189.701  19
   1   9 -17-103.792 92.6105  19
   1  -9 -17 123.434 97.7364   6
   1  -9 -17 147.020 113.990  23
   1   9 -16 1192.98 249.092  19
   1  -9 -16 1236.42 261.752  23
   1  -9 -16 1423.79 282.798   6
   1   9 -16 1049.31 225.547  12
   1   9 -15 803.537 198.645   9
   1  -9 -15 1074.48 289.024   6
   1   9 -15 1244.47 285.276  19
   1   9 -15 1361.54 287.447  12
   1  -9 -15 1229.52 293.674  23
   1   9 -14 3754.73 517.352  12
   1  -9 -14 4072.26 534.838  23
   1   9 -14 3785.07 460.969   9
   1   9 -14 2842.58 470.957  19
   1  -9 -13 2070.18 420.053  23
   1   9 -13 2561.22 419.348   9
   1   9 -13 2214.23 427.711  12
   1  -9 -12 2732.26 461.047  13
   1  -9 -12 3375.31 540.768  23
   1   9 -12 2617.22 486.536  12
   1  -9 -11 1074.67 353.236  23
   1  -9 -11 1503.02 367.274  13
   1   9 -11 744.846 277.352  12
   1  -9 -10 2928.77 541.315  23
   1   9 -10 2320.87 482.360  12
   1  -9 -10 2522.08 512.848  13
   1   9  -9 937.963 307.868  12
   1  -9  -9 1240.51 378.532  23
   1  -9  -9 1427.83 388.079  13
   1   9  -8 276.032 208.081  12
  -1  -9   8 604.610 272.065  15
   1  -9  -8 587.160 270.683  13
   1  -9  -7 3176.37 564.320  15
   1   9  -7 2638.50 531.301  12
   1  -9  -7 2259.91 517.340  13
  -1  -9   7 2470.30 566.139  15
   1  -9  -6 2262.44 500.991  13
  -1  -9   6 3315.48 642.951  15
   1   9  -6 1831.41 448.656  12
  -1  -9   6 2164.57 443.173  13
   1  -9  -6 2945.03 551.083  15
  -1  -9   5 866.107 329.996  13
  -1  -9   5 561.440 296.787  15
   1   9  -5 927.100 350.000  12
   1  -9  -5 1182.24 342.441  13
   1  -9  -5 560.169 262.335  15
   1  -9  -4 10.5727 157.888  13
   1  -9  -4 412.146 239.692  15
  -1  -9   4 43.2645 164.996  15
   1  -9  -3 9610.70 1040.01  13
   1  -9  -3 9252.33 1033.43  15
  -1  -9   3 8868.98 1070.40  15
  -1  -9   3 8625.10 943.477  13
   1  -9  -2 6268.93 875.684  13
   1   9  -2 7535.45 476.888  24
  -1  -9   2 5746.85 788.549  13
  -1  -9   2 7490.03 993.520  15
   1  -9  -2 6996.83 929.735  15
   1   9  -1 3859.33 341.584  24
  -1   9   1 3975.50 325.087  24
  -1  -9   1 3672.57 640.613  13
   1  -9  -1 3463.13 615.793  13
   1  -9  -1 3041.74 619.615  15
  -1  -9   1 2974.13 641.668  15
   1   9   0 173.866 95.4730  24
  -1  -9   0 340.145 250.424  13
  -1   9   0 165.965 95.6985  24
  -1  -9   0 311.625 236.918  15
   1  -9   0 246.638 178.842  13
  -1   9  -1 11191.2 566.270  24
   1  -9   1 10192.3 1027.68  13
   1  -9   1 10408.3 1162.97  15
   1   9   1 11766.7 566.805  24
  -1  -9  -1 9986.81 1110.13  15
  -1  -9  -1 10793.4 1093.51  13
   1  -9   2 3410.63 690.768  15
  -1  -9  -2 3494.44 639.372  13
  -1   9  -2 3690.14 328.948  24
  -1  -9  -2 3352.47 636.026  15
   1  -9   2 3481.72 606.185  13
  -1  -9  -3 34103.1 2006.85  15
   1  -9   3 33861.6 1791.68  13
   1  -9   3 34328.7 2103.37  15
  -1  -9  -3 34693.3 1991.21  13
   1  -9   4 1138.36 349.716  13
   1  -9   4 1183.26 394.964  15
  -1  -9  -4 860.307 349.749  15
  -1  -9  -4 1366.48 427.639  13
   1  -9   5 45106.0 2369.24  15
   1  -9   5 41571.3 1898.91  13
  -1  -9  -5 44860.4 2265.84  13
   1  -9   6 1394.37 421.580  15
  -1  -9  -6 1769.94 471.105  13
   1  -9   7 8909.66 1005.36  15
  -1  -9  -7 10226.9 1062.68  13
  -1  -9  -8 275.254 199.548  13
   1  -9   8 400.362 184.158  15
   1  -9   9 1802.19 417.144  15
  -1  -9  -9 2689.32 536.072  13
  -1   9  -9 1983.16 460.273  12
  -1   9 -10 880.150 322.487  12
  -1  -9 -10 506.370 247.608  13
  -1   9 -11 1914.04 431.337  12
  -1  -9 -11 2732.80 520.987   6
  -1  -9 -11 2137.19 431.787  13
  -1  -9 -12 363.574 211.783   6
  -1   9 -12 291.851 168.657  12
  -1  -9 -13 4091.18 593.131  22
  -1  -9 -13 3275.73 516.088   6
  -1  -9 -13 4207.55 529.452  23
  -1   9 -13 3224.98 488.757  12
  -1   9 -14 74.4796 110.760  12
  -1  -9 -14 97.0386 161.197   6
  -1  -9 -14 57.0760 120.552  23
  -1   9 -14 142.870 127.495  18
  -1   9 -15 2595.36 410.886  19
  -1   9 -15 3294.63 414.347  12
  -1   9 -15 2893.61 373.194  18
  -1  -9 -15 3321.75 419.366  23
  -1  -9 -15 3310.14 465.262   6
  -1  -9 -16 152.562 104.843  23
  -1  -9 -16 52.2439 100.373   6
  -1   9 -16-58.9966 104.803  19
  -1   9 -16-38.1465 103.422  18
  -1   9 -16 252.784 101.586  12
  -1   9 -17 891.462 211.132  19
  -1  -9 -17 628.578 166.878   6
   1 -10 -16 121.361 81.7065   6
   1 -10 -15 5450.68 487.002   6
   1  10 -15 5383.55 457.336  19
   1  10 -14 608.909 205.744  12
   1 -10 -14 481.787 152.966  23
   1  10 -14 601.561 203.397  19
   1 -10 -14 764.239 230.994   6
   1  10 -13 5770.13 583.616  12
   1  10 -13 6180.29 614.797  19
   1 -10 -13 6657.01 650.447   6
   1 -10 -13 7190.40 585.813  23
   1  10 -12 26.3226 105.634  12
   1 -10 -12-190.680 128.139  13
   1  10 -11 8110.30 789.295  12
   1 -10 -11 9140.58 806.136  13
   1  10 -10 219.872 205.209  12
   1 -10 -10 6.41153 122.741  13
   1  10  -9 3222.75 540.356  12
   1 -10  -9 3812.27 602.131  13
   1  10  -8 579.739 266.744  12
   1 -10  -8 492.287 265.629  13
   1  10  -7 3359.83 599.207  12
   1 -10  -7 3037.45 581.453  13
   1 -10  -6 53.4223 196.734  13
   1  10  -6-67.2353 266.024  12
  -1 -10   6 134.769 145.340  13
   1 -10  -5 7953.67 917.373  15
   1 -10  -5 6412.60 857.350  13
  -1 -10   5 7425.81 956.158  15
   1  10  -5 6971.93 839.081  12
  -1 -10   5 6659.87 786.834  13
   1  10  -4 8494.44 921.759  12
   1 -10  -4 9305.52 1035.31  13
  -1 -10   4 9020.96 1073.09  15
  -1 -10   4 9661.64 970.627  13
   1 -10  -4 9476.09 1044.25  15
  -1 -10   3 2683.46 580.102  15
  -1 -10   3 2460.24 504.070  13
   1 -10  -3 2637.78 540.161  13
   1  10  -3 3640.60 630.902  12
   1 -10  -3 2438.39 547.031  15
   1  10  -2 2435.90 524.737  12
  -1 -10   2 1799.44 520.279  15
   1 -10  -2 1679.12 468.044  15
  -1 -10   2 2257.30 505.690  13
   1 -10  -2 2451.00 517.888  13
   1 -10  -1-67.5076 181.752  13
   1  10  -1-453.729 248.223  12
  -1 -10   1 98.3528 172.238  13
  -1 -10   1 7.82329 178.720  15
   1 -10  -1-44.1465 222.549  15
   1  10   0 44.8739 131.515  12
  -1 -10   0 282.564 282.864  15
  -1 -10   0 200.092 200.150  13
   1 -10   0 1.95989 206.123  15
   1 -10   0-13.1677 213.693  13
  -1 -10  -1 379.912 204.986  13
   1 -10   1 78.2114 171.403  13
  -1 -10  -1 172.839 207.461  15
   1 -10   1-31.6983 161.570  15
   1 -10   2 101.160 199.403  15
  -1 -10  -2 118.005 186.509  13
   1 -10   2 565.416 252.202  13
  -1 -10  -3 7116.09 901.339  13
   1 -10   3 6939.66 812.252  13
   1 -10   3 7896.90 1001.63  15
   1 -10   4 1875.18 425.076  13
  -1 -10  -4 2889.33 519.684   6
   1 -10   4 2803.30 599.812  15
  -1 -10  -4 3395.46 634.866  13
  -1 -10  -5 872.967 325.656  13
   1 -10   5 777.330 281.445  13
  -1 -10  -5 1355.17 397.233   6
   1 -10   5 995.220 407.313  15
  -1 -10  -6 5020.43 698.183   6
   1 -10   6 4588.27 726.406  15
  -1 -10  -6 4712.43 706.160  13
  -1  10  -7 3039.06 559.477  12
  -1 -10  -7 3628.22 600.952   6
   1 -10   7 2381.80 505.083  15
  -1 -10  -7 2913.00 535.705  13
  -1 -10  -8 1304.40 381.194   6
  -1  10  -8 858.307 302.356  12
  -1 -10  -8 920.988 335.643  13
   1 -10   8 1057.93 351.270  15
   1 -10   9 1835.48 414.013  15
  -1 -10  -9 1681.45 401.628   6
  -1  10  -9 1825.87 398.445  12
  -1 -10  -9 1993.45 428.283  13
  -1 -10 -10 24.1373 112.713  13
  -1 -10 -10 141.435 164.729   6
  -1  10 -10 31.2320 135.811  12
  -1 -10 -11 1401.71 344.531   6
  -1 -10 -11 1972.34 377.826  13
  -1  10 -11 1304.95 321.153  12
  -1 -10 -12 138.814 121.498  22
  -1 -10 -12-15.1795 125.291   6
  -1  10 -12-30.3768 133.581  12
  -1  10 -13 1679.08 298.514  12
  -1 -10 -13 2098.19 367.139   6
  -1  10 -14 1155.32 234.919  19
  -1 -10 -14 1062.21 260.571   6
  -1  10 -14 805.133 190.680  12
  -1  10 -15 376.372 115.398  12
  -1 -10 -15 617.920 181.562   6
  -1  10 -15 581.021 184.185  19
  -1 -10 -16 74.7685 97.4887   6
  -1  10 -16 206.460 99.0216  19
   1  11 -13-22.3323 71.1887  12
   1 -11 -13 167.374 120.765   6
   1  11 -13 257.010 118.974  19
   1 -11 -12 1477.02 279.608   6
   1  11 -12 1057.12 216.975  19
   1 -11 -11 157.139 107.178  13
   1 -11 -11 209.341 152.782   6
   1  11 -11 191.015 103.364  12
   1  11 -10 355.134 188.569  12
   1 -11 -10 176.537 129.419   6
   1 -11 -10 353.628 165.714  13
   1 -11  -9 3030.20 470.366  13
   1  11  -9 2659.55 435.067  12
   1 -11  -9 3325.71 481.643   6
   1  11  -8 855.230 281.513  12
   1 -11  -8 759.319 270.177  13
   1 -11  -8 979.951 286.508   6
   1 -11  -7 4022.23 596.367  13
   1  11  -7 4043.79 568.636  12
   1 -11  -6 1666.26 411.385  13
   1  11  -6 1714.28 398.432  12
  -1 -11   6 1420.25 319.205  13
   1  11  -5 2717.72 506.441  12
   1 -11  -5 3187.41 575.177  13
  -1 -11   5 2736.16 459.115  13
   1  11  -4 153.256 127.709  12
   1 -11  -4 439.546 257.646  13
  -1 -11   4 407.952 231.827  13
  -1 -11   3 5292.08 697.342  13
   1 -11  -3 5160.03 741.705  13
   1 -11  -3 4957.78 729.345  15
   1  11  -3 5162.22 667.101  12
   1 -11  -2 2973.84 573.534  15
   1 -11  -2 2820.30 557.247  13
  -1 -11   2 2805.20 526.020  13
   1  11  -2 2960.67 517.515  12
   1 -11  -1 5084.23 774.857  15
   1 -11  -1 5669.53 765.455  13
  -1 -11   1 6322.48 792.276  13
   1  11  -1 6595.06 761.946  12
   1 -11   0 202.008 235.291  15
   1 -11   0 25.2411 258.348  13
  -1 -11   0 65.0210 170.605  13
  -1 -11  -1 5504.18 752.285  13
   1 -11   1 4541.80 646.931  13
   1 -11   1 5672.23 810.231  15
   1 -11   2 501.738 289.105  15
  -1 -11  -2 237.252 271.912  13
   1 -11   2 42.5573 146.020  13
   1 -11   3 4571.20 623.760  13
  -1 -11  -3 3568.62 615.550  13
   1 -11   3 3565.18 651.877  15
  -1 -11  -4 421.188 255.414  13
  -1  11  -4 300.555 223.467  12
   1 -11   4 560.542 265.117  13
   1 -11   4 413.415 301.908  15
   1 -11   5 851.840 253.035  13
  -1 -11  -5 416.524 273.209  13
   1 -11   5 508.566 267.116  15
  -1 -11  -5 420.046 217.634   6
  -1  11  -5 510.669 267.299  12
  -1 -11  -6 4647.49 583.224   6
  -1 -11  -6 4284.51 621.631  13
   1 -11   6 4255.70 639.797  15
  -1  11  -6 4457.93 610.664  12
   1 -11   7 1337.50 353.510  15
  -1 -11  -7 2053.80 428.027  13
  -1  11  -7 1352.98 351.245  12
  -1 -11  -7 1366.89 324.301   6
  -1 -11  -8 1424.26 343.343  13
  -1  11  -8 1232.75 308.383  12
  -1 -11  -8 1651.29 364.405   6
  -1 -11  -9 660.676 233.572   6
  -1  11  -9 535.836 198.902  12
  -1 -11  -9 782.761 255.702  13
  -1 -11 -10 1652.87 294.984  13
  -1 -11 -10 1453.00 324.182   6
  -1  11 -10 1299.17 303.890  12
  -1 -11 -11 1498.04 285.156   6
  -1  11 -11 721.293 202.143  12
  -1 -11 -12 691.212 210.681   6
  -1  11 -12 429.447 153.125  12
  -1 -11 -13 224.860 91.1262   6
  -1  11 -13 273.002 140.053  19
  -1  11 -13-15.9290 72.1584  12
   1  12 -10 701.643 162.597  12
   1 -12  -9-59.0680 84.6002  13
   1  12  -9-280.627 128.952  12
   1  12  -8 1411.12 270.706  12
   1 -12  -8 1721.57 260.896   6
   1 -12  -7 33.9572 69.3577   6
   1 -12  -7-145.323 148.383  13
   1  12  -7 231.883 157.272  12
   1  12  -6 3979.58 466.389  12
   1 -12  -6 6867.76 677.550  13
   1 -12  -5 64.6462 155.862  13
   1  12  -5 138.479 132.742  12
   1 -12  -4 2240.04 423.760  13
   1  12  -4 1439.79 301.012  12
  -1 -12   4 1948.59 350.646  13
   1  12  -3-46.3258 103.047  12
  -1 -12   3 47.6301 122.244  13
   1 -12  -3 3.53790 155.245  13
   1  12  -2 7049.53 620.341  12
   1 -12  -2 7700.90 775.610  13
  -1 -12   2 7634.10 738.921  13
  -1 -12   1 217.551 181.501  13
   1 -12  -1 610.594 249.510  13
  -1 -12   0 5120.91 634.729  13
  -1  12   0 5210.12 561.201  12
   1 -12   0 5133.42 632.358  13
   1 -12   1 201.082 147.702  13
  -1 -12  -1 190.616 190.617  13
  -1  12  -1 266.143 153.806  12
  -1  12  -2 3694.43 479.267  12
  -1 -12  -2 5491.88 676.261  13
   1 -12   2 4980.34 588.490  13
  -1 -12  -3 30.0270 178.487  13
   1 -12   3 143.598 122.173  13
  -1  12  -3 48.2763 163.685  12
  -1 -12  -4 4265.57 566.915  13
  -1  12  -4 2574.13 410.944  12
   1 -12   4 3700.36 434.326  13
  -1 -12  -5 541.011 249.928  13
  -1  12  -5 340.379 172.751  12
  -1 -12  -5 500.972 141.247  14
  -1 -12  -6 2658.48 431.115  13
  -1  12  -6 1969.45 339.655  12
  -1 -12  -6 2198.95 334.653  14
  -1  12  -7-343.719 160.484  12
  -1 -12  -7-7.89014 84.7798  13
  -1  12  -8 1397.61 272.398  12
  -1 -12  -8 2032.75 315.154  13
  -1  12  -9 76.8969 84.1858  12
  -1  12 -10 287.844 120.758  12
   1 -13  -4 175.601 105.817  13
  -1 -13   3 2346.81 317.913  14
   1 -13  -3 2779.86 335.913  13
  -1 -13   2 63.0180 103.099  14
   1 -13  -2 42.8913 105.212  13
  -1 -13   1 1321.26 262.151  14
   1 -13  -1 957.334 211.556  13
  -1 -13   0 195.820 136.813  14
  -1 -13  -1 404.440 132.298  13
  -1 -13  -1 196.823 136.379  14
  -1 -13  -2 128.651 123.570  13
  -1 -13  -2 194.249 113.808  14
  -1 -13  -3 2472.47 329.674  13
   2   0 -24-38.1634 95.9714   9
   2   0 -23-200.448 126.573   8
   2   0 -23 15.4760 109.125   9
   2   0 -22-92.7482 127.867   9
   2   0 -22-46.9622 113.768   8
   2   0 -21 33.4611 172.090   9
   2   0 -21-6.77826 132.422   8
   2   0 -20 933.103 323.860   9
   2   0 -20 328.219 165.991   8
   2   0 -19-221.284 229.220   9
   2   0 -19 98.1626 130.245   8
   2   0 -18 4734.12 634.565  20
   2   0 -18 3527.76 590.237   9
   2   0 -18 4995.16 664.213  18
   2   0 -18 3544.41 573.690   8
   2   0 -17 104.482 134.040   8
   2   0 -17 119.685 145.799  20
   2   0 -17 77.0384 161.297  18
   2   0 -17-55.8919 161.118   9
   2   0 -16 4899.27 647.193  20
   2   0 -16 4492.37 623.687  18
   2   0 -16 4281.90 628.707   8
   2   0 -16 4697.41 674.040   9
   2   0 -15 189.953 205.201   8
   2   0 -15-58.5009 144.814  20
   2   0 -15 185.312 192.461  18
   2   0 -15 75.6713 152.804   9
   2   0 -13 363.365 100.105  21
  -2   0  13-35.4336 96.8379  25
  -2   0  12 49695.4 1198.18  25
   2   0 -12 49686.2 951.242  21
   2   0 -11-60.3114 76.2931  21
  -2   0  11 30.9346 90.3091  25
  -2   0  10 211729. 2281.99  25
   2   0 -10 213385. 1756.06  21
   2   0  -9 50.3696 60.4832  21
  -2   0   9 79.7893 48.6953   3
  -2   0   8 118904. 1095.54   3
   2   0  -8 118549. 1136.00  21
   2   0  -8 120662. 644.059  24
  -2   0   7-16.2686 40.0399   3
   2   0  -7 7.54090 47.0413  21
  -2   0   7 4.53999 70.2034  25
  -2   0   6 18488.9 532.906  25
   2   0  -6 18288.1 382.914  21
  -2   0   6 19004.4 406.303   3
   2   0  -5 47.5817 39.0153  21
  -2   0   5-3.04625 38.6541   3
  -2   0   5 29.4700 61.7252  25
   2   0  -4 26294.5 366.262  21
  -2   0   4 27100.1 438.556   3
  -2   0   4 26399.1 540.987  25
   2   0  -3 13.2046 24.9059  21
  -2   0   3 34.6583 40.8838   3
  -2   0   3 8.59816 60.3309  25
   2   0  -2 30210.8 251.066  21
  -2   0   2 29428.4 408.015   3
  -2   0   2 29094.7 473.191  25
  -2   0   1 26.3734 29.3187   3
  -2   0   1 37.6610 30.5213  25
   2   0  -1 51.4151 27.2414   1
   2   0   0 165672. 891.304   1
  -2   0   0 169938. 825.148   3
  -2   0  -1 106.742 34.9094  25
   2   0   1 37.3882 33.3983   1
  -2   0  -1 80.3905 18.1521  21
  -2   0  -2 29957.0 321.016  21
   2   0   2 29488.6 406.207   1
  -2   0  -3 47.9837 33.0519   2
   2   0   3 127.910 47.9720   1
  -2   0  -3 95.8266 40.2231  21
  -2   0  -4 58909.5 546.436   2
  -2   0  -4 56915.3 609.749  21
  -2   0  -5 113.562 42.3987   2
  -2   0  -5 118.949 50.0794  21
   2   0   5 210.178 50.4854   1
   2   0   6 599.791 75.6483   1
  -2   0  -6 422.256 78.7227  21
  -2   0  -6 612.449 70.9676   2
  -2   0  -7 38.9511 39.7870   2
   2   0   7 48.7176 40.1602   1
  -2   0  -7 27.4963 43.0503  21
  -2   0  -8 50623.2 796.348  21
  -2   0  -8 51098.7 685.317   2
  -2   0  -9-51.4412 68.5309  21
  -2   0  -9 16.4813 45.5550   2
  -2   0 -10 135463. 1251.48   2
  -2   0 -10 132189. 1452.07  21
  -2   0 -11-66.3921 55.9923   2
  -2   0 -11 35.9973 70.6211  21
  -2   0 -12 20608.6 531.850   2
  -2   0 -12 19922.1 629.133  21
  -2   0 -13 27.7916 73.5351  21
  -2   0 -14 28190.6 809.638  21
  -2   0 -15-393.948 269.945  22
  -2   0 -15 507.607 242.058  19
  -2   0 -15 96.6898 141.994  20
  -2   0 -15-563.748 258.347  23
  -2   0 -15-294.611 208.809   9
  -2   0 -15 159.601 171.616   8
  -2   0 -16 10529.8 992.602   8
  -2   0 -16 9378.40 933.318   9
  -2   0 -16 10271.8 980.163  23
  -2   0 -16 11829.1 1116.30  22
  -2   0 -16 10433.0 989.647  20
  -2   0 -17 133.776 170.034   9
  -2   0 -17-257.612 195.062  20
  -2   0 -17 97.3345 138.596  23
  -2   0 -17 459.011 222.559   8
  -2   0 -18 11931.9 1039.18   8
  -2   0 -18 12141.9 1047.96  23
  -2   0 -18 10123.0 968.203   9
  -2   0 -18 12940.0 1080.10  20
  -2   0 -19-69.2886 176.123  20
  -2   0 -19 97.4632 181.645   9
  -2   0 -19 7.77381 154.962  23
  -2   0 -20 698.119 247.598  23
  -2   0 -20 673.209 252.206   9
  -2   0 -20 1112.21 331.292  20
  -2   0 -21 126.176 114.227   9
  -2   0 -21 145.554 131.202  23
  -2   0 -21 279.951 194.305  20
  -2   0 -22 1961.16 327.550  20
  -2   0 -22 1621.08 283.007  23
  -2   0 -22 1675.40 327.294   9
  -2   0 -23 200.226 98.9663  23
   2   1 -24 94.9702 84.0577   9
   2   1 -23 403.683 176.937   9
   2   1 -23 129.561 111.197   8
   2  -1 -23 287.345 161.255   9
   2  -1 -23 210.684 120.868   8
   2   1 -22 3514.44 455.695   8
   2  -1 -22 3552.12 475.962   8
   2   1 -22 3477.23 472.752   9
   2  -1 -22 3379.06 463.317   9
   2  -1 -21-116.233 146.606   9
   2   1 -21 1.06563 135.436   8
   2  -1 -21 192.702 144.159   8
   2   1 -21-196.417 127.456   9
   2   1 -20 6886.40 734.794   8
   2  -1 -20 6538.84 739.826   9
   2   1 -20 5975.72 715.980   9
   2  -1 -20 6124.17 714.668   8
   2  -1 -20 7471.05 716.722  23
   2   1 -19-51.2237 171.978  18
   2  -1 -19-59.7689 158.027   8
   2  -1 -19-37.3971 137.341   9
   2   1 -19-15.3499 190.035   9
   2  -1 -19 165.075 152.394  23
   2  -1 -18 2297.05 486.360   9
   2   1 -18 1654.66 404.515   8
   2   1 -18 1513.88 380.700  20
   2   1 -18 2456.61 481.911  18
   2   1 -18 2023.07 458.827   9
   2  -1 -18 2388.31 483.824   8
   2  -1 -18 2061.73 417.661  23
   2   1 -17 935.008 309.183   8
   2  -1 -17 935.348 311.981   8
   2   1 -17 763.923 310.085  20
   2   1 -17 1125.92 345.702   9
   2  -1 -17 729.833 274.381  23
   2  -1 -17 1058.25 319.818   9
   2   1 -17 1063.85 349.290  18
   2   1 -16 661.117 291.898  19
   2  -1 -16 531.727 254.638   8
   2   1 -16 313.265 224.461   9
   2   1 -16 369.842 231.586  18
   2   1 -16 374.073 220.443   8
   2  -1 -16 376.847 196.262   9
   2  -1 -16 495.154 214.707  23
   2   1 -16 110.670 157.361  20
   2  -1 -15 893.953 294.864   9
  -2   1  15 650.576 177.712  25
   2   1 -15 522.967 246.709   8
   2   1 -15 779.761 286.662  19
   2  -1 -15 1186.18 324.171  18
   2   1 -15 685.370 241.828  18
   2  -1 -15 402.616 229.130   8
   2   1 -15 434.056 217.936   9
   2  -1 -15 967.742 280.775  23
   2   1 -15 603.562 126.540  21
   2   1 -15 476.111 235.505  20
   2  -1 -14 3256.61 548.124   8
  -2   1  14 3546.70 364.010  25
   2   1 -14 2880.22 260.210  21
   2   1 -14 2935.59 550.002  19
   2   1 -13-0.31410 71.0440  21
  -2   1  13 81.4388 107.042  25
  -2  -1  12 59822.2 933.312   3
  -2  -1  12 64766.0 1274.47  25
  -2   1  12 62168.7 1386.91  25
   2   1 -12 63251.1 1069.75  21
  -2   1  11 114934. 1810.79  25
  -2  -1  11 115346. 1245.39   3
  -2  -1  11 119734. 1668.37  25
   2   1 -11 117532. 1389.69  21
  -2  -1  10 46316.2 990.507  25
   2   1 -10 45699.3 818.558  21
  -2  -1  10 44462.8 745.962   3
  -2   1  10 44983.0 1091.57  25
   2   1  -9 75491.6 980.407  21
  -2  -1   9 74490.5 1191.71  25
  -2  -1   9 73352.6 928.029   3
  -2   1   9 72923.8 1310.07  25
   2   1  -8 84692.7 722.772  24
  -2   1   8 84092.2 1320.95  25
  -2  -1   8 83264.4 1183.36  25
  -2  -1   8 83025.2 955.808   3
   2   1  -8 84133.5 977.957  21
  -2  -1   7 48011.9 839.171  25
   2   1  -7 46918.1 545.473  24
  -2   1   7 45695.4 927.962  25
  -2   1   6 2513.24 211.014  25
   2   1  -6 2997.89 161.464  21
  -2  -1   6 2689.52 188.619  25
  -2   1   5 16103.5 484.548  25
  -2  -1   5 15567.1 408.305  25
  -2  -1   4 10596.0 308.152  25
  -2   1   4 10703.8 371.089  25
  -2   1   3 68236.4 854.474  25
  -2  -1   3 68564.8 702.361  25
  -2   1   2 91024.5 908.432  25
  -2   1   2 91641.4 636.208  24
  -2  -1   2 93269.4 734.989  25
  -2   1   1 48524.1 611.697  25
  -2   1   1 50271.2 488.846  24
  -2  -1   1 49799.6 508.370  25
  -2   1   0 53930.1 570.481  25
  -2  -1   0 54019.1 480.827   2
  -2  -1   0 55053.4 513.758  25
  -2  -1  -1 658525. 1686.40   2
  -2   1  -1 675059. 1749.85  25
  -2   1  -2 22436.8 365.814  24
  -2  -1  -2 22993.6 334.577   2
  -2   1  -2 22893.3 293.246  25
  -2   1  -3 86369.8 567.463   2
  -2   1  -3 86411.7 737.905  24
  -2  -1  -3 87134.8 696.944   2
  -2  -1  -4 35137.5 472.072  21
  -2   1  -4 34628.4 482.742  24
  -2   1  -4 34827.0 375.862   2
  -2  -1  -4 34956.0 477.538   2
  -2  -1  -5 3558.68 165.430   2
  -2  -1  -5 3533.45 171.417  21
  -2   1  -5 3486.08 131.096   2
  -2   1  -5 3854.16 168.689  24
  -2   1  -6 14685.3 330.944  24
  -2  -1  -6 14020.3 367.729  21
  -2   1  -6 14456.0 286.753   2
  -2  -1  -6 13757.8 346.742   2
  -2  -1  -7 148.365 61.4579   2
  -2   1  -7 23.3897 33.2607  24
  -2   1  -7 128.903 57.2901  21
  -2  -1  -7 57.8806 47.2575  21
  -2   1  -8 254.169 52.6511   2
  -2  -1  -8 229.180 83.0438  21
  -2   1  -8 313.085 61.3175  24
  -2  -1  -8 252.464 65.4316   2
  -2   1  -8 234.751 74.3574  21
   2  -1   8 286.757 65.4534   1
  -2   1  -9 6760.57 240.212   2
  -2   1  -9 6549.30 317.469  21
   2  -1   9 6922.29 274.111   1
  -2  -1  -9 6315.13 281.405   2
  -2   1  -9 7498.74 253.139  24
  -2  -1  -9 6819.25 316.275  21
  -2  -1 -10 2766.50 224.341  21
  -2   1 -10 3077.54 168.703   2
  -2  -1 -10 2568.24 192.536   2
  -2   1 -10 2741.56 218.930  21
  -2   1 -11 26082.3 689.595  21
  -2  -1 -11 27423.7 636.067   2
  -2   1 -12 10083.7 447.817  21
  -2  -1 -12 10718.8 414.812   2
  -2  -1 -13 1565.27 176.361   2
  -2   1 -13 1778.18 209.937  21
  -2  -1 -14 4968.26 658.066   8
  -2   1 -14 4782.58 336.348  21
  -2  -1 -14 4069.57 599.550  23
  -2  -1 -14 4660.91 634.954   9
  -2  -1 -14 5067.92 306.423   2
  -2   1 -14 5046.02 666.162  20
  -2   1 -15 2389.44 457.874  20
  -2  -1 -15 2175.75 454.396   8
  -2   1 -15 2677.06 487.741  18
  -2   1 -15 2987.54 515.966   8
  -2   1 -15 2798.33 266.760  21
  -2   1 -15 2830.32 507.722  19
  -2  -1 -15 3890.23 658.390  22
  -2  -1 -15 2784.56 503.012   9
  -2   1 -15 3057.23 533.090   9
  -2   1 -15 3383.38 573.592  23
  -2  -1 -15 2766.62 503.920  20
  -2  -1 -15 2462.76 488.385  23
  -2  -1 -16 7769.72 886.302  22
  -2   1 -16 6510.64 775.778  23
  -2  -1 -16 6626.35 793.866   8
  -2   1 -16 6363.85 771.016  20
  -2   1 -16 5780.53 710.786   9
  -2  -1 -16 7481.12 827.627  20
  -2   1 -16 6658.16 422.732  21
  -2   1 -16 5751.01 726.703  19
  -2  -1 -16 7052.11 825.973  23
  -2   1 -16 6372.39 783.311  18
  -2  -1 -16 5642.21 731.748   9
  -2   1 -16 6926.47 794.829   8
  -2  -1 -17 10796.2 1059.16  22
  -2  -1 -17 9758.51 945.780  20
  -2   1 -17 8729.60 879.706  19
  -2   1 -17 9497.18 915.087   8
  -2  -1 -17 9231.11 943.005   8
  -2   1 -17 10230.9 966.440  18
  -2   1 -17 8310.00 870.991   9
  -2   1 -17 10128.4 957.748  23
  -2  -1 -17 10652.6 1001.96  23
  -2  -1 -17 7462.70 851.844   9
  -2   1 -17 8411.87 889.274  20
  -2   1 -18 5494.12 718.130  20
  -2   1 -18 5480.98 698.182  18
  -2   1 -18 5224.89 674.637  23
  -2   1 -18 5861.22 710.561   8
  -2  -1 -18 4367.51 651.660   9
  -2  -1 -18 5264.47 693.003  20
  -2  -1 -18 5774.68 728.148  23
  -2  -1 -18 5092.27 691.981   8
  -2   1 -18 4584.47 648.447   9
  -2  -1 -19 8182.06 844.882   9
  -2  -1 -19 10826.5 942.852  20
  -2   1 -19 9776.69 912.294   9
  -2   1 -19 10966.8 950.545  18
  -2   1 -19 10410.0 916.381  23
  -2   1 -19 9994.23 934.877  20
  -2  -1 -19 8328.28 848.532  23
  -2   1 -20 7292.07 756.605   9
  -2  -1 -20 6790.73 719.899  23
  -2   1 -20 8493.78 783.807  18
  -2  -1 -20 7429.64 772.921   9
  -2   1 -20 7625.67 741.270  23
  -2  -1 -20 8307.04 779.857  20
  -2   1 -20 7257.08 758.763  20
  -2   1 -21 3454.90 452.451  23
  -2   1 -21 3606.86 509.454   9
  -2   1 -21 3379.26 486.058  20
  -2  -1 -21 3353.25 494.141   9
  -2   1 -21 4306.92 506.442  18
  -2  -1 -21 3332.25 477.080  23
  -2  -1 -21 3413.45 453.996  20
  -2  -1 -22 3546.07 441.445  23
  -2   1 -22 3004.18 427.141   9
  -2   1 -22 3873.36 406.544  23
  -2   1 -22 3613.05 461.537  20
  -2  -1 -23-49.0980 77.1543  23
  -2   1 -23-281.084 127.458  20
  -2   1 -23-32.8888 122.623   9
   2   2 -24 217.896 105.011   9
   2   2 -23 4011.92 438.938   9
   2  -2 -22 341.679 161.635  23
   2   2 -22 227.971 130.338   8
   2  -2 -22 101.700 138.442   9
   2   2 -22-55.6538 138.055   9
   2  -2 -22 46.2415 155.535   8
   2  -2 -21 7030.51 651.224  23
   2  -2 -21 6514.85 699.313   8
   2   2 -21 6970.36 713.371   9
   2  -2 -21 7458.67 717.448   9
   2   2 -21 7224.86 664.757   8
   2  -2 -20 1615.54 350.486  23
   2   2 -20 1520.51 343.371   8
   2  -2 -20 1223.08 336.464   8
   2  -2 -20 1656.79 379.910   9
   2   2 -20 1254.09 323.224   9
   2  -2 -19 15102.9 1164.70   8
   2  -2 -19 15501.1 1106.49  23
   2   2 -19 16207.8 1134.74   8
   2  -2 -19 16519.7 1207.13   9
   2   2 -19 14723.4 1144.51   9
   2   2 -19 15633.6 1176.32  18
   2   2 -18 3066.16 529.275  20
   2  -2 -18 3017.24 508.268  23
   2  -2 -18 2932.84 528.357   8
   2   2 -18 3079.19 540.085  18
   2   2 -18 3035.43 509.104   8
   2   2 -18 3284.48 572.116   9
   2   2 -18 2718.32 516.186  19
   2  -2 -18 2649.03 521.375   9
   2  -2 -17 8771.90 929.801   8
   2   2 -17 8302.70 871.692  20
   2   2 -17 8172.91 892.743  19
   2   2 -17 9036.20 925.591  18
   2   2 -17 8360.72 854.512   8
   2  -2 -17 9670.50 959.462   9
   2   2 -17 8085.40 886.956   9
   2  -2 -17 9311.01 913.486  23
   2   2 -16 2673.71 515.449   9
   2   2 -16 2018.83 521.109  19
   2   2 -16 2789.81 514.385   8
   2   2 -16 2813.39 279.795  21
   2   2 -16 2067.56 434.152  20
  -2   2  16 2770.65 346.814  25
   2  -2 -16 2673.33 512.170   8
   2   2 -16 2677.88 520.338  18
   2  -2 -16 2500.45 474.400  23
   2  -2 -16 3075.03 536.950   9
   2  -2 -15 16551.2 1199.38  23
   2   2 -15 17448.5 1279.80  19
   2   2 -15 17719.0 1218.55   8
   2  -2 -15 19107.9 1198.26   7
   2   2 -15 17874.0 1265.95  20
   2   2 -15 18417.9 668.241  21
   2   2 -15 17100.4 1254.10  18
   2  -2 -15 19388.0 1326.43   9
   2   2 -15 17589.9 1279.77   9
  -2   2  15 15812.1 788.564  25
   2  -2 -15 18877.4 1327.53   8
   2   2 -14 3510.51 577.237  18
   2   2 -14 3024.07 268.109  21
   2   2 -14 2919.09 535.256  19
   2   2 -14 3139.43 541.721   9
  -2   2  14 2652.35 330.339  25
   2   2 -14 3523.96 566.181  20
   2  -2 -14 3313.19 545.324  23
   2  -2 -14 2150.50 414.227   9
   2  -2 -14 2680.36 499.924   8
  -2   2  13 40411.8 1208.49  25
   2   2 -13 45888.9 970.711  21
  -2  -2  12 12949.8 449.666   3
  -2   2  12 13446.1 668.813  25
   2   2 -12 13742.6 510.473  21
   2   2 -11 160654. 1658.26  21
  -2   2  11 154104. 2162.59  25
   2   2 -10 16901.6 513.511  21
   2   2 -10 17610.1 398.407  24
   2   2  -9 132094. 1080.82  24
  -2  -2   9 133208. 1343.50  25
   2   2  -9 132179. 1359.54  21
   2   2  -8 45981.2 635.178  24
  -2   2   8 46639.5 1046.99  25
  -2   2   7 9322.51 448.160  25
  -2  -2   7 9501.18 316.108  25
   2   2  -7 9123.92 281.093  24
   2   2  -6 9625.48 290.516  24
  -2  -2   6 10391.6 301.840  25
  -2   2   6 9924.95 437.494  25
  -2   2   5 1165.69 154.055  25
  -2  -2   5 1035.20 93.1536  25
  -2   2   4 611.902 59.2933  24
  -2  -2   4 675.188 72.2313  25
  -2   2   4 771.287 124.827  25
  -2  -2   3 10089.7 241.525  25
  -2   2   3 9632.00 351.216  25
  -2   2   3 10480.4 235.233  24
  -2   2   2 46423.8 511.862  24
  -2   2   2 45902.2 699.280  25
  -2  -2   2 44300.5 445.845   2
  -2  -2   1 12963.4 242.985   2
  -2   2   1 13139.4 348.155  25
  -2   2   1 13325.3 288.515  24
  -2   2   0 109002. 850.780  24
  -2  -2   0 109075. 732.488   2
  -2   2   0 107830. 901.566  25
  -2   2  -1 150588. 932.505  25
  -2  -2  -1 149857. 909.106   2
  -2   2  -1 149204. 1026.52  24
  -2   2  -2 3167.61 113.452  25
  -2  -2  -2 3375.63 147.834   2
  -2   2  -2 3404.09 163.933  24
  -2   2  -3 25898.3 454.015  24
  -2  -2  -3 26034.6 431.841   2
  -2   2  -4 71.3882 44.6296  24
  -2   2  -4 125.835 26.9414   2
  -2   2  -5 17198.7 390.364  24
  -2  -2  -5 16918.6 395.468   2
  -2   2  -6 4982.87 141.729   2
  -2   2  -6 4494.10 206.492  24
  -2  -2  -6 4859.46 226.683   2
  -2   2  -7 1729.92 134.018  24
  -2   2  -7 1843.37 93.9774   2
  -2  -2  -7 1610.87 145.867   2
  -2  -2  -8 6342.45 289.532   2
  -2   2  -8 6829.89 264.142  24
  -2  -2  -9 18023.7 505.826   2
  -2   2  -9 17760.7 525.846  21
  -2   2  -9 19357.2 454.881  24
  -2   2 -10 472.087 111.717  21
  -2  -2 -10 535.943 104.442   2
  -2   2 -10 634.894 92.2758  24
  -2  -2 -11 296.577 85.9458   2
  -2   2 -11 232.124 86.0187  21
  -2   2 -12 88.8647 68.5209  21
  -2  -2 -12 17.5052 74.4899   2
  -2   2 -13 2610.90 248.279  21
  -2  -2 -13 2528.98 230.321   2
  -2  -2 -14 676.729 297.290  22
  -2  -2 -14 249.856 207.297   9
  -2   2 -14 204.696 198.230  19
  -2  -2 -14-286.820 193.655   8
  -2   2 -14-155.323 158.821  20
  -2  -2 -14 131.255 88.6124   2
  -2   2 -14 120.092 90.4737  21
  -2   2 -14 68.5800 160.833  18
  -2  -2 -14-193.085 171.983  23
  -2   2 -14-231.552 171.896   9
  -2  -2 -15 3656.21 570.525  23
  -2  -2 -15 3793.29 628.130   8
  -2   2 -15 3064.30 538.364  20
  -2   2 -15 3050.88 517.484   9
  -2  -2 -15 3982.26 295.182   2
  -2   2 -15 3709.23 617.007  18
  -2  -2 -15 2838.51 540.294   9
  -2   2 -15 4279.76 631.787  23
  -2   2 -15 4103.53 661.572  19
  -2  -2 -15 4051.64 603.881  20
  -2  -2 -15 4346.94 693.189  22
  -2   2 -15 3584.77 306.482  21
  -2  -2 -16 361.560 196.423  20
  -2   2 -16 507.324 211.685   8
  -2   2 -16 221.241 205.386  19
  -2   2 -16 665.147 245.020  23
  -2   2 -16 453.659 255.979  20
  -2   2 -16 383.374 165.587  18
  -2   2 -16 483.980 128.194  21
  -2  -2 -16 293.978 253.302   8
  -2  -2 -16 492.800 262.672   9
  -2  -2 -16 312.761 236.927  23
  -2  -2 -16 469.307 335.459  22
  -2   2 -16 456.686 209.334   9
  -2  -2 -17 3554.45 605.535   8
  -2   2 -17 4407.27 604.592   8
  -2  -2 -17 3634.93 602.313   9
  -2   2 -17 3468.03 592.167  20
  -2   2 -17 4342.46 643.058  19
  -2   2 -17 4021.41 631.577  18
  -2  -2 -17 4034.76 672.022  22
  -2  -2 -17 3595.55 598.178  23
  -2   2 -17 3148.75 518.367   9
  -2  -2 -17 4419.46 615.081  20
  -2   2 -17 4797.14 656.143  23
  -2   2 -18 361.569 181.446  18
  -2   2 -18 210.181 185.371  19
  -2  -2 -18 350.055 236.041  22
  -2   2 -18 409.965 251.115  20
  -2  -2 -18 589.258 267.940   9
  -2  -2 -18 275.615 223.458   8
  -2   2 -18 83.4563 142.042  23
  -2  -2 -18 274.716 153.396  23
  -2   2 -18 575.416 259.360   9
  -2   2 -19 3909.75 597.621  20
  -2   2 -19 4169.75 550.566  23
  -2   2 -19 3704.55 568.793  18
  -2  -2 -19 3129.51 526.388  23
  -2  -2 -19 3813.91 597.111   9
  -2   2 -19 4060.85 578.780   9
  -2  -2 -20 407.782 262.772   9
  -2   2 -20 207.868 197.192  20
  -2   2 -20 193.269 156.732   9
  -2  -2 -20 180.482 155.597  23
  -2   2 -20 315.888 192.813  18
  -2   2 -21 11096.1 870.349  20
  -2  -2 -21 10959.0 848.107  23
  -2   2 -21 12200.5 871.494  18
  -2   2 -21 10505.8 814.654   9
  -2   2 -22 573.612 183.777  18
  -2   2 -22 654.422 197.277   9
  -2   2 -22 173.292 117.306  20
  -2  -2 -22 680.522 197.910  23
  -2  -2 -23 6335.49 497.601  23
  -2   2 -23 5651.81 463.421   9
   2   3 -24 311.757 90.2043   9
   2  -3 -23 52.9846 64.4132  23
   2   3 -23-37.6328 92.1219   9
   2   3 -22 3562.74 451.511   9
   2  -3 -22 3207.51 431.601   8
   2  -3 -22 3619.34 417.001  23
   2  -3 -21 87.3202 138.909   8
   2   3 -21 27.8385 177.881   9
   2  -3 -21 92.1031 157.516  23
   2   3 -21 122.579 109.306   8
   2  -3 -20 8427.13 820.908   8
   2   3 -20 8322.22 798.605  18
   2   3 -20 7507.37 761.497   9
   2   3 -20 8579.29 725.362   8
   2  -3 -20 9083.73 818.236   9
   2  -3 -20 7768.74 748.582  23
   2   3 -19 5545.11 705.113  18
   2  -3 -19 6349.23 734.016   9
   2   3 -19 5297.08 684.395  19
   2   3 -19 5803.84 710.384   9
   2   3 -19 6554.33 685.370   8
   2  -3 -19 5377.87 659.474  23
   2  -3 -19 5479.18 695.279   8
   2   3 -18 7385.50 828.831  18
   2   3 -18 7173.53 826.984  19
   2   3 -18 9070.36 836.083   8
   2  -3 -18 7918.43 836.286   9
   2   3 -18 8785.34 897.229   9
   2  -3 -18 10100.1 884.394   7
   2  -3 -18 8118.37 878.146   8
   2  -3 -18 8294.56 854.897  23
   2  -3 -17-49.0711 205.563   8
   2   3 -17 14.7328 222.894  19
   2  -3 -17 196.378 166.488   9
   2   3 -17-103.538 194.210  20
   2  -3 -17 82.6794 235.107   7
   2   3 -17 144.927 175.351   9
   2   3 -17 586.038 241.148   8
   2  -3 -17 167.080 168.111  23
   2   3 -17 365.370 228.712  18
   2   3 -16 1311.66 380.768  18
   2   3 -16 771.726 287.755   8
   2   3 -16 955.289 336.415  19
   2  -3 -16 752.765 315.972  23
  -2   3  16 929.567 212.638  25
   2  -3 -16 1145.88 303.779   8
   2   3 -16 663.889 253.862   9
   2  -3 -16 774.185 248.809   7
   2   3 -16 1288.21 360.793  20
   2  -3 -16 815.336 291.907   9
   2  -3 -15-41.8367 190.527  23
   2   3 -15 448.390 232.840  18
   2  -3 -15 210.755 283.854   7
   2   3 -15-15.5632 144.699  20
   2   3 -15 109.852 204.427  19
   2  -3 -15-132.108 200.069   8
   2   3 -15-11.5471 87.3467   8
   2   3 -15 64.9774 84.0031  21
   2  -3 -15 162.326 205.254   9
  -2   3  15-58.3812 107.224  25
   2   3 -15-190.103 236.993   9
   2   3 -14 33545.7 1794.30  19
   2  -3 -14 38016.8 1826.43   9
   2  -3 -14 36585.4 1750.60   7
   2  -3 -14 36958.1 1830.68   8
   2  -3 -14 33224.1 1700.59  23
   2   3 -14 34148.7 1769.75  18
  -2   3  14 32393.9 1136.56  25
   2   3 -14 35807.9 911.456  21
   2   3 -14 36695.6 1700.56   8
   2   3 -14 35791.3 1775.51  20
   2   3 -13 11835.1 1007.22  20
  -2  -3  13 10128.3 434.364   3
   2   3 -13 12248.4 1037.51  18
   2   3 -13 12508.3 525.121  21
  -2   3  13 11156.7 653.496  25
   2   3 -13 13879.3 1124.11  19
  -2   3  12 38204.0 1153.97  25
   2   3 -12 40084.5 903.040  21
  -2   3  11 18954.7 792.454  25
   2   3 -11 19770.6 608.659  21
  -2   3  10 26475.2 909.194  25
   2   3 -10 27970.0 580.486  24
   2   3  -9 35054.7 640.969  24
  -2   3   9 34069.9 991.143  25
  -2   3   8 52503.0 1170.99  25
   2   3  -8 51313.6 769.998  24
  -2   3   7 2905.34 273.872  25
  -2  -3   7 2994.96 141.103  25
   2   3  -6 384.235 77.9555  24
  -2   3   6 305.868 123.849  25
  -2   3   6 307.807 42.4384  24
  -2   3   5 170680. 989.272  24
  -2   3   5 172817. 1819.35  25
  -2  -3   5 173313. 827.863   2
   2   3  -5 169504. 1363.33  24
  -2   3   4 12162.2 455.357  25
  -2   3   4 11715.2 274.693  24
  -2  -3   4 11742.9 225.652   2
   2   3  -4 11512.3 358.946  24
  -2  -3   3 64418.4 547.416   2
  -2   3   3 65427.8 977.860  25
  -2   3   3 63659.4 675.782  24
  -2  -3   2 12625.2 257.810   2
  -2   3   2 12934.8 317.122  24
  -2   3   2 12314.5 395.215  25
  -2   3   1 74752.8 897.737  25
  -2  -3   1 73366.8 651.371   2
  -2   3   1 75025.3 790.811  24
  -2   3   0 3590.84 183.164  25
  -2   3   0 3608.26 184.119  24
  -2  -3   0 3527.44 154.965   2
  -2   3  -1 361.084 62.5238  25
  -2  -3  -1 372.403 63.9218   2
  -2   3  -2 1687.57 135.436  24
  -2   3  -2 1714.81 93.1465  25
  -2  -3  -2 1808.71 126.126   2
  -2   3  -3 5703.24 248.490  24
  -2  -3  -3 5556.53 228.128   2
  -2   3  -3 5569.04 122.473  25
  -2   3  -4 8713.61 308.739  24
  -2   3  -4 9604.15 152.824   2
  -2  -3  -4 9086.34 305.202   2
  -2  -3  -5 13749.2 392.693   2
  -2   3  -5 13342.0 389.190  24
  -2  -3  -6 10266.7 361.097   2
  -2   3  -6 10638.4 357.149  24
  -2  -3  -7 1390.87 147.479   2
   2   3   7 1619.22 106.168  24
  -2   3  -7 1519.19 142.341  24
  -2   3  -8 10506.0 365.899  24
  -2  -3  -8 10125.8 394.530   2
  -2  -3  -9 7873.08 364.807   2
  -2   3  -9 8564.98 335.996  24
  -2  -3 -10 1496.67 169.842   2
  -2   3 -10 1685.98 156.982  24
  -2   3 -11 1071.24 157.747  21
  -2  -3 -11 1283.52 163.734   2
  -2   3 -11 1538.54 153.585  24
  -2  -3 -12 5300.49 338.496   2
  -2   3 -12 4949.50 336.582  21
  -2  -3 -13 26140.8 1549.82   8
  -2  -3 -13 25804.6 1502.16  23
  -2   3 -13 24544.8 759.539  21
  -2   3 -13 24642.7 1449.63  20
  -2   3 -13 26986.8 1573.28  18
  -2  -3 -13 26340.8 761.082   2
  -2  -3 -13 24823.0 1474.97   9
  -2   3 -14 20180.2 1357.14  20
  -2  -3 -14 20422.4 1393.49   8
  -2   3 -14 22413.2 1432.41  19
  -2   3 -14 21869.2 1447.53  18
  -2  -3 -14 21796.2 705.532   2
  -2  -3 -14 19195.1 1340.69   9
  -2  -3 -14 25234.4 1635.82  22
  -2   3 -14 22956.4 1379.11   9
  -2  -3 -14 20103.8 1363.62  23
  -2   3 -14 20906.7 715.109  21
  -2   3 -15 7220.14 805.807  20
  -2  -3 -15 9132.50 976.840  22
  -2   3 -15 7520.10 815.931   9
  -2   3 -15 7641.88 447.385  21
  -2   3 -15 7762.82 884.820  19
  -2   3 -15 7609.65 862.121  18
  -2  -3 -15 7195.51 830.923   9
  -2  -3 -15 7982.59 437.374   2
  -2  -3 -15 6864.43 809.839  23
  -2  -3 -15 7894.14 884.035   8
  -2  -3 -16 3582.70 605.479  23
  -2   3 -16 4693.81 688.695  19
  -2   3 -16 5255.26 673.479   9
  -2  -3 -16 4483.36 670.452   9
  -2  -3 -16 4927.62 730.742  22
  -2   3 -16 4434.69 660.895  20
  -2   3 -16 4316.22 656.519  18
  -2  -3 -16 3981.17 644.485   8
  -2   3 -17 5621.70 758.904  19
  -2  -3 -17 7281.95 899.902  22
  -2   3 -17 6045.99 778.276  18
  -2  -3 -17 5579.95 733.658  23
  -2  -3 -17 6388.53 779.413   9
  -2   3 -17 5491.06 705.539  20
  -2   3 -17 6210.07 731.669   9
  -2   3 -18 1940.98 445.312  18
  -2   3 -18 2461.91 495.842  20
  -2  -3 -18 2265.69 471.708  23
  -2  -3 -18 2440.31 490.730   9
  -2   3 -18 2375.07 451.489   9
  -2   3 -18 2314.53 446.376  19
  -2  -3 -18 1951.90 458.825  22
  -2   3 -19 36.4283 140.904  19
  -2   3 -19 150.684 164.225  20
  -2  -3 -19 31.5368 143.918  22
  -2  -3 -19 116.461 158.230  23
  -2   3 -19-38.6596 130.147  18
  -2   3 -19-208.346 162.818   9
  -2   3 -20 6767.16 708.593  18
  -2  -3 -20 5956.23 673.548  23
  -2   3 -20 5158.54 628.155  20
  -2   3 -20 5827.67 635.948   9
  -2   3 -21 792.317 255.446  20
  -2   3 -21 604.227 206.494  18
  -2  -3 -21 490.468 159.054  23
  -2   3 -21 720.625 204.214   9
  -2  -3 -22 3751.93 443.061  23
  -2   3 -22 3621.70 439.146  20
  -2   3 -22 3426.44 390.014   9
  -2   3 -22 3684.03 416.266  18
  -2  -3 -23 457.014 147.688  23
  -2   3 -23 616.656 152.738   9
   2   4 -23 120.849 105.417   9
   2  -4 -22 207.911 133.299  23
   2   4 -22 234.671 146.643   9
   2  -4 -21 243.911 171.568  23
   2  -4 -21 133.773 121.751   8
   2   4 -21 101.712 114.069   9
   2  -4 -20 111.263 150.067  23
   2   4 -20 105.506 147.226  18
   2   4 -20-82.7154 205.488   9
   2  -4 -20 303.748 202.525   8
   2  -4 -19-134.153 221.948  23
   2  -4 -19-93.5896 182.118   8
   2   4 -19-49.8581 153.761  19
   2   4 -19 135.783 172.074  18
   2   4 -19-361.803 197.362   9
   2   4 -18 350.542 217.750  18
   2  -4 -18 742.788 262.567   8
   2  -4 -18 324.886 146.407   9
   2   4 -18 653.817 306.964  19
   2  -4 -18 293.406 172.324  23
   2   4 -18 240.185 202.311   9
   2  -4 -17 429.943 225.556   9
   2  -4 -17 597.543 263.000  23
   2   4 -17 714.004 322.140  18
   2  -4 -17 771.481 309.905   8
   2   4 -17 499.489 260.999   9
   2   4 -17 361.450 191.314  19
   2  -4 -17 828.582 398.805   7
   2   4 -16 1712.63 417.971  20
   2  -4 -16 1899.01 444.489  23
   2  -4 -16 1519.97 381.739   7
   2  -4 -16 1479.16 367.080   8
   2  -4 -16 2122.78 472.543   9
   2   4 -16 1791.69 470.973  19
   2   4 -16 1825.77 444.817   9
   2   4 -16 1721.60 424.505  18
   2   4 -15 0.39975 66.8941  21
   2  -4 -15 274.198 231.836  23
   2  -4 -15 233.990 158.310   8
   2   4 -15 106.402 140.073  20
   2   4 -15-70.8586 163.738  18
   2   4 -15 12.6916 129.508  12
  -2   4  15 144.130 116.653  25
   2  -4 -15 44.5863 296.618   7
   2  -4 -15 289.904 242.744   9
   2   4 -15-60.7261 235.765  19
   2   4 -14 3749.20 307.299  21
   2   4 -14 2824.19 524.922  20
   2  -4 -14 3062.74 556.426  23
   2  -4 -14 3759.19 601.463   8
   2  -4 -14 2960.63 549.335   7
   2   4 -14 3188.16 561.896  18
  -2   4  14 3608.72 400.696  25
   2   4 -14 3588.47 612.368  19
   2  -4 -14 4187.04 631.468   9
   2   4 -14 4247.62 615.386  12
   2  -4 -13-23.9187 240.084   8
   2   4 -13 199.251 197.691  20
   2   4 -13 189.183 155.576  18
   2  -4 -13-145.738 301.769   7
   2   4 -13 522.960 277.155  12
  -2  -4  13 227.826 83.3021   3
  -2   4  13 141.807 117.969  25
   2   4 -13 253.160 108.221  21
   2   4 -12 4548.16 652.822  18
  -2   4  12 3866.40 396.996  25
   2   4 -12 3396.40 548.889  20
   2   4 -12 4220.92 307.719  21
   2   4 -11 1464.46 154.341  24
  -2   4  11 1016.25 212.038  25
  -2   4  10 8493.29 540.001  25
   2   4 -10 8966.96 369.713  24
   2   4  -9 196.804 64.2670  24
  -2   4   9 202.016 110.800  25
   2   4  -8 14110.3 453.656  24
  -2   4   8 16924.0 707.515  25
   2   4  -7 2834.64 207.500  24
  -2   4   7 2504.03 272.647  25
  -2   4   6 10531.3 274.522  24
   2   4  -6 11321.0 399.779  24
  -2   4   6 10683.1 518.672  25
   2   4  -5 37896.7 727.644  24
  -2   4   5 40163.0 949.834  25
  -2   4   5 39829.1 562.593  24
  -2   4   4 55328.3 693.203  24
  -2   4   4 57089.1 1059.48  25
   2   4  -3 19100.1 509.214  24
  -2   4   3 19589.1 437.648  24
  -2   4   3 20290.1 594.794  25
   2   4  -2 158730. 1459.09  24
  -2  -4   2 160894. 1047.42   2
  -2   4   2 164681. 1580.44  25
  -2   4   2 168108. 1316.45  24
   2   4  -1 44816.7 775.574  24
  -2  -4   1 46720.8 599.750   2
  -2   4   1 46368.7 778.339  25
  -2   4   1 45253.1 708.531  24
  -2   4   0 47697.8 726.084  25
   2   4   0 45104.4 774.785  24
  -2  -4   0 46294.1 631.343   2
  -2   4   0 45547.4 731.204  24
  -2  -4  -1 1312.83 118.143   2
  -2   4  -1 1277.55 108.097  25
   2   4   1 1143.19 132.020  24
  -2   4  -1 1296.28 137.924  24
  -2  -4  -2 55138.2 756.196   2
   2   4   2 54318.6 824.954  24
  -2   4  -2 53601.2 825.230  24
   2   4   3 58028.6 828.687  24
  -2  -4  -3 57228.8 807.946   2
  -2   4  -3 56671.4 868.135  24
  -2  -4  -4 26662.3 580.794   2
  -2   4  -4 26796.4 606.941  24
  -2  -4  -5 5066.00 265.214   2
  -2   4  -5 4921.23 266.156  24
   2   4   5 4812.24 225.052  24
  -2   4  -6 90291.4 1141.46  24
  -2  -4  -6 90235.6 1165.59   2
  -2   4  -7 852.816 120.653  24
  -2  -4  -7 1013.20 138.613   2
  -2  -4  -8 37521.6 815.729   2
  -2   4  -8 37940.3 767.223  24
  -2   4  -9 716.685 117.415  24
  -2  -4  -9 803.689 132.044   2
  -2  -4 -10 16071.7 572.191   2
  -2   4 -10 16625.6 523.726  24
  -2  -4 -11 7360.63 404.666   2
  -2   4 -11 7692.20 359.729  24
  -2   4 -12 24277.0 1432.11  20
  -2   4 -12 24255.2 750.426  21
  -2  -4 -12 27176.9 1563.14   8
  -2  -4 -12 25404.6 762.343   2
  -2   4 -12 25999.4 1545.48  18
  -2  -4 -12 25411.2 1488.98   9
  -2  -4 -12 25615.2 1510.35  23
  -2   4 -13 4701.28 346.587  21
  -2  -4 -13 4629.69 683.893   8
  -2  -4 -13 4353.74 608.675   6
  -2   4 -13 5734.59 691.803   9
  -2   4 -13 4835.40 690.014  18
  -2  -4 -13 4513.14 658.258   9
  -2  -4 -13 6070.67 764.976  23
  -2   4 -13 4982.45 667.069  20
  -2  -4 -13 5617.82 776.266  22
  -2  -4 -13 5021.44 353.098   2
  -2  -4 -14 6532.42 832.184  22
  -2   4 -14 5817.70 388.632  21
  -2   4 -14 6700.31 757.441   9
  -2  -4 -14 6387.88 398.992   2
  -2  -4 -14 5230.18 661.608   6
  -2  -4 -14 5370.10 738.601   9
  -2  -4 -14 6474.26 784.800   8
  -2   4 -14 5219.05 697.264  20
  -2  -4 -14 5102.69 698.672  23
  -2   4 -14 6268.81 797.104  18
  -2  -4 -15 3939.39 564.462   6
  -2   4 -15 3889.87 635.980  18
  -2   4 -15 3350.75 585.403  19
  -2  -4 -15 3947.86 630.203  23
  -2   4 -15 4510.94 668.379  20
  -2   4 -15 4219.79 598.300   9
  -2  -4 -15 4348.97 735.973  22
  -2   4 -16 19536.5 1277.57   9
  -2   4 -16 17564.2 1276.23  20
  -2  -4 -16 21343.8 1520.41  22
  -2   4 -16 17604.7 1318.76  18
  -2  -4 -16 20110.4 1262.29   6
  -2  -4 -16 17345.3 1281.23  23
  -2   4 -16 19306.4 1329.50  19
  -2   4 -17 1210.77 370.867  19
  -2   4 -17 851.269 308.351  20
  -2   4 -17 1163.33 315.866   9
  -2  -4 -17 1775.45 439.381  22
  -2  -4 -17 937.614 348.595  23
  -2   4 -17 1038.04 329.024  18
  -2  -4 -18 2644.78 489.877  23
  -2   4 -18 2913.16 493.238  19
  -2   4 -18 2931.71 520.980  18
  -2   4 -18 3157.78 495.266   9
  -2   4 -18 2905.53 524.601  20
  -2  -4 -18 2646.44 498.511  22
  -2   4 -19 123.637 166.535  18
  -2   4 -19 214.867 162.316  20
  -2   4 -19 109.175 164.649  19
  -2  -4 -19 263.457 187.861  23
  -2  -4 -19 607.809 245.362  22
  -2   4 -19 101.725 110.379   9
  -2   4 -20 1065.38 288.722  18
  -2   4 -20 1210.33 277.843   9
  -2  -4 -20 1209.69 337.828  23
  -2   4 -20 1175.78 322.812  20
  -2  -4 -21 156.657 169.946  23
  -2   4 -21-30.7153 116.393  20
  -2   4 -21-2.82342 72.9752   9
  -2   4 -21-15.6104 104.789  18
  -2  -4 -22 789.170 207.210  23
  -2   4 -22 932.525 178.404   9
  -2   4 -22 1015.08 213.115  18
  -2  -4 -23 1103.39 192.769  23
   2   5 -22 524.790 154.442   9
   2  -5 -22 430.196 149.828  23
   2   5 -21 279.921 153.568   9
   2  -5 -21 121.411 105.089  23
   2  -5 -20 982.134 275.987  23
   2   5 -20 755.857 232.007   9
   2  -5 -19-124.377 164.634  23
   2  -5 -19 44.3433 128.239   8
   2   5 -19 4.52264 137.017  19
   2   5 -19 126.099 149.841  18
   2   5 -19 35.3537 132.970   9
   2   5 -18 2167.40 448.215  18
   2  -5 -18 1967.17 437.274  23
   2  -5 -18 2020.76 406.702   8
   2   5 -18 1766.61 391.282   9
   2   5 -18 1223.88 347.013  19
   2   5 -17 507.485 232.990  18
   2  -5 -17 340.751 236.834   8
   2  -5 -17 360.225 211.084  23
   2   5 -17 263.236 217.259   9
   2   5 -17 146.649 220.848  19
   2   5 -16 3756.37 636.597  19
   2   5 -16 4820.05 659.154  12
   2  -5 -16 3226.66 550.708  23
   2  -5 -16 3969.80 612.618   8
   2   5 -16 3623.79 603.273   9
   2   5 -16 3693.47 592.185  18
   2  -5 -15 4710.05 681.334   8
   2  -5 -15 3117.47 572.942   7
   2   5 -15 3303.62 614.003  19
   2   5 -15 3152.02 568.459  18
   2  -5 -15 3133.76 569.172  23
   2   5 -15 3334.21 577.692  12
   2   5 -14-52.1142 285.622  19
   2  -5 -14 42.4660 262.307   7
   2   5 -14 381.443 222.430  12
   2  -5 -14 289.160 229.637   8
  -2   5  14 411.873 157.928  25
   2  -5 -14-263.473 200.910  23
   2   5 -14 164.139 167.350  18
   2   5 -14-58.9401 78.8244  21
   2   5 -13 256.036 242.340  20
   2   5 -13 58.8947 140.272  12
   2  -5 -13 122.041 189.349   8
   2   5 -13 206.014 101.616  21
  -2   5  13 190.025 129.606  25
   2  -5 -13-180.971 334.111   7
   2   5 -13 218.332 150.871  18
  -2   5  12 729.736 203.141  25
   2   5 -12 871.131 166.399  21
   2   5 -12 797.548 225.356  20
   2   5 -12 666.739 258.548  18
   2  -5 -12 595.612 335.136   7
   2   5 -12 835.487 324.064  12
   2   5 -11 3822.72 603.151  12
   2   5 -11 3514.70 560.521  20
   2  -5 -11 3847.23 576.029   7
   2   5 -11 3775.31 574.336  18
  -2   5  11 3401.52 372.861  25
   2   5 -11 3814.64 266.735  24
  -2   5  10 11098.0 650.025  25
   2   5 -10 10922.5 451.890  24
   2   5  -9 2563.77 222.088  24
  -2   5   9 2682.88 321.528  25
   2   5  -8 9305.42 408.625  24
  -2   5   8 9685.14 573.966  25
  -2   5   7 2648.83 293.323  25
   2   5  -7 2394.48 212.496  24
  -2   5   6 21857.9 794.409  25
   2   5  -6 20671.3 606.065  24
  -2   5   5 73809.4 1383.37  25
  -2   5   5 71036.8 865.367  24
   2   5  -4 1899.18 185.988  24
  -2   5   4 2089.81 232.718  25
  -2   5   4 2066.70 156.192  24
  -2   5   3 27031.3 579.861  24
  -2   5   3 28053.9 765.807  25
   2   5  -3 26080.6 662.844  24
  -2   5   2 10561.7 378.034  24
  -2  -5   2 10886.2 315.902   2
  -2   5   2 11144.5 454.793  25
   2   5  -2 10316.3 418.414  24
  -2   5   1 34557.3 741.114  25
   2   5  -1 31696.8 722.943  24
  -2  -5   1 33767.8 585.683   2
  -2   5   1 32242.3 672.739  24
  -2   5   0 143.218 66.5228  25
  -2   5   0 134.840 67.4255  24
  -2  -5   0 161.931 56.6178   2
   2   5   1 171.108 81.7950  24
  -2   5  -1 158.509 72.8773  24
  -2   5  -1 246.410 64.3064  25
  -2  -5  -1 191.412 64.8759   2
   2   5   2 40.9261 61.0618  24
  -2  -5  -2 27.8331 50.5470   2
  -2   5  -2 0.98786 71.5416  24
  -2  -5  -3 27846.8 631.456   2
   2   5   3 28010.8 634.530  24
  -2   5  -3 26053.1 658.787  24
  -2   5  -4 240.445 89.4490  24
  -2  -5  -4 347.851 86.6219   2
  -2  -5  -5 28376.8 685.450   2
   2   5   5 28906.6 606.483  24
  -2   5  -5 27226.3 689.388  24
  -2  -5  -6 7416.53 364.472   2
   2   5   6 8316.97 312.026  24
  -2   5  -6 7280.15 362.347  24
  -2  -5  -7 58415.3 1052.30   2
  -2   5  -7 57062.7 1015.70  24
  -2  -5  -8 5289.10 330.451   2
  -2   5  -8 5402.94 319.516  24
  -2  -5  -9 12480.1 519.414   2
  -2   5  -9 12352.4 486.547  24
  -2  -5 -10 3.57930 74.9320   2
  -2   5 -10 35.6997 55.1729  24
  -2   5 -11 8710.58 867.479  20
  -2   5 -11 8194.37 401.997  24
  -2   5 -11 8562.56 896.452  18
  -2  -5 -11 7911.15 440.064   2
  -2  -5 -11 9187.12 899.260  23
  -2   5 -12 5002.30 673.242  20
  -2  -5 -12 4464.88 342.713   2
  -2   5 -12 4623.35 682.330  18
  -2  -5 -12 5260.78 711.547  23
  -2  -5 -13 6067.13 829.372  22
  -2   5 -13 5254.30 721.961  18
  -2   5 -13 5048.29 365.934  21
  -2  -5 -13 4950.37 696.086  23
  -2  -5 -13 5099.73 367.871   2
  -2   5 -13 4818.76 674.581  20
  -2  -5 -13 4977.16 669.137   6
  -2   5 -14 3987.86 630.615  18
  -2  -5 -14 3946.93 709.714  22
  -2   5 -14 3466.25 580.472  20
  -2  -5 -14 3811.12 576.796   6
  -2  -5 -14 3720.85 604.241  23
  -2   5 -14 3517.98 535.714   9
  -2  -5 -15 6393.59 732.800   6
  -2  -5 -15 6224.48 791.555  23
  -2   5 -15 6551.61 736.966   9
  -2   5 -15 5430.16 713.869  20
  -2  -5 -15 6186.30 818.759  22
  -2   5 -15 6505.78 806.709  18
  -2   5 -16 244.265 234.830  19
  -2  -5 -16 384.672 259.401  23
  -2  -5 -16 203.203 156.204   6
  -2  -5 -16 245.675 318.444  22
  -2   5 -16 124.515 213.720  20
  -2   5 -16 64.4407 183.472  18
  -2   5 -16-336.783 181.779   9
  -2  -5 -17 2017.55 420.452  22
  -2   5 -17 1764.85 423.756  19
  -2  -5 -17 2059.64 398.903   6
  -2   5 -17 1900.96 430.139  18
  -2  -5 -17 1686.31 404.329  23
  -2   5 -17 1943.18 371.425   9
  -2   5 -17 1669.52 391.322  20
  -2   5 -18 6693.74 756.313  18
  -2   5 -18 7649.30 777.757  19
  -2   5 -18 7220.40 758.010  20
  -2   5 -18 7760.82 716.180   9
  -2  -5 -18 6255.53 732.411  22
  -2  -5 -18 7933.67 811.014  23
  -2  -5 -19 642.517 236.893  23
  -2   5 -19 239.211 143.729  18
  -2   5 -19 561.903 232.137  19
  -2   5 -19 752.171 256.176  20
  -2   5 -19 516.938 194.647   9
  -2  -5 -20 1111.65 282.911  23
  -2   5 -20 1318.58 309.125  18
  -2   5 -20 1116.46 250.803  19
  -2   5 -20 1208.39 240.469   9
  -2   5 -20 874.144 265.885  20
  -2   5 -21 564.057 187.498  18
  -2  -5 -21 1160.24 262.524  23
  -2   5 -22 1236.34 212.675  18
  -2  -5 -22 1689.82 252.193  23
   2  -6 -21 1913.97 290.489  23
   2   6 -21 1714.62 258.123   9
   2  -6 -20 62.6886 108.110  23
   2   6 -20-28.5617 96.0876   9
   2   6 -19 5509.08 588.418  19
   2   6 -19 5082.26 559.210  18
   2   6 -19 5577.85 581.746   9
   2  -6 -19 5582.40 615.518  23
   2  -6 -18 98.5055 176.761  23
   2   6 -18 143.682 211.106  18
   2   6 -18 221.928 261.267  19
   2  -6 -18-41.8988 79.6348   6
   2   6 -18 251.362 169.172   9
   2   6 -17 9505.34 891.865  19
   2  -6 -17 10236.0 941.243  23
   2   6 -17 9947.78 884.294   9
   2   6 -17 10647.2 917.722  18
   2  -6 -16 1398.24 371.754   8
   2   6 -16 597.159 252.362   9
   2  -6 -16 975.780 354.977  23
   2   6 -16 686.154 256.866  19
   2   6 -16 1128.87 321.162  12
   2   6 -16 713.595 263.104  18
   2  -6 -15 5363.84 724.521  23
   2   6 -15 5850.33 730.523  18
   2   6 -15 6696.42 792.251  12
   2   6 -15 5206.64 753.957  19
   2   6 -14 632.722 276.039  12
   2  -6 -14 521.754 267.248  23
   2   6 -14 375.836 198.611  18
   2   6 -13 9656.60 948.741  18
   2  -6 -13 9902.25 1039.99   7
   2   6 -13 10701.8 1038.79  12
   2   6 -12 579.419 294.689  12
  -2   6  12 711.235 201.065  25
   2   6 -12 641.986 299.506  18
   2  -6 -12 255.345 294.480   7
   2  -6 -11 10106.7 1037.26   7
   2   6 -11 10394.1 1022.99  12
   2   6 -11 10522.4 986.607  18
   2  -6 -11 12285.1 1062.19  13
  -2   6  11 10439.8 683.208  25
   2   6 -11 11021.2 483.520  24
   2   6 -10 9707.46 979.752  12
   2  -6 -10 9619.47 972.124   7
   2   6 -10 10299.6 958.609  18
   2  -6 -10 10671.2 1006.39  13
  -2   6  10 10030.3 649.059  25
   2   6 -10 9302.97 447.886  24
   2   6  -9 20498.7 664.787  24
   2  -6  -9 21036.9 1410.67   7
   2   6  -9 23112.9 1483.02  12
  -2   6   9 22913.9 955.933  25
  -2   6   8 1377.01 238.036  25
   2   6  -8 1269.11 173.779  24
  -2   6   7 25252.5 957.275  25
   2   6  -7 24169.5 721.580  24
  -2   6   6 1089.66 200.740  25
   2   6  -6 975.889 153.232  24
  -2   6   5 14277.8 663.076  25
  -2   6   5 13533.4 422.729  24
   2   6  -4 361.910 97.5700  24
  -2   6   4 559.838 95.6410  24
  -2   6   4 466.948 139.750  25
  -2   6   3 2379.29 246.512  25
  -2   6   3 2192.44 187.850  24
   2   6  -3 1948.71 213.978  24
  -2   6   2 3230.84 272.358  25
   2   6  -2 2871.66 250.455  24
  -2   6   2 3055.96 227.477  24
  -2   6   1 5512.07 327.689  25
   2   6  -1 4773.35 312.364  24
  -2   6   1 4952.04 294.774  24
   2   6   0 3464.51 269.417  24
  -2  -6   0 3842.70 233.726   2
  -2   6   0 3243.05 244.538  24
   2   6   1 530.249 120.622  24
  -2  -6  -1 617.785 109.380   2
  -2   6  -1 407.947 107.336  24
   2   6   2 1092.45 152.203  24
  -2  -6  -2 1391.55 158.079   2
  -2   6  -2 1077.18 153.671  24
  -2   6  -3 804.477 135.983  24
  -2  -6  -3 872.536 130.004   2
   2   6   3 1032.70 146.454  24
  -2   6  -4 2322.95 224.234  24
   2   6   4 2296.21 199.989  24
  -2  -6  -4 2054.54 202.175   2
   2   6   5 826.520 125.179  24
  -2  -6  -5 840.888 138.155   2
  -2   6  -5 781.934 141.377  24
  -2   6  -6 1835.21 204.715  24
  -2  -6  -6 1789.96 199.602   2
  -2  -6  -7 86.4879 81.8512   2
  -2   6  -7 6.04335 62.7298  24
  -2   6  -8 88.8419 78.9554  24
  -2  -6  -8 126.995 81.7728   2
  -2  -6  -9 3871.27 313.206   2
  -2   6  -9 3791.91 296.332  24
  -2   6  -9 3818.08 588.930  18
  -2  -6 -10-49.0812 145.225  23
  -2   6 -10 353.620 191.111  11
  -2   6 -10 41.1560 196.356  20
  -2  -6 -10 18.1611 74.8644   2
  -2   6 -10 162.942 83.0234  24
  -2   6 -11 8332.56 876.402  20
  -2  -6 -11 9300.85 958.608  23
  -2  -6 -11 8950.41 485.856   2
  -2   6 -11 8465.54 906.729  18
  -2   6 -11 8790.36 445.259  24
  -2   6 -12 1030.87 366.511  18
  -2  -6 -12 1131.98 186.645   2
  -2  -6 -12 954.875 310.638  23
  -2   6 -12 1386.75 396.139  20
  -2   6 -13-343.067 210.478  12
  -2  -6 -13 264.639 206.195  23
  -2   6 -13 107.128 166.430  20
  -2   6 -13 163.941 185.342  18
  -2  -6 -13 26.8053 164.742  22
  -2  -6 -13 31.9183 136.937   6
  -2  -6 -14 6752.89 791.002   6
  -2  -6 -14 6558.34 797.311  23
  -2   6 -14 6289.94 755.150  20
  -2   6 -14 6536.83 805.233  18
  -2  -6 -14 6391.84 870.675  22
  -2  -6 -15 8540.62 859.260   6
  -2   6 -15 8152.74 877.933  18
  -2  -6 -15 10631.2 1082.39  22
  -2   6 -15 8838.24 889.817  20
  -2  -6 -15 9372.38 934.321  23
  -2  -6 -16 1230.15 372.397  22
  -2   6 -16 854.199 293.881  19
  -2  -6 -16 964.994 286.066   6
  -2   6 -16 535.495 265.515  18
  -2  -6 -16 826.399 300.236  23
  -2   6 -16 343.604 222.856  20
  -2   6 -17 757.830 293.729  19
  -2  -6 -17 772.928 241.172   6
  -2   6 -17 326.829 200.828  20
  -2  -6 -17 330.320 201.152  23
  -2   6 -17 578.211 254.114  18
  -2  -6 -17 150.235 195.974  22
  -2  -6 -18 239.966 188.541  23
  -2   6 -18 111.306 172.460  20
  -2   6 -18-6.21338 122.428  19
  -2   6 -18 265.071 193.490  18
  -2  -6 -18 415.660 170.170   6
  -2  -6 -19 6353.73 634.464  23
  -2   6 -19 6073.39 583.599  19
  -2   6 -19 6419.10 619.566  18
  -2  -6 -20 917.947 227.833  23
  -2   6 -20 521.726 169.759  18
  -2   6 -20 1062.71 222.675  19
  -2  -6 -21 3394.79 364.259  23
  -2   6 -21 3019.61 333.755  18
   2   7 -20 1314.17 216.322   9
   2  -7 -20 1430.60 255.013  23
   2   7 -19 1069.49 242.083  19
   2  -7 -19 1523.81 303.482  23
   2   7 -19 1410.94 272.720   9
   2  -7 -18 3374.62 472.613  23
   2   7 -18 3040.37 436.631  19
   2   7 -18 3133.05 434.217   9
   2  -7 -18 3603.51 429.780   6
   2  -7 -17 1296.49 334.635  23
   2   7 -17 1217.34 318.488  18
   2   7 -17 838.747 250.368   9
   2   7 -17 1029.06 272.861  19
   2   7 -16 4970.83 609.338  18
   2  -7 -16 4938.11 648.676  23
   2   7 -16 5555.88 693.538  19
   2   7 -16 5145.02 628.299   9
   2   7 -16 5510.28 653.576  12
   2   7 -15-319.655 196.430  12
   2   7 -15-74.2049 175.935  19
   2   7 -15 310.069 202.767  18
   2  -7 -15 143.905 158.762  23
   2   7 -14 8864.36 860.587  18
   2   7 -14 9187.48 932.210  12
   2  -7 -14 8437.53 908.248  23
   2  -7 -13 524.777 284.493  23
   2   7 -13 201.416 130.825  18
   2   7 -13 412.098 253.049  12
   2   7 -12 552.469 248.654  18
   2  -7 -12 712.836 282.686  13
   2   7 -12 401.598 232.274  12
   2   7 -11 6232.60 755.475  18
   2  -7 -11 5914.95 782.358  13
   2   7 -11 5812.62 802.818  12
   2  -7 -10 22157.8 1486.95  13
  -2   7  10 22745.7 1029.65  25
   2   7 -10 18961.7 1414.66  12
   2   7 -10 22030.7 729.930  24
   2  -7  -9-155.324 158.791  13
  -2   7   9 237.395 168.996  25
   2   7  -9 28.7185 68.1083  24
   2   7  -8 3810.93 628.218  12
   2  -7  -8 4404.83 695.140  13
   2   7  -8 4286.72 329.765  24
  -2   7   8 4531.41 445.072  25
  -2  -7   7-77.1307 181.306  15
  -2   7   7 81.7773 133.428  25
   2   7  -7 371.486 230.674  12
   2   7  -7 7.42556 58.6207  24
   2  -7  -7-150.417 173.191  13
   2  -7  -6 14115.7 1191.78  13
   2   7  -6 13952.1 1152.01  12
  -2  -7   6 16209.0 1305.32  15
   2   7  -6 13842.1 589.658  24
  -2   7   6 15274.0 771.227  25
   2   7  -5 8564.77 469.775  24
   2  -7  -5 8894.94 942.125  13
  -2   7   5 10198.9 608.028  25
  -2   7   4 6754.48 342.361  24
   2   7  -4 6053.90 393.401  24
   2   7  -3 31810.3 891.495  24
  -2   7   3 35213.4 808.854  24
   2   7  -2 2821.67 271.279  24
  -2   7   2 3097.49 252.214  24
   2   7  -1 25066.7 779.180  24
  -2   7   1 25452.1 727.245  24
   2   7   0 600.728 132.502  24
  -2   7   0 639.450 132.740  24
   2   7   1 17537.7 636.209  24
  -2   7  -1 17269.7 622.993  24
   2   7   2 392.908 105.213  24
  -2   7  -2 270.597 109.704  24
  -2  -7  -3 10577.0 460.202   2
   2   7   3 9595.93 455.700  24
  -2   7  -3 9180.39 468.347  24
  -2   7  -4 6501.75 396.342  24
   2   7   4 7327.72 382.117  24
  -2  -7  -4 7183.18 390.827   2
  -2   7  -5 22972.8 1462.85  11
  -2  -7  -5 24744.9 745.354   2
  -2   7  -5 22296.9 739.435  24
  -2   7  -6 1789.07 224.443  24
  -2   7  -6 1608.57 375.889  11
  -2  -7  -6 2053.03 225.992   2
  -2  -7  -6 1868.48 441.269  13
  -2  -7  -7 5277.47 718.306  13
  -2  -7  -7 5012.88 357.151   2
  -2   7  -7 5070.71 705.587  11
  -2   7  -7 4746.27 349.578  24
  -2   7  -8 2004.25 421.280  18
  -2  -7  -8 1967.19 231.479   2
  -2   7  -8 1211.33 356.146  11
  -2  -7  -8 2126.50 473.719  13
  -2   7  -8 1821.33 219.423  24
  -2   7  -9 10740.0 1009.48  11
  -2   7  -9 10764.3 522.875  24
  -2   7  -9 10544.7 993.566  18
  -2  -7  -9 11784.9 1050.33  13
  -2  -7  -9 11221.1 541.267   2
  -2  -7 -10 2525.48 497.030  23
  -2  -7 -10 2039.12 243.892   2
  -2   7 -10 2162.53 459.362  11
  -2   7 -10 1486.42 352.173  18
  -2   7 -10 2111.11 235.243  24
  -2  -7 -11 2482.00 517.473  23
  -2   7 -11 2597.28 507.380  18
  -2  -7 -12 481.825 239.813  23
  -2   7 -12 674.520 269.554  12
  -2   7 -12 145.817 190.105  18
  -2  -7 -12 217.460 208.154   6
  -2   7 -12 775.325 300.230  20
  -2  -7 -13 4493.26 732.742  22
  -2  -7 -13 4686.78 668.557   6
  -2  -7 -13 5140.77 704.564  23
  -2   7 -13 4090.12 611.278  18
  -2   7 -13 4548.27 626.291  20
  -2   7 -13 5087.72 666.555  12
  -2  -7 -14 198.238 271.182  23
  -2  -7 -14-202.801 223.838  22
  -2   7 -14 68.7899 192.815  18
  -2  -7 -14 196.617 179.500   6
  -2   7 -14 78.1763 156.728  20
  -2   7 -14 108.057 183.175  12
  -2  -7 -15 5256.65 677.782  23
  -2  -7 -15 4133.75 642.673  22
  -2   7 -15 4423.48 597.213  20
  -2  -7 -15 4037.79 586.987   6
  -2   7 -15 4120.60 585.850  18
  -2  -7 -16 590.233 267.591  22
  -2  -7 -16 424.243 202.303  23
  -2   7 -16 348.808 234.305  18
  -2   7 -16 316.164 190.871  19
  -2  -7 -16 339.565 193.849   6
  -2   7 -17 101.927 132.284  19
  -2  -7 -17-90.8657 117.710   6
  -2   7 -17 103.869 145.133  18
  -2  -7 -17 46.5678 151.157  23
  -2  -7 -17 54.7607 119.559  22
  -2  -7 -18 1943.93 348.762  23
  -2   7 -18 2083.40 351.026  18
  -2  -7 -18 1747.97 299.988   6
  -2   7 -18 2187.77 362.669  19
  -2  -7 -19 346.030 112.856   6
  -2  -7 -19 320.660 121.759  23
  -2   7 -19 259.278 116.219  19
  -2   7 -19 300.689 150.344  18
  -2  -7 -20 1451.64 230.317  23
  -2   7 -20 1118.61 206.550  18
   2  -8 -19-26.0968 79.1670  23
   2  -8 -18 312.899 118.888   6
   2   8 -18 418.765 146.247  19
   2   8 -18 403.904 137.502   9
   2  -8 -18 751.356 222.931  23
   2  -8 -17 565.373 237.558  23
   2   8 -17 336.270 177.149  19
   2  -8 -17 158.604 99.3182   6
   2   8 -17 342.670 150.370   9
   2  -8 -16-19.5910 127.762  23
   2   8 -16-178.788 138.678   9
   2   8 -16 93.8966 100.150  12
   2   8 -16 76.9260 144.882  19
   2   8 -15 30.6763 133.148  18
   2   8 -15-69.6794 122.886   9
   2   8 -15 176.366 171.453  12
   2  -8 -15 6.12188 148.063  23
   2   8 -15 110.705 157.158  19
   2   8 -14 54.9048 146.444  18
   2   8 -14 324.277 227.025  19
   2  -8 -14 363.460 239.124  23
   2   8 -14 508.100 231.179  12
   2  -8 -13 5163.64 710.525  23
   2  -8 -13 4548.89 625.253  13
   2   8 -13 5472.12 645.465  18
   2   8 -13 4114.63 627.012  12
   2  -8 -12 8030.04 890.918  23
   2  -8 -12 10216.4 966.192  13
   2   8 -12 8262.91 904.189  12
   2  -8 -11 2155.32 477.289  13
   2   8 -11 2517.33 529.099  12
   2   8 -10 110.335 183.057  12
   2  -8 -10-650.219 281.208  13
   2  -8  -9 458.622 247.647  13
   2   8  -9 131.538 155.566  12
   2  -8  -8 1030.59 346.097  13
   2   8  -8 562.438 307.099  12
   2   8  -7 805.167 172.535  24
   2   8  -7 614.848 281.031  12
   2  -8  -7 588.329 307.204  13
  -2  -8   7 203.997 167.080  13
  -2  -8   7 727.369 304.978  15
   2   8  -6 18285.0 718.943  24
   2   8  -6 17858.0 1376.87  12
  -2  -8   6 19305.8 1490.16  15
  -2  -8   6 16013.2 1195.66  13
   2  -8  -6 17379.5 1377.35  13
   2  -8  -6 19433.0 1398.60  15
   2  -8  -5 71.4745 150.134  13
   2   8  -5 431.557 285.481  12
   2   8  -5-12.0391 62.6771  24
  -2  -8   5 184.616 155.724  13
  -2  -8   5 66.9447 257.512  15
   2  -8  -5-180.239 188.657  15
   2   8  -4 45621.8 2158.00  12
  -2  -8   4 42889.6 1998.64  13
   2  -8  -4 45387.6 2241.17  15
  -2  -8   4 46954.7 2388.79  15
   2  -8  -4 42312.5 2138.26  13
   2   8  -4 44962.0 1133.78  24
  -2   8   3 15352.8 1351.15  11
   2   8  -3 15652.0 1275.09  12
  -2  -8   3 14383.5 1177.03  13
   2  -8  -3 13925.3 1218.51  13
   2   8  -3 14065.8 637.386  24
  -2  -8   3 14892.3 1357.14  15
  -2   8   3 14936.9 567.901  24
   2   8  -2 79070.1 1499.33  24
  -2  -8   2 84306.8 2880.21  13
   2  -8  -2 85353.3 2961.34  13
  -2   8   2 84795.4 1393.11  24
  -2   8   2 89851.2 3208.15  11
  -2  -8   2 81214.7 3134.93  15
   2  -8  -1 7857.17 883.446  13
   2   8  -1 7523.53 459.709  24
  -2   8   1 8461.30 986.243  11
  -2  -8   1 7664.28 960.231  15
  -2  -8   1 7516.40 875.207  13
  -2   8   1 7596.74 434.828  24
   2  -8   0 15052.5 1211.36  13
  -2  -8   0 16889.4 1321.51  13
  -2   8   0 16161.7 1335.86  11
  -2  -8   0 15152.0 1332.80  15
   2   8   0 15004.1 640.118  24
  -2   8   0 14131.8 599.591  24
  -2  -8  -1 936.720 344.424  13
   2   8   1 544.266 137.795  24
  -2   8  -1 495.223 256.172  11
  -2   8  -1 514.762 127.334  24
  -2  -8  -1 454.304 169.148  15
   2  -8   1 113.569 163.934  13
  -2  -8  -2 5248.19 749.431  13
   2  -8   2 5802.83 716.748  13
   2   8   2 5852.57 384.027  24
  -2  -8  -2 6689.49 873.971  15
  -2   8  -2 6067.64 805.156  11
  -2   8  -2 5453.83 385.220  24
  -2  -8  -3-144.747 195.696  13
   2   8   3 48.1996 61.5461  24
  -2   8  -3 18.3319 60.8569  24
  -2  -8  -3 93.0234 172.627  15
  -2   8  -3-88.8843 157.386  11
   2  -8   3 78.4732 120.262  13
   2  -8   4 2928.84 491.828  13
  -2  -8  -4 3256.86 587.991  13
  -2   8  -4 3359.19 312.370  24
  -2   8  -4 3506.86 623.322  11
  -2   8  -5 324.218 226.126  11
  -2  -8  -5 326.934 235.874  13
  -2   8  -5 396.742 121.788  24
  -2   8  -6 18522.2 1390.98  11
  -2  -8  -6 19893.6 1473.67  13
  -2  -8  -6 21631.8 738.898   2
  -2   8  -6 20192.3 755.629  24
  -2   8  -7 723.364 307.396  11
  -2   8  -7 599.909 139.395  24
  -2  -8  -7 710.995 305.883  13
  -2  -8  -7 534.754 135.472   2
   2  -8   8 9251.60 1014.97  15
  -2  -8  -8 9432.87 995.021  13
  -2   8  -8 8616.08 937.992  11
  -2  -8  -9 190.279 164.728  13
   2  -8   9 807.025 298.429  15
  -2  -8 -10 9059.12 964.409   6
  -2  -8 -10 10213.2 970.345  13
  -2   8 -10 10630.9 974.717  18
  -2  -8 -11 1813.31 455.806   6
  -2   8 -11 2321.96 469.394  18
  -2   8 -12 12974.5 1068.16  12
  -2   8 -12 14107.3 1092.96  18
  -2  -8 -12 12673.2 1099.94   6
  -2  -8 -12 14782.8 1120.20  23
  -2   8 -13 1200.61 322.252  12
  -2  -8 -13 1641.29 461.594  22
  -2  -8 -13 1793.09 396.398  23
  -2   8 -13 1579.28 374.169  18
  -2  -8 -13 1188.27 356.318   6
  -2  -8 -14 11209.7 918.022  23
  -2  -8 -14 9390.31 883.400   6
  -2   8 -14 10882.8 896.811  12
  -2   8 -14 10525.2 896.430  18
  -2  -8 -14 10014.3 998.571  22
  -2   8 -15 703.052 217.493  12
  -2   8 -15 953.128 291.776  18
  -2  -8 -15 1233.46 315.529   6
  -2  -8 -15 1377.05 335.412  23
  -2  -8 -15 1266.98 390.438  22
  -2  -8 -16 3925.58 505.708   6
  -2  -8 -16 3699.80 473.277  23
  -2  -8 -16 3087.48 458.589  22
  -2   8 -16 4061.52 497.194  18
  -2   8 -16 3380.26 464.316  19
  -2  -8 -17-16.7250 139.322  23
  -2   8 -17-16.5353 119.740  19
  -2  -8 -17 181.219 131.368   6
  -2   8 -17 23.0480 112.153  18
  -2  -8 -18 1991.45 274.577  23
  -2   8 -18 1830.22 273.361  18
  -2   8 -18 1740.25 262.666  19
  -2  -8 -18 1913.02 274.565   6
  -2   8 -19 281.910 109.882  18
   2  -9 -17 107.119 94.5129  23
   2   9 -17 152.002 116.108  19
   2  -9 -17 283.719 112.764   6
   2  -9 -16 2064.09 338.735  23
   2   9 -16 2301.31 330.173  19
   2  -9 -16 2118.33 337.847   6
   2   9 -16 1908.83 274.134   9
   2   9 -15 359.732 197.106  19
   2  -9 -15 92.6926 145.720  23
   2   9 -15 67.3134 135.326  12
   2   9 -15 145.356 114.385   9
   2   9 -14 946.510 281.666  19
   2   9 -14 1188.30 291.569   9
   2   9 -14 723.585 252.827  12
   2  -9 -14 803.109 265.588  23
   2  -9 -13 194.971 139.697  13
   2   9 -13 417.258 238.361  12
   2  -9 -13 5.94147 127.138  23
   2  -9 -12 1475.84 381.546  13
   2  -9 -12 1383.22 345.536  23
   2   9 -12 991.550 317.987  12
   2  -9 -11 163.634 233.473  23
   2   9 -11 735.421 329.059  12
   2  -9 -11 170.549 175.092  13
   2  -9 -10 2156.50 465.888  13
   2   9 -10 1999.46 427.613  12
   2  -9 -10 2103.40 453.225  23
   2  -9  -9-104.559 195.287  13
   2   9  -9-153.045 167.195  12
   2   9  -8 5575.89 765.235  12
   2  -9  -8 5381.51 772.860  13
   2  -9  -7-48.4924 220.937  13
   2  -9  -7-244.083 182.615  15
   2   9  -7-326.670 220.130  12
  -2  -9   7-96.8982 123.687  13
   2  -9  -6-184.980 285.028  13
   2  -9  -6-118.838 163.488  15
   2   9  -6 252.546 211.899  12
  -2  -9   6-442.369 236.179  13
   2   9  -5 2286.63 534.133  12
   2  -9  -5 2218.16 508.311  13
   2  -9  -5 1815.44 455.407  15
  -2  -9   5 1692.78 405.572  13
   2   9  -4 4025.83 676.148  12
  -2  -9   4 3705.36 688.426  15
   2  -9  -4 4096.05 671.529  15
  -2  -9   4 2957.11 557.798  13
   2  -9  -4 3598.01 667.212  13
  -2  -9   3 25816.2 1836.88  15
   2   9  -3 26628.0 1693.38  12
  -2  -9   3 25879.9 1637.04  13
   2  -9  -3 25575.4 1748.25  15
   2  -9  -3 24381.7 1670.97  13
   2   9  -2 5790.48 779.953  12
  -2  -9   2 5612.82 777.776  13
   2  -9  -2 6219.85 869.293  15
  -2  -9   2 5232.84 852.889  15
   2  -9  -2 5953.57 831.797  13
   2   9  -1 9669.02 1013.82  12
   2  -9  -1 8278.47 946.163  13
  -2   9   1 8164.57 993.289  11
  -2  -9   1 9181.02 1018.31  13
   2  -9  -1 8815.44 1063.90  15
  -2  -9   1 8042.84 1022.66  15
   2  -9   0 1313.85 419.298  15
   2  -9   0 725.444 294.079  13
  -2   9   0 1116.11 383.117  11
  -2  -9   0 1110.54 362.416  15
  -2  -9   0 443.949 238.120  13
   2  -9   1 5054.89 735.525  13
  -2  -9  -1 4913.76 785.444  13
  -2   9  -1 5194.48 773.416  11
   2  -9   1 4868.88 797.924  15
  -2   9  -2-65.5864 152.531  11
   2  -9   2-205.974 177.887  13
  -2  -9  -2 176.715 184.358  13
   2  -9   2 64.4286 209.645  15
  -2   9  -3 12704.0 1203.28  11
   2  -9   3 12116.1 1064.64  13
  -2  -9  -3 13022.0 1239.95  13
   2  -9   3 12893.7 1306.32  15
  -2  -9  -3 14340.5 1181.44   6
  -2   9  -4 4303.92 710.557  11
  -2  -9  -4 5308.46 745.286   6
  -2  -9  -4 4039.34 701.116  13
   2  -9   4 4591.35 637.463  13
   2  -9   4 5053.34 809.353  15
  -2  -9  -5 21631.2 1583.75  13
  -2   9  -5 19726.7 1469.84  11
  -2  -9  -5 20103.4 1430.99   6
   2  -9   5 19374.6 1559.77  15
  -2  -9  -6 175.058 189.965   6
  -2  -9  -6-55.8575 158.280  13
  -2  -9  -7 24977.0 1603.92   6
  -2  -9  -7 28174.0 1744.01  13
   2  -9   7 24178.0 1671.90  15
  -2  -9  -8 216.502 221.626  13
  -2  -9  -8 666.381 300.479   6
   2  -9   8 165.184 192.548  15
  -2  -9  -9 13873.3 1186.96   6
   2  -9   9 12147.1 1101.69  15
  -2  -9 -10 468.710 231.141  13
  -2   9 -10 191.601 178.945  12
  -2  -9 -10 293.899 237.477   6
   2  -9  10 445.516 215.226  15
  -2  -9 -11 5772.60 727.640   6
  -2   9 -11 4882.13 640.119  12
  -2  -9 -12 218.890 208.715   6
  -2   9 -12 373.340 207.355  12
  -2   9 -13 2084.76 395.372  12
  -2  -9 -13 2219.58 476.300  22
  -2   9 -13 2626.96 404.513  18
  -2  -9 -13 2409.11 441.001   6
  -2  -9 -14-219.726 184.019  22
  -2   9 -14 229.934 148.430  12
  -2   9 -14-126.263 123.849  18
  -2  -9 -14 154.322 177.185   6
  -2  -9 -15 1724.89 359.469  22
  -2  -9 -15 3222.79 445.724   6
  -2   9 -15 2834.18 355.418  18
  -2   9 -15 2731.52 390.008  19
  -2   9 -15 2873.54 355.853  12
  -2  -9 -16 4.47315 86.0014   6
  -2   9 -16 113.624 131.653  19
  -2   9 -16 67.9239 115.753  18
  -2  -9 -17 61.5938 73.8800   6
  -2   9 -17 80.5728 80.0011  19
   2  10 -15 1512.38 223.787  19
   2 -10 -15 1337.74 243.287   6
   2  10 -14 713.234 191.274  19
   2 -10 -14 593.118 175.172  23
   2 -10 -14 563.934 183.730   6
   2  10 -14 224.009 132.235  12
   2  10 -13 405.944 138.913   9
   2  10 -13 181.609 139.894  19
   2 -10 -13 318.275 155.202  23
   2 -10 -13 363.312 139.741  13
   2  10 -13 367.334 167.839  12
   2 -10 -12 910.181 250.227  13
   2  10 -12 524.023 214.875  12
   2 -10 -12 1370.78 304.587  23
   2  10 -11 5814.08 672.517  12
   2 -10 -11 7033.23 678.199  23
   2 -10 -11 6689.59 697.265  13
   2  10 -10 1985.89 418.161  12
   2 -10 -10 2119.24 424.403  13
   2 -10 -10 1590.11 338.439  23
   2 -10  -9 8780.21 820.415  23
   2 -10  -9 6802.67 784.167  13
   2  10  -9 6560.08 760.333  12
   2 -10  -8 1018.94 326.844  13
   2  10  -8 889.260 351.586  12
  -2 -10   7 7739.71 791.824  13
   2 -10  -7 8313.61 937.600  13
   2  10  -7 7856.88 864.986  12
   2  10  -6 661.047 299.293  12
   2 -10  -6 550.422 265.551  15
   2 -10  -6 696.998 351.530  13
  -2 -10   6 557.788 238.095  13
   2  10  -5 6720.22 815.441  12
   2 -10  -5 6277.70 837.654  13
  -2 -10   5 7342.23 838.630  13
   2 -10  -5 7610.81 906.091  15
   2  10  -4 8130.85 900.904  12
  -2 -10   4 7864.77 875.782  13
   2 -10  -4 8064.85 944.014  15
   2 -10  -4 7550.43 924.109  13
   2 -10  -3 394.021 266.176  13
   2  10  -3 92.1503 130.970  12
   2 -10  -3-41.4739 126.874  15
  -2 -10   3 206.865 202.949  13
   2 -10  -2 1066.29 368.740  13
   2  10  -2 1216.66 382.966  12
   2 -10  -2 1366.01 433.378  15
  -2 -10   2 1060.84 331.934  13
  -2 -10   1 983.456 360.276  13
   2 -10  -1 589.744 258.104  13
   2 -10  -1 1234.30 441.768  15
   2  10  -1 1034.39 309.523  12
   2 -10   0 3413.57 617.957  13
   2 -10   0 3004.87 629.566  15
  -2 -10   0 2673.99 553.168  13
   2 -10   1 266.857 247.238  13
   2 -10   1-93.7318 213.700  15
  -2 -10  -1 85.0550 176.836  13
   2 -10   2 254.658 182.598  13
  -2 -10  -2 274.716 241.640  13
   2 -10   2 293.298 234.739  15
   2 -10   3 304.429 200.290  13
  -2 -10  -3 65.7674 141.490  13
   2 -10   3 55.2560 201.544  15
  -2 -10  -4 1990.66 418.176   6
  -2 -10  -4 1797.90 468.446  13
   2 -10   4 1628.98 389.538  13
   2 -10   4 1244.78 387.293  15
  -2 -10  -5 300.337 189.433  13
   2 -10   5-218.569 218.997  15
  -2 -10  -5 196.553 178.298   6
  -2 -10  -6 8285.01 939.823  13
  -2 -10  -6 8392.68 883.903   6
   2 -10   6 7515.60 934.910  15
  -2 -10  -7 68.1432 165.513  13
  -2 -10  -7 373.887 257.226   6
   2 -10   7 401.254 230.972  15
   2 -10   8-154.435 165.787  15
  -2 -10  -8-241.390 182.889   6
  -2 -10  -8 90.3896 148.052  13
  -2 -10  -9 336.032 251.966   6
   2 -10   9 76.1198 118.134  15
  -2 -10  -9-135.833 139.355  13
  -2  10  -9 151.657 190.689  12
  -2  10 -10 4.77225 128.654  12
  -2 -10 -10 352.171 252.269   6
  -2 -10 -10 337.556 212.218  13
   2 -10  10 220.959 164.449  15
  -2 -10 -11 117.527 195.613   6
  -2  10 -11 32.4181 152.844  12
  -2 -10 -12 452.393 232.499   6
  -2 -10 -12 196.243 165.969  22
  -2  10 -12 106.764 109.263  12
  -2 -10 -13 1043.05 267.735   6
  -2  10 -13 1138.00 245.200  12
  -2 -10 -13 758.902 227.797  22
  -2 -10 -14-19.9834 104.425   6
  -2  10 -14 32.9884 124.104  19
  -2  10 -14 110.352 91.4364  12
  -2  10 -15 659.099 164.597  19
  -2 -10 -15 322.078 147.574   6
   2 -11 -13 190.577 115.521   6
   2  11 -12 2563.56 303.284  19
   2 -11 -12 2648.47 341.486   6
   2  11 -11 471.631 174.083  12
   2  11 -11 784.327 207.975  19
   2 -11 -11 452.226 159.195   6
   2  11 -11 851.270 209.426  16
   2 -11 -11 498.808 130.327  13
   2 -11 -10 1886.96 332.461  13
   2  11 -10 1337.79 290.062  12
   2 -11 -10 1334.77 295.739   6
   2 -11  -9 299.032 177.942  13
   2  11  -9 176.272 173.792  12
   2  11  -8 1519.91 339.892  12
   2 -11  -8 1837.99 400.233  13
   2 -11  -7 1645.50 381.473  13
   2  11  -7 1614.59 367.922  12
   2 -11  -6 621.632 287.605  13
   2  11  -6 726.708 269.104  12
   2  11  -5 1622.43 400.246  12
   2 -11  -5 1570.15 385.198  13
  -2 -11   5 1612.44 392.858  13
   2 -11  -4 2125.37 471.335  13
   2 -11  -4 1608.05 429.709  15
  -2 -11   4 1644.34 385.956  13
   2  11  -4 2151.65 432.505  12
   2 -11  -3 1988.49 469.868  13
   2  11  -3 1587.23 371.135  12
  -2 -11   3 1647.56 423.627  13
   2 -11  -3 1788.59 453.958  15
   2 -11  -2 1489.80 369.749  13
   2  11  -2 1903.77 411.382  12
   2 -11  -2 1464.23 423.321  15
  -2 -11   2 1614.49 405.139  13
   2 -11  -1 5272.02 730.694  13
  -2 -11   1 5376.05 732.491  13
   2 -11  -1 4939.29 748.555  15
   2 -11   0 100.015 150.388  13
   2 -11   0 194.363 172.762  15
  -2 -11   0 93.2127 191.307  13
   2 -11   1 4085.15 599.053  13
  -2 -11  -1 4167.60 659.434  13
   2 -11   1 3697.18 681.110  15
  -2 -11  -2 474.105 264.553  13
   2 -11   2 177.848 160.606  13
   2 -11   2-35.8774 181.066  15
   2 -11   3 2401.54 442.927  13
   2 -11   3 2436.59 532.145  15
  -2 -11  -3 2947.38 568.590  13
  -2 -11  -4 489.878 268.011  13
   2 -11   4 370.014 190.469  13
   2 -11   4 566.543 322.998  15
  -2 -11  -5 251.658 201.288  13
  -2 -11  -5 58.2719 117.135   6
   2 -11   5 142.670 200.849  15
   2 -11   6-117.728 162.139  15
  -2 -11  -6-251.405 153.283   6
  -2 -11  -6 80.7465 120.101  14
  -2  11  -6-245.989 196.427  12
  -2 -11  -6-10.8600 191.982  13
  -2 -11  -7 1472.18 324.394  14
  -2 -11  -7 1306.58 322.437   6
  -2  11  -7 998.646 312.892  12
   2 -11   7 927.268 303.474  15
  -2 -11  -7 898.259 270.691  13
  -2 -11  -8-100.601 129.536  13
  -2 -11  -8-144.677 158.948   6
  -2  11  -8 188.918 221.347  12
   2 -11   8 105.698 154.944  15
  -2  11  -9 481.273 189.430  12
  -2 -11  -9 829.581 243.689   6
  -2 -11  -9 801.364 213.808  13
  -2 -11 -10 526.503 258.587  22
  -2  11 -10 420.428 194.247  12
  -2 -11 -10 732.691 239.669   6
  -2 -11 -10 585.995 175.716  13
  -2 -11 -11 1601.94 306.646  22
  -2  11 -11 1489.32 276.275  12
  -2 -11 -11 2063.25 337.547   6
  -2  11 -12 271.554 119.100  12
  -2 -11 -12 429.809 161.548   6
  -2  11 -13 1322.36 209.926  19
  -2 -11 -13 484.345 145.790   6
   2 -12  -9 291.941 121.768  13
   2  12  -9-64.7815 78.9020  12
   2 -12  -8 3816.43 436.526  13
   2  12  -8 1240.70 240.356  12
   2  12  -7-40.2766 86.8223  12
   2 -12  -7-21.1591 117.626  13
  -2 -12   7 65.9585 80.9122  14
  -2 -12   6 4629.52 500.974  14
   2 -12  -6 4597.77 553.174  13
   2  12  -5-125.444 108.440  12
   2 -12  -5 19.8895 129.821  13
   2 -12  -4 1238.95 310.754  13
   2  12  -4 1165.92 248.838  12
   2 -12  -3 94.0806 147.402  13
  -2 -12   3 118.559 127.131  13
  -2 -12   2 3473.27 499.245  13
   2 -12  -2 3271.69 498.984  13
   2 -12  -1 33.1912 124.157  13
  -2 -12   1 41.0487 106.281  13
  -2  12   0 3689.79 467.376  12
   2 -12   0 4941.50 590.688  13
  -2 -12   0 5057.52 631.380  13
  -2  12  -1-61.5973 119.611  12
   2 -12   1 454.797 230.439  13
  -2 -12  -1 642.589 280.183  13
   2 -12   2 3383.87 459.007  13
  -2  12  -2 2519.46 420.553  12
  -2 -12  -2 2632.10 466.806  13
  -2  12  -3 143.569 124.778  12
  -2 -12  -3 35.2415 175.641  14
  -2 -12  -3 225.947 155.606  13
   2 -12   3-26.2276 87.4846  13
  -2 -12  -4 7834.06 754.248  13
  -2 -12  -4 6868.19 657.716  14
  -2 -12  -5 23.6800 130.427  14
  -2  12  -5 4.53188 122.494  12
  -2 -12  -5-22.5848 131.582  13
  -2 -12  -6 1433.00 295.774  13
  -2  12  -6 854.289 237.271  12
  -2 -12  -6 1268.91 236.543  14
  -2  12  -7 144.467 111.379  12
  -2 -12  -7 14.1669 85.1049  13
  -2  12  -8 2002.89 314.090  12
  -2 -12  -8 4203.26 403.212  13
  -2  12  -9-72.8186 86.9046  12
  -2 -13   2 147.857 104.732  14
  -2 -13   1 1328.20 234.875  14
  -2 -13   0 22.0999 126.236  14
  -2 -13  -1 1783.75 272.491  14
   3   0 -24 324.261 111.611   9
   3   0 -23-221.771 130.610   9
   3   0 -23 19.4863 84.0466   8
   3   0 -22 5249.63 568.486   8
   3   0 -22 5142.86 549.068   9
   3   0 -21-34.7105 123.103   9
   3   0 -21-91.5728 147.816   8
   3   0 -20 587.738 239.987   8
   3   0 -20 684.060 253.426   9
   3   0 -19-87.0131 137.532   8
   3   0 -19 303.373 158.494   9
   3   0 -18-2.85533 118.313   8
   3   0 -18 204.943 239.251   9
   3   0 -17 139.808 209.818   8
   3   0 -17-26.3438 141.048   9
   3   0 -16 15034.4 1188.03   9
   3   0 -16 14604.5 1173.57   8
   3   0 -15-343.561 212.132   8
   3   0 -15 305.164 221.430  20
   3   0 -15 33.1775 152.563  18
   3   0 -15 476.945 252.006   9
  -3   0  14 1380.58 221.493  25
   3   0 -14 1276.63 338.749  18
   3   0 -14 1569.60 375.675   8
   3   0 -14 1583.36 369.427   9
  -3   0  13 69.6462 89.1061  25
  -3   0  12 433.713 147.880  25
   3   0 -11 32.0436 59.4269  21
  -3   0  11 173.938 110.284  25
   3   0 -10 7537.28 323.086  21
  -3   0  10 7328.87 455.456  25
  -3   0   9-13.6589 94.6099  25
   3   0  -9 198.550 71.2581  21
  -3   0   9-4.89154 42.7894   3
  -3   0   8 83603.2 1378.48  25
  -3   0   8 84805.4 1029.52   3
   3   0  -8 87864.9 974.283  21
  -3   0   7 73.1146 86.3416  25
   3   0  -7 5.11716 41.0025  21
  -3   0   7 127.197 64.5806   3
  -3   0   6 4366.77 223.649   3
  -3   0   6 4291.91 280.814  25
   3   0  -6 4497.99 185.750  21
  -3   0   5 126.147 57.6984   3
  -3   0   5 12.1942 73.8652  25
  -3   0   4 546.887 103.133  25
   3   0  -4 604.658 60.7438  21
  -3   0   4 624.990 88.5028   3
  -3   0   3 61.4087 68.9437  25
  -3   0   3 35.8348 54.8084   3
  -3   0   2 118250. 959.979   3
  -3   0   2 118159. 1076.02  25
   3   0  -1 61.6383 46.3687   1
  -3   0   1 32.5944 45.7160  25
  -3   0   1 2.44668 47.4281   3
  -3   0   0 48269.0 591.848  25
   3   0   0 49008.1 595.569   1
  -3   0  -1 20.2217 14.7022  21
  -3   0  -1 26.3148 36.7180  25
   3   0   1 97.6241 56.2428   1
  -3   0  -2 243467. 921.850  21
  -3   0  -2 241836. 1213.79   2
  -3   0  -3-0.46812 36.8489   2
  -3   0  -3-11.5394 32.7565  21
   3   0   3 65.5252 48.8749   1
  -3   0  -4 48828.2 572.305  21
  -3   0  -4 47648.9 563.740   2
  -3   0  -5-3.64542 32.7882   2
  -3   0  -5 46.0052 45.8451  21
   3   0   5 83.7816 59.4729   1
   3   0   6 1411.20 129.336   1
  -3   0  -6 1260.29 105.861   2
  -3   0  -7 62.4182 59.9747  21
   3   0   7 63.7475 51.1161   1
  -3   0  -7 45.5618 42.3806   2
   3   0   8 19909.2 484.039   1
  -3   0  -8 19413.0 506.660  21
  -3   0  -8 19386.3 449.003   2
  -3   0  -9 32.2633 49.7228   2
  -3   0  -9 39.2365 55.5296  21
  -3   0 -10 117409. 1388.06  21
  -3   0 -10 121952. 1246.66   2
  -3   0 -11-20.1414 51.5657   2
  -3   0 -11 62.9175 80.5689  21
  -3   0 -12 182178. 1927.37  21
  -3   0 -12 195727. 1710.21   2
  -3   0 -13 60.5963 84.1081  21
  -3   0 -14 72703.1 1308.54  21
  -3   0 -14 75150.6 2578.35  20
  -3   0 -14 73856.6 2556.58   8
  -3   0 -14 75075.7 2620.73  23
  -3   0 -14 67498.6 2409.16   9
  -3   0 -15 52.8581 144.190  23
  -3   0 -15 73.4273 257.222  22
  -3   0 -15 124.480 156.747  20
  -3   0 -15-215.447 193.076   9
  -3   0 -15-256.484 195.868   8
  -3   0 -16 15806.1 1225.48  20
  -3   0 -16 15046.2 1185.77   8
  -3   0 -16 15827.5 1209.36   9
  -3   0 -16 15148.7 1208.09  23
  -3   0 -16 16291.8 1364.53  22
  -3   0 -17-360.434 211.711  20
  -3   0 -17 314.931 206.036   9
  -3   0 -17-231.250 198.644  23
  -3   0 -18 2236.90 471.667  20
  -3   0 -18 1907.07 412.970   9
  -3   0 -18 2066.31 442.931  23
  -3   0 -19 85.6541 126.890  20
  -3   0 -19-55.2104 146.151  23
  -3   0 -20 487.935 277.141  23
  -3   0 -20 258.431 123.007  20
  -3   0 -20 315.856 198.296   9
  -3   0 -21-5.95532 104.680  20
  -3   0 -21-52.7965 140.978   9
  -3   0 -21-34.2518 115.606  23
  -3   0 -22 2233.62 342.232  20
  -3   0 -22 2822.88 365.467  23
  -3   0 -23-116.674 82.9097  20
  -3   0 -23 23.7305 50.9479  23
   3   1 -24 537.509 139.839   9
   3   1 -23 1117.22 221.521   8
   3  -1 -23 1619.16 265.273   9
   3   1 -23 1711.35 274.658   9
   3  -1 -23 1565.48 278.777   8
   3   1 -22 2201.93 349.181   8
   3  -1 -22 2628.44 398.497   9
   3  -1 -22 2088.39 361.490   8
   3   1 -22 2186.20 384.969   9
   3  -1 -21 1606.15 354.590   8
   3  -1 -21 1692.72 336.059   9
   3   1 -21 1615.47 348.992   8
   3   1 -21 1186.73 302.551   9
   3  -1 -20 6269.40 723.875   8
   3  -1 -20 7314.26 758.469   9
   3   1 -20 6495.86 727.284   9
   3   1 -20 6492.13 711.206   8
   3  -1 -19 814.724 310.771   8
   3   1 -19 548.847 250.441   8
   3  -1 -19 486.803 238.587   9
   3   1 -19 946.166 296.829   9
   3  -1 -18 6258.12 706.260  23
   3   1 -18 5951.71 748.824   9
   3   1 -18 5421.79 705.816   8
   3  -1 -18 5860.89 741.462   9
   3  -1 -18 5195.70 703.145   8
   3   1 -17 503.317 214.762   9
   3   1 -17 672.633 296.113   8
   3  -1 -17 671.345 227.496  23
   3   1 -17 566.859 228.276  18
   3  -1 -17 584.238 266.973   8
   3  -1 -17 885.117 326.903   9
   3   1 -16 17704.5 1240.50  20
   3  -1 -16 15429.5 1223.33   8
   3   1 -16 15910.1 1200.36  18
   3  -1 -16 17401.0 1270.77   9
   3   1 -16 15464.0 1218.01   9
   3  -1 -16 16872.4 1172.59  23
   3   1 -16 14711.1 1167.61   8
   3   1 -15 11800.5 996.850  20
   3  -1 -15 11615.6 974.444  23
   3   1 -15 9089.10 928.784  19
   3   1 -15 10593.2 970.989  18
   3   1 -15 10986.8 1010.84   9
  -3   1  15 11503.8 676.065  25
   3  -1 -15 12159.3 1047.41   9
   3  -1 -15 10530.6 1002.17   8
   3   1 -15 10635.7 973.223   8
   3   1 -14 9318.40 896.491  18
   3  -1 -14 9652.91 914.166   9
   3   1 -14 9139.69 444.995  21
   3   1 -14 8346.48 853.633  19
   3   1 -14 9757.09 903.183  20
   3   1 -14 9164.10 902.075   9
  -3   1  14 8035.36 564.540  25
   3  -1 -14 7676.29 827.686   8
   3   1 -14 8339.68 850.211   8
   3   1 -13 3629.08 276.533  21
  -3   1  13 3321.64 365.227  25
  -3   1  12 3692.90 369.655  25
  -3  -1  12 3920.82 257.799   3
  -3  -1  12 4440.00 350.676  25
   3   1 -12 4016.90 279.679  21
   3   1 -11 473.780 101.133  21
  -3  -1  11 360.980 79.1662   3
  -3  -1  11 633.902 136.644  25
  -3   1  11 726.834 173.273  25
   3   1 -10 185.070 76.8183  21
  -3  -1  10 117.381 59.7661   3
  -3  -1  10 245.868 111.972  25
  -3   1  10 80.0538 106.308  25
  -3   1   9 3366.94 319.572  25
   3   1  -9 3476.80 210.584  21
  -3  -1   9 3207.48 265.385  25
  -3  -1   9 3091.20 211.645   3
   3   1  -9 3494.09 167.004  24
  -3  -1   8 70941.8 971.692   3
  -3  -1   8 70679.6 1152.05  25
  -3   1   8 72902.6 1363.87  25
  -3  -1   7 3361.41 238.909  25
   3   1  -7 3042.44 172.815  21
  -3   1   7 3150.95 278.414  25
  -3  -1   7 3038.99 196.275   3
  -3  -1   6 17706.2 507.921  25
  -3   1   6 18067.8 608.646  25
  -3  -1   6 18041.2 458.613   3
   3   1  -6 18992.7 387.989  21
   3   1  -5 714.024 73.7515  21
  -3  -1   5 686.658 102.488   3
  -3  -1   5 778.746 115.743  25
  -3   1   5 781.822 141.333  25
   3  -1  -5 831.285 70.6051   1
  -3  -1   4 32332.6 577.080   3
  -3  -1   4 33701.2 606.217  25
   3   1  -4 33406.4 416.123  21
  -3   1   4 33727.5 724.708  25
  -3   1   3 130.318 66.7679  25
  -3  -1   3 230.318 65.2939   3
   3  -1  -2 12632.3 289.106   1
  -3   1   2 11996.6 374.524  25
  -3  -1   2 12318.1 329.510   3
  -3  -1   2 12493.7 324.223  25
  -3  -1   1 13551.3 324.685   3
  -3   1   1 12979.1 354.515  25
  -3  -1   1 13292.1 318.442  25
  -3   1   0 52853.8 622.469  24
  -3  -1   0 53595.5 608.638   3
  -3   1   0 51799.3 644.280  25
  -3  -1   0 51876.8 606.970  25
  -3   1  -1 160412. 1048.84  25
  -3  -1  -1 162116. 980.963   3
  -3   1  -1 161677. 1117.48  24
  -3  -1  -1 159640. 1006.48   2
  -3  -1  -2 92735.6 681.951   3
  -3   1  -2 91643.0 864.126  24
  -3  -1  -2 89961.8 760.684   2
  -3   1  -2 90979.2 745.690  25
  -3   1  -3 1103.07 86.2255   2
  -3  -1  -3 991.402 92.0173   2
  -3   1  -4 17523.7 313.311   2
  -3  -1  -4 17642.9 372.628   2
  -3   1  -4 17542.8 400.119  24
  -3   1  -5 13276.6 352.043  24
  -3   1  -5 12966.2 283.027   2
  -3  -1  -5 12453.4 332.596   2
  -3   1  -6 1838.89 142.398  21
  -3  -1  -6 1739.52 140.579  21
   3  -1   6 2282.15 170.150   1
  -3   1  -6 2037.20 144.940  24
  -3   1  -6 1821.51 117.172   2
  -3  -1  -6 1880.22 142.247   2
  -3   1  -7 90.2771 58.4321  21
  -3  -1  -7 78.6896 59.9246  21
   3  -1   7 82.4565 54.0120   1
  -3   1  -7 114.774 54.5584  24
  -3   1  -7 77.1121 40.2539   2
  -3   1  -8 3709.86 228.058  21
  -3  -1  -8 3802.96 228.990  21
   3  -1   8 3684.03 228.644   1
  -3   1  -8 3847.24 185.583   2
  -3  -1  -8 3695.54 215.624   2
  -3  -1  -9 16065.3 464.059   2
  -3   1  -9 17696.1 413.833   2
  -3  -1  -9 16655.7 503.199  21
   3  -1   9 16276.0 485.906   1
  -3   1  -9 16696.1 500.396  21
  -3   1 -10 271.392 60.2558   2
  -3   1 -10 245.430 92.3366  21
  -3  -1 -10 299.938 85.1748   2
   3  -1  10 176.417 63.6555   1
  -3   1 -11 77790.1 1202.20  21
  -3  -1 -11 83263.3 1157.42   2
  -3   1 -12 5344.72 336.581  21
  -3  -1 -12 5573.08 315.827   2
  -3  -1 -13 28254.3 721.944   2
  -3   1 -13 25696.5 754.931  21
  -3   1 -14 3492.91 577.117  22
  -3   1 -14 2250.49 440.030  23
  -3  -1 -14 2563.54 232.783   2
  -3  -1 -14 1931.93 433.231  23
  -3   1 -14 2809.95 262.334  21
  -3  -1 -14 3586.32 626.260  22
  -3   1 -14 2498.27 480.907  18
  -3  -1 -14 2193.54 439.589   9
  -3   1 -14 2011.38 444.441  20
  -3   1 -14 2651.85 460.128   9
  -3  -1 -14 2568.04 479.687  20
  -3  -1 -14 2441.31 499.457   8
  -3   1 -14 2985.92 503.262   8
  -3   1 -15 20049.0 1341.58   8
  -3   1 -15 18719.9 1340.80  23
  -3   1 -15 18043.0 1307.86  20
  -3  -1 -15 21537.6 1530.29  22
  -3  -1 -15 18855.7 1322.18  20
  -3   1 -15 20846.1 1382.98  18
  -3  -1 -15 16306.2 1224.87   9
  -3   1 -15 16847.8 1214.35   9
  -3   1 -15 20081.9 710.532  21
  -3  -1 -15 16944.7 1275.64   8
  -3  -1 -15 18341.8 1320.76  23
  -3   1 -16 10557.0 1005.61  23
  -3  -1 -16 9562.66 971.579  23
  -3   1 -16 10827.1 536.544  21
  -3  -1 -16 11325.1 1043.17  20
  -3   1 -16 9426.13 908.369   9
  -3   1 -16 11499.6 1034.95  18
  -3  -1 -16 9223.55 927.738   9
  -3   1 -16 9943.29 974.573  20
  -3  -1 -16 10335.3 1064.06  22
  -3  -1 -17 3752.25 652.417  22
  -3   1 -17 2929.06 530.398  20
  -3  -1 -17 3204.39 531.225  20
  -3   1 -17 3500.84 577.820  23
  -3   1 -17 3091.15 546.398   9
  -3  -1 -17 2435.41 490.206   9
  -3  -1 -17 3438.24 585.273  23
  -3   1 -17 3742.66 592.898  18
  -3   1 -18 3320.98 545.565  20
  -3   1 -18 3878.61 575.800  18
  -3  -1 -18 2899.19 525.596  23
  -3   1 -18 3549.11 553.394   9
  -3  -1 -18 4083.39 613.219  20
  -3  -1 -18 3272.83 559.037   9
  -3   1 -18 3087.86 537.996  23
  -3  -1 -19 1748.31 373.310  20
  -3   1 -19 1774.65 407.388  20
  -3   1 -19 1569.76 358.037  18
  -3   1 -19 1243.65 324.971  23
  -3  -1 -19 1486.25 385.428   9
  -3   1 -19 1268.55 320.214   9
  -3  -1 -19 1125.47 344.589  23
  -3   1 -20 4824.06 585.937  23
  -3  -1 -20 4915.13 596.189  20
  -3   1 -20 4723.48 562.330  18
  -3  -1 -20 4432.36 582.005  23
  -3  -1 -20 4525.87 599.918   9
  -3   1 -20 4056.80 546.288   9
  -3   1 -20 4223.13 572.790  20
  -3   1 -21 221.555 169.640  20
  -3  -1 -21 11.8500 102.497  20
  -3   1 -21-122.968 118.754   9
  -3   1 -21 153.110 119.682  23
  -3  -1 -21 272.498 158.901  23
  -3   1 -22 3043.31 357.108  23
  -3  -1 -22 2678.36 345.387  20
  -3   1 -22 3370.64 425.272  20
  -3   1 -22 3223.23 399.618   9
  -3  -1 -22 3036.61 397.413  23
  -3  -1 -23 177.591 104.060  23
  -3   1 -23 157.061 110.065  20
   3   2 -24 86.9473 69.5292   9
   3  -2 -23 2095.52 316.603   8
   3   2 -23 2714.56 348.623   9
   3  -2 -22 1581.69 301.688   9
   3  -2 -22 1937.74 345.947   8
   3   2 -22 1610.74 317.567   9
   3   2 -22 1418.74 268.138   8
   3  -2 -21 4728.36 503.111  23
   3   2 -21 5078.38 557.791   8
   3  -2 -21 5759.58 607.616   9
   3   2 -21 4825.02 572.824   9
   3  -2 -21 5581.29 642.642   8
   3   2 -20 601.775 220.769   8
   3  -2 -20 399.702 198.552   9
   3   2 -20 447.408 255.424   9
   3  -2 -20 416.249 245.122   8
   3  -2 -20 546.605 230.323  23
   3  -2 -19 17079.2 1134.77  23
   3  -2 -19 15414.1 1169.51   8
   3  -2 -19 18333.5 1224.48   9
   3   2 -19 16010.4 1179.24   9
   3   2 -19 15872.2 1124.28   8
   3  -2 -18 595.470 243.415   8
   3  -2 -18 808.049 276.822  23
   3   2 -18 1044.83 313.750  18
   3  -2 -18 686.186 257.224   9
   3   2 -18 580.741 244.373   9
   3   2 -18 930.667 299.712   8
   3   2 -17 30815.0 1686.35  19
   3  -2 -17 38269.5 1864.07   9
   3   2 -17 33886.5 1780.26  18
   3   2 -17 34081.9 1801.93   9
   3  -2 -17 33565.9 1804.55   8
   3  -2 -17 34864.0 1681.26   7
   3  -2 -17 35259.1 1732.42  23
   3   2 -17 32892.5 1707.71   8
   3  -2 -16 8531.22 864.848  23
   3  -2 -16 10639.8 973.374   7
   3   2 -16 9612.48 958.704  19
   3  -2 -16 9474.04 955.303   8
   3  -2 -16 10582.6 990.159   9
  -3   2  16 10395.4 675.426  25
   3   2 -16 9668.46 974.378   9
   3   2 -16 8820.34 913.877  18
   3   2 -16 9360.31 921.542   8
   3  -2 -15 14701.7 1116.58  23
   3  -2 -15 15291.3 1207.22   8
   3   2 -15 14546.7 1142.87  20
   3   2 -15 17178.5 636.004  21
   3   2 -15 13725.7 1139.01  19
   3   2 -15 14555.5 1154.91  18
  -3   2  15 15097.8 803.572  25
   3  -2 -15 15905.5 1188.63   7
   3  -2 -15 15986.5 1201.33   9
   3   2 -15 14854.3 1181.80   9
   3   2 -15 15262.6 1162.56   8
   3   2 -14 4831.28 645.396  20
  -3   2  14 5370.84 482.584  25
   3   2 -14 5121.74 676.246  18
   3  -2 -14 5461.89 674.660   9
   3   2 -14 5670.38 737.077   9
   3   2 -14 4897.70 663.871  19
   3  -2 -14 4933.67 650.135  23
   3   2 -14 5596.92 356.472  21
   3  -2 -14 4920.86 674.433   8
   3   2 -14 5251.63 670.520   8
  -3  -2  13 32910.4 777.069   3
  -3   2  13 35430.6 1200.40  25
   3   2 -12 2222.23 210.943  21
  -3  -2  12 2154.23 195.993   3
  -3   2  12 2463.16 322.650  25
   3   2 -11 36270.1 780.598  21
  -3   2  11 35829.3 1144.27  25
   3   2 -10 7887.36 346.809  21
  -3  -2  10 6916.15 332.442   3
  -3   2  10 7589.10 506.253  25
  -3  -2  10 7962.82 375.523  25
   3   2  -9 45782.0 786.179  21
  -3   2   9 44888.1 1185.79  25
  -3  -2   9 45622.7 843.546  25
   3   2  -9 43666.9 675.344  24
  -3  -2   8 23912.0 582.102  25
   3   2  -8 23810.3 499.835  24
  -3   2   8 24716.7 837.117  25
   3   2  -8 26041.6 559.507  21
  -3   2   7 80242.2 1432.02  25
  -3  -2   7 80112.0 1003.46  25
   3  -2  -6 15532.0 293.271   1
  -3   2   6 14283.8 580.214  25
  -3  -2   6 14706.1 412.003  25
  -3  -2   5 51755.0 726.122  25
  -3   2   5 53266.3 1034.34  25
  -3   2   4 19487.7 589.209  25
  -3  -2   4 18809.9 415.418  25
  -3   2   3 23518.9 410.435  24
  -3  -2   3 24048.8 450.586  25
  -3   2   3 24145.6 610.527  25
  -3   2   2 527.330 101.871  25
  -3   2   2 489.103 68.4444  24
  -3  -2   2 542.763 74.0705  25
  -3  -2   2 524.118 67.5661   2
  -3  -2   1 9450.88 252.540   2
  -3   2   1 8877.35 318.972  25
  -3  -2   0 36484.1 494.821   2
  -3   2   0 35879.0 579.248  25
  -3  -2  -1 66997.4 696.380   2
  -3   2  -1 67592.9 717.810  25
  -3   2  -2 112583. 845.383  25
  -3   2  -2 114731. 1048.34  24
  -3  -2  -2 113874. 936.693   2
  -3   2  -3 1587.97 95.1554  25
  -3  -2  -3 1562.98 92.5257   3
  -3   2  -3 1622.59 136.538  24
  -3  -2  -3 1586.49 120.231   2
  -3  -2  -4 58724.2 472.311   3
  -3   2  -4 56436.9 770.868  24
  -3  -2  -4 56993.9 732.535   2
  -3   2  -5 2245.96 161.240  24
  -3   2  -5 1971.77 105.057   2
  -3  -2  -5 1958.87 148.480   2
  -3  -2  -6 11521.8 371.227   2
  -3   2  -6 12179.2 376.441  24
  -3   2  -6 12451.5 273.777   2
  -3   2  -7 6148.87 274.549  24
  -3   2  -7 6354.14 203.313   2
  -3  -2  -7 5946.21 278.929   2
  -3   2  -8 157.294 42.1141   2
  -3  -2  -8 29.2508 57.8735   2
  -3   2  -8 33.7432 43.8715  24
  -3   2  -9 10270.5 407.157  21
  -3  -2  -9 10026.9 397.437   2
   3  -2   9 9112.01 420.732   1
  -3   2 -10 1443.73 143.577  24
   3  -2  10 1003.46 152.020   1
  -3  -2 -10 1316.44 155.892   2
  -3   2 -10 1143.02 146.075  21
  -3   2 -11-55.7024 66.7593  21
  -3  -2 -11 236.010 90.9788   2
  -3  -2 -12 5540.05 337.246   2
  -3   2 -12 5087.22 328.865  21
  -3  -2 -13 5850.39 744.772   8
  -3  -2 -13 5982.88 356.352   2
  -3  -2 -13 5910.78 744.240  23
  -3   2 -13 5664.36 364.811  21
  -3  -2 -13 5558.85 699.795   9
  -3   2 -13 5377.44 684.926  20
  -3   2 -14 561.067 258.141  23
  -3   2 -14 241.361 101.632  21
  -3  -2 -14 513.639 293.094  22
  -3   2 -14 436.820 230.957  19
  -3  -2 -14 49.0331 174.130  20
  -3  -2 -14 238.680 95.4409   2
  -3  -2 -14-24.6677 136.793  23
  -3  -2 -14 133.885 129.178   9
  -3   2 -14 87.0438 207.711   9
  -3   2 -14 301.720 180.289  20
  -3   2 -14 235.829 196.392  18
  -3  -2 -14 109.925 102.424   8
  -3  -2 -15 12357.2 1093.29  23
  -3   2 -15 14266.6 1156.39  23
  -3   2 -15 11962.1 1062.47  20
  -3   2 -15 12933.6 1062.40  19
  -3   2 -15 13525.3 1143.46  18
  -3  -2 -15 13803.0 1126.57  20
  -3  -2 -15 13861.1 562.276   2
  -3  -2 -15 12869.7 1099.63   9
  -3   2 -15 12523.1 1034.50   9
  -3  -2 -15 14997.3 1275.33  22
  -3   2 -15 12957.0 574.929  21
  -3  -2 -16 117.345 146.482  23
  -3   2 -16-285.502 207.509  19
  -3   2 -16 257.990 154.553  23
  -3  -2 -16 371.977 236.920  22
  -3  -2 -16 510.314 241.320  20
  -3   2 -16 522.475 284.432  18
  -3  -2 -16 197.942 229.554   9
  -3   2 -16 252.136 214.156   9
  -3   2 -16 685.749 305.265  20
  -3  -2 -17 3596.06 582.795  23
  -3   2 -17 3972.84 605.122   9
  -3   2 -17 4116.53 654.144  20
  -3   2 -17 3765.76 619.535  19
  -3  -2 -17 5419.61 700.773  20
  -3   2 -17 3805.66 625.989  18
  -3   2 -17 4168.08 630.743  23
  -3  -2 -17 3933.32 616.552   9
  -3  -2 -17 4131.41 663.757  22
  -3  -2 -18 216.623 237.581  23
  -3   2 -18-35.7830 135.962  18
  -3  -2 -18 219.314 213.144  22
  -3  -2 -18-44.5717 129.949   9
  -3   2 -18-342.101 197.949  23
  -3   2 -18-29.0968 120.875   9
  -3   2 -18-366.126 216.829  20
  -3  -2 -18-539.554 237.035  20
  -3   2 -19 1627.41 347.805  23
  -3  -2 -19 2248.04 425.805  20
  -3   2 -19 2267.97 439.055  18
  -3  -2 -19 1644.75 392.142   9
  -3  -2 -19 1637.05 399.406  23
  -3   2 -19 1984.74 416.301  20
  -3   2 -19 1695.28 389.851   9
  -3   2 -20 116.495 135.024  20
  -3   2 -20 173.079 173.215  18
  -3   2 -20 345.331 173.175  23
  -3   2 -20 16.4495 141.540   9
  -3  -2 -20 230.026 209.437  23
  -3   2 -21 8114.60 719.023  20
  -3   2 -21 8003.71 662.640   9
  -3   2 -21 8328.18 673.184  18
  -3  -2 -21 7345.24 683.170  23
  -3   2 -22-182.661 153.229  20
  -3   2 -22 10.2850 73.3892  18
  -3   2 -22-25.8129 81.1037   9
  -3  -2 -22-29.1554 115.545  23
  -3  -2 -23 2903.66 323.595  23
  -3   2 -23 2315.54 299.031  20
   3   3 -23 173.227 107.602   9
   3  -3 -22 3192.30 422.233   8
   3   3 -22 3439.47 431.360   9
   3  -3 -22 3309.04 361.320  23
   3  -3 -21 706.648 234.489  23
   3   3 -21 431.581 171.843   8
   3  -3 -21 781.113 230.164   8
   3   3 -21 560.364 207.236   9
   3  -3 -20 7074.18 695.563  23
   3  -3 -20 7265.13 693.910   9
   3   3 -20 6347.80 693.414   9
   3   3 -20 6646.49 644.567   8
   3  -3 -20 6784.03 719.367   8
   3   3 -19 7044.60 707.995   8
   3  -3 -19 6872.90 778.379   8
   3  -3 -19 7550.06 756.504   9
   3   3 -19 5982.77 714.797   9
   3  -3 -19 6461.67 711.822  23
   3  -3 -18 9382.42 887.696  23
   3   3 -18 9143.57 906.509  19
   3   3 -18 9651.28 935.748  18
   3  -3 -18 11148.8 960.607   9
   3  -3 -18 10352.8 915.544   7
   3   3 -18 9591.00 939.719   9
   3  -3 -18 9393.29 933.173   8
   3   3 -18 10245.3 892.327   8
   3  -3 -17 441.134 212.660   7
   3   3 -17 858.898 316.020   9
   3   3 -17 273.789 244.895  19
   3  -3 -17 714.827 284.505   8
   3  -3 -17 968.094 315.579   9
   3   3 -17 683.037 272.459   8
   3   3 -17 697.182 290.308  18
   3  -3 -17 218.988 184.700  23
   3   3 -16 6208.49 771.886  19
   3  -3 -16 7548.64 824.118   7
   3  -3 -16 6980.45 832.247   8
   3   3 -16 6957.66 832.263  18
   3  -3 -16 8008.07 853.727   9
   3   3 -16 6123.68 782.392   9
   3  -3 -16 6880.23 792.735  23
   3   3 -16 7185.82 785.778   8
   3   3 -15 8870.23 935.652  19
   3   3 -15 9388.61 946.530  18
   3   3 -15 9955.71 933.954   8
   3  -3 -15 9357.19 964.880   8
   3  -3 -15 11000.4 976.011   9
   3  -3 -15 9642.96 931.042  23
   3   3 -15 9733.70 981.620   9
   3   3 -15 10293.2 501.412  21
  -3   3  15 10703.5 690.333  25
   3  -3 -15 9527.32 942.339   7
   3   3 -14 28395.1 1602.54  20
   3  -3 -14 29575.3 1644.98   7
   3   3 -14 31965.0 856.989  21
   3   3 -14 34837.3 1752.58  12
  -3   3  14 27439.0 1104.28  25
   3   3 -14 29613.6 1661.73  19
   3  -3 -14 31097.0 1700.80   8
   3   3 -14 28663.5 1631.56  18
   3   3 -14 29313.5 1562.86   8
   3  -3 -13 3273.96 550.503   8
  -3   3  13 2700.35 343.191  25
   3  -3 -13 3128.01 538.673   7
  -3  -3  13 2892.36 241.445   3
   3   3 -13 3402.20 574.662  20
   3   3 -13 4072.70 300.100  21
   3   3 -13 3465.30 577.055  19
   3   3 -13 2932.84 524.119  18
  -3  -3  12 11642.1 469.742   3
   3   3 -12 13613.3 520.612  21
  -3   3  12 12836.9 734.988  25
  -3   3  11 17297.7 838.312  25
   3   3 -11 17711.5 575.651  21
  -3  -3  11 15294.7 532.866   3
   3   3 -10 35676.2 686.760  24
   3   3 -10 35540.4 773.934  21
  -3   3   9 29455.6 999.032  25
   3   3  -9 29641.9 619.575  24
  -3   3   8 65856.2 1432.65  25
   3   3  -8 63389.4 904.236  24
  -3   3   7 43090.2 1103.98  25
  -3  -3   7 44356.5 669.835  25
   3   3  -7 41913.3 738.758  24
  -3  -3   6 236.562 54.3510  25
   3   3  -6 84.4697 49.7182  24
  -3  -3   6 67.5247 36.2200   2
  -3   3   6-15.8137 108.041  25
  -3  -3   5 19720.9 375.894   2
  -3   3   5 19267.9 664.109  25
  -3  -3   4 3299.08 152.786   2
  -3   3   4 3239.72 263.673  25
  -3   3   4 3168.79 164.469  24
  -3   3   3 44422.3 884.283  25
  -3  -3   3 45170.9 556.181   2
  -3   3   3 45799.2 639.460  24
  -3   3   2 20512.5 441.378  24
  -3   3   2 19940.8 561.896  25
  -3  -3   2 19884.1 379.537   2
  -3  -3   1 59364.0 679.258   2
  -3   3   1 58895.3 886.861  25
  -3  -3   0 2748.57 154.704   2
  -3   3   0 2756.77 176.604  24
  -3   3   0 2597.88 174.470  25
  -3  -3  -1 87629.3 881.600   2
  -3   3  -1 86695.0 979.585  24
  -3   3  -1 87111.6 871.197  25
  -3   3  -2 82002.6 972.894  24
  -3   3  -2 83399.0 738.155  25
  -3  -3  -2 82092.0 889.174   2
  -3  -3  -3 47517.9 705.966   2
  -3   3  -3 46323.5 747.381  24
  -3   3  -4 13967.1 418.632  24
  -3   3  -4 14516.8 271.792   2
  -3  -3  -4 14430.1 407.854   2
  -3  -3  -5 145.881 68.4894   2
  -3   3  -5 82.8407 64.1116  24
  -3   3  -5 41.4664 26.8254   2
  -3   3  -6 12583.3 412.173  24
  -3  -3  -6 12666.7 417.738   2
  -3  -3  -7 127.421 71.8859   2
  -3   3  -7 311.697 80.9916  24
  -3  -3  -8 1113.58 146.419   2
  -3   3  -8 1527.64 152.355  24
  -3  -3  -9 13670.3 495.730   2
  -3   3  -9 14781.1 474.357  24
  -3   3 -10 1956.59 198.326  21
  -3  -3 -10 2159.94 212.255   2
  -3   3 -10 2429.66 199.058  24
  -3   3 -11 6102.58 317.043  24
  -3   3 -11 5302.99 339.304  21
  -3  -3 -11 5278.02 334.081   2
  -3   3 -12 141.358 96.3076  21
  -3  -3 -12 109.842 75.7612   2
  -3  -3 -13 33443.6 1755.63  23
  -3  -3 -13 36630.6 1990.21  22
  -3  -3 -13 32603.8 868.573   2
  -3   3 -13 31980.5 1685.31  20
  -3   3 -13 36163.3 1776.85  23
  -3  -3 -13 32450.3 1615.13   6
  -3  -3 -13 30922.1 1669.90   9
  -3   3 -13 31015.9 856.987  21
  -3   3 -13 35183.4 1823.38  18
  -3  -3 -14 5814.28 751.993  23
  -3  -3 -14 7541.43 922.596  22
  -3  -3 -14 6593.42 404.231   2
  -3   3 -14 5943.88 774.796  18
  -3  -3 -14 7068.24 746.391   6
  -3   3 -14 6253.86 801.427  19
  -3   3 -14 5282.82 705.831  20
  -3   3 -14 6436.11 400.989  21
  -3  -3 -14 6610.29 797.612   9
  -3   3 -14 6982.59 795.339  23
  -3   3 -14 6994.98 765.266   9
  -3  -3 -15 1104.67 453.755  22
  -3   3 -15 1363.41 197.692  21
  -3   3 -15 2715.06 495.385  19
  -3   3 -15 1383.11 368.265  18
  -3  -3 -15 1283.30 184.611   2
  -3  -3 -15 1128.90 361.360  23
  -3   3 -15 1373.83 359.640  20
  -3  -3 -15 1077.98 357.067   9
  -3   3 -15 1834.15 410.807  23
  -3   3 -15 1234.19 289.880   9
  -3   3 -16 6110.91 738.401  23
  -3  -3 -16 4855.69 706.860  23
  -3   3 -16 5097.97 709.191  18
  -3  -3 -16 4215.16 676.402  22
  -3  -3 -16 4896.49 697.072   9
  -3   3 -16 4870.16 642.623   9
  -3   3 -16 4486.52 650.818  20
  -3   3 -16 4823.24 686.022  19
  -3   3 -17 1640.30 367.154  23
  -3  -3 -17 2019.74 473.406  22
  -3   3 -17 1624.44 406.966  19
  -3   3 -17 1844.07 439.912  20
  -3  -3 -17 1886.46 450.811  23
  -3   3 -17 2417.78 491.870  18
  -3   3 -17 2049.72 412.381   9
  -3   3 -18 4161.63 569.547  19
  -3   3 -18 4469.82 626.101  20
  -3   3 -18 4938.90 670.429  18
  -3   3 -18 4329.65 581.882   9
  -3   3 -18 5051.75 617.962  23
  -3  -3 -18 4576.27 639.572  23
  -3  -3 -18 3765.48 601.099  22
  -3   3 -19 992.157 308.769  20
  -3   3 -19 595.693 278.870  18
  -3   3 -19 962.496 292.883   9
  -3  -3 -19 1023.06 324.623  22
  -3  -3 -19 536.305 189.571  23
  -3   3 -20 4036.84 542.733  20
  -3   3 -20 4006.90 490.727   9
  -3   3 -20 4544.98 563.185  18
  -3  -3 -20 3436.18 492.761  23
  -3   3 -21 2853.36 400.191  18
  -3   3 -21 2610.52 363.731   9
  -3  -3 -21 3282.69 444.596  23
  -3   3 -21 2363.16 377.602  20
  -3  -3 -22 2709.26 364.171  23
  -3   3 -22 2716.59 326.797  18
  -3   3 -22 2784.67 366.523  20
  -3   3 -22 2866.13 307.833   9
  -3  -3 -23 968.655 182.276  23
   3   4 -23 371.953 120.299   9
   3  -4 -22 173.566 118.341  23
   3   4 -22 199.618 129.085   9
   3  -4 -21 613.789 183.238  23
   3   4 -21 596.687 210.785   9
   3  -4 -21 488.481 195.729   8
   3  -4 -20-25.8887 132.319   8
   3   4 -20 178.309 183.239   9
   3  -4 -20 72.9614 148.698  23
   3  -4 -19 992.940 314.761   8
   3  -4 -19 930.070 287.868  23
   3   4 -19 910.550 296.671  19
   3   4 -19 796.598 277.296   9
   3  -4 -18 632.804 290.609   8
   3   4 -18 98.8000 166.051  19
   3   4 -18 698.421 254.016  18
   3  -4 -18 901.302 338.358   7
   3   4 -18 928.617 311.512   9
   3  -4 -18 873.693 302.812  23
   3  -4 -17-31.9952 152.682  23
   3   4 -17 11.3032 200.548  19
   3   4 -17 160.441 191.096  18
   3   4 -17 234.504 209.107   9
   3  -4 -17-225.403 277.226   7
   3  -4 -16 2450.52 497.101  23
   3  -4 -16 2943.47 519.771   7
   3   4 -16 2262.91 487.995  19
   3   4 -16 2918.86 542.693  18
   3  -4 -16 3053.18 535.561   8
   3   4 -16 3264.70 577.413   9
   3  -4 -15 987.538 376.579   7
   3   4 -15 1204.49 422.166  19
   3   4 -15 559.690 262.536  18
   3  -4 -15 1159.47 347.327   8
   3   4 -15 676.248 278.804  12
   3  -4 -15 1115.19 354.875  23
   3   4 -14 7851.78 439.694  21
   3   4 -14 7117.19 853.273  19
   3   4 -14 7043.78 820.418  18
   3   4 -14 7250.58 838.412  12
  -3   4  14 7076.30 577.344  25
   3  -4 -14 6323.56 823.310   7
   3  -4 -14 7580.44 859.869   8
   3   4 -13 2212.05 230.786  21
   3   4 -13 2634.32 517.953  12
   3  -4 -13 2755.99 537.335   7
  -3  -4  13 1857.15 205.232   3
   3   4 -13 2126.52 488.785  19
   3   4 -13 2279.82 470.436  18
  -3   4  13 2350.24 339.302  25
   3  -4 -13 2696.63 516.197   8
   3   4 -12 8482.94 893.477  12
   3   4 -12 8011.07 420.445  21
   3  -4 -12 8769.71 893.227   8
   3   4 -12 6638.58 779.288  18
   3  -4 -12 7679.92 823.956   7
  -3   4  12 7700.81 588.779  25
  -3  -4  12 6153.65 364.050   3
  -3   4  11 665.620 204.334  25
   3   4 -11 537.155 120.301  21
  -3   4  10 38889.8 1248.58  25
   3   4 -10 39006.4 791.402  24
   3   4  -9 972.382 131.089  24
  -3   4   9 1075.09 227.597  25
   3   4  -8 17974.6 535.792  24
  -3   4   8 18324.0 797.606  25
  -3   4   7 8433.41 523.628  25
   3   4  -7 7567.14 347.770  24
   3   4  -6 885.844 126.383  24
  -3   4   6 848.154 90.7796  24
   3   4  -5 1831.78 177.907  24
  -3   4   5 1538.36 125.274  24
  -3   4   5 1793.65 229.292  25
  -3   4   4 17977.2 434.795  24
  -3   4   4 18578.9 658.818  25
   3   4  -4 17387.4 526.601  24
  -3  -4   4 19400.8 382.553   2
  -3   4   3 6048.86 358.563  25
  -3  -4   3 5806.20 219.299   2
  -3   4   3 5517.91 249.215  24
  -3   4   2 25725.2 549.745  24
  -3  -4   2 26223.2 478.091   2
  -3   4   2 24903.8 668.869  25
  -3   4   1 124304. 1246.86  24
  -3   4   1 124629. 1384.75  25
  -3  -4   1 126169. 1093.21   2
  -3  -4   0 114805. 1086.22   2
  -3   4   0 114417. 1208.15  25
  -3   4   0 115711. 1225.37  24
  -3   4  -1 41933.7 648.925  25
  -3  -4  -1 42164.0 681.323   2
  -3   4  -1 42467.9 760.231  24
  -3   4  -2 12418.8 424.190  24
  -3   4  -2 12928.2 305.213  25
  -3  -4  -2 12811.0 392.511   2
  -3   4  -3 6403.40 310.934  24
  -3  -4  -3 6426.88 291.347   2
  -3  -4  -4 10368.7 382.304   2
  -3   4  -4 10241.0 398.395  24
  -3  -4  -5 49280.7 854.002   2
  -3   4  -5 48211.3 870.395  24
  -3  -4  -6 13664.6 469.775   2
  -3   4  -6 13725.0 471.353  24
  -3   4  -7 9961.87 409.972  24
  -3  -4  -7 9633.19 411.263   2
  -3   4  -8 35996.9 786.139  24
  -3  -4  -8 34383.0 810.709   2
  -3   4  -9 793.569 131.151  24
  -3  -4  -9 715.334 138.081   2
  -3   4 -10 50269.7 962.928  24
  -3  -4 -10 46558.2 1006.61   2
  -3   4 -11 6984.65 368.448  24
  -3  -4 -11 6336.59 382.022   2
  -3  -4 -12 56171.6 2277.51  23
  -3  -4 -12 52306.2 2117.92   6
  -3   4 -12 54068.3 2274.72  18
  -3   4 -12 50756.1 1101.89  21
  -3   4 -12 51905.6 2138.87  20
  -3  -4 -12 58708.5 2519.26  22
  -3  -4 -12 54090.5 1146.03   2
  -3  -4 -13 96.7731 204.675  22
  -3   4 -13 312.829 109.197  21
  -3  -4 -13 625.330 279.244  23
  -3  -4 -13 93.4750 155.074   6
  -3   4 -13 292.152 226.418  18
  -3  -4 -13 231.014 102.627   2
  -3  -4 -14 9465.01 954.894  23
  -3   4 -14 8421.05 919.959  18
  -3   4 -14 9264.45 486.618  21
  -3   4 -14 8650.21 887.045  20
  -3  -4 -14 9531.15 913.940   6
  -3  -4 -14 10512.8 526.646   2
  -3  -4 -14 9152.06 1032.10  22
  -3   4 -15 15817.8 1257.02  18
  -3  -4 -15 14960.3 1318.48  22
  -3  -4 -15 18128.9 1241.03   6
  -3   4 -15 19854.7 1342.07  19
  -3   4 -15 16322.8 1244.76  20
  -3  -4 -15 17174.4 1300.09  23
  -3  -4 -16 16792.2 1265.18  23
  -3  -4 -16 16769.0 1357.30  22
  -3  -4 -16 19592.5 1251.81   6
  -3   4 -16 17379.7 1299.52  18
  -3   4 -16 18000.1 1284.58  19
  -3   4 -16 19604.3 1239.59   9
  -3   4 -16 16895.0 1251.35  20
  -3  -4 -17 243.983 173.535  23
  -3  -4 -17 412.777 204.839  22
  -3   4 -17 95.5089 181.716  20
  -3   4 -17-28.6203 203.267  18
  -3   4 -17 431.838 255.721  19
  -3   4 -17 111.659 140.166   9
  -3   4 -18 2913.08 485.390  19
  -3  -4 -18 3232.30 559.160  22
  -3   4 -18 2986.22 517.778  20
  -3   4 -18 2827.88 500.174  18
  -3  -4 -18 2983.98 524.558  23
  -3   4 -18 2601.69 428.363   9
  -3   4 -19-22.1695 110.244  19
  -3  -4 -19 237.699 209.795  22
  -3   4 -19-6.84079 220.658  20
  -3   4 -19 380.392 230.964  18
  -3   4 -19 306.129 158.685   9
  -3  -4 -19 488.271 222.083  23
  -3   4 -20 2692.43 429.006  20
  -3   4 -20 2900.22 439.267  18
  -3  -4 -20 3254.46 485.834  23
  -3   4 -20 3033.88 383.130   9
  -3   4 -21 224.457 115.826  18
  -3  -4 -21 280.337 165.178  23
  -3   4 -21-106.544 147.851  20
  -3   4 -22 2807.19 349.620  20
  -3  -4 -22 3296.32 364.293  23
  -3   4 -22 2614.48 304.375  18
   3  -5 -22 329.852 112.325  23
   3   5 -22 397.456 111.071   9
   3  -5 -21 107.908 79.7782  23
   3   5 -21 177.660 97.7714   9
   3  -5 -20 2129.53 372.144  23
   3   5 -20 2176.16 366.904   9
   3  -5 -19 256.893 183.605  23
   3   5 -19 154.870 161.299  19
   3   5 -19-54.0186 160.601   9
   3  -5 -19 363.876 217.542   8
   3  -5 -18 3500.16 538.312  23
   3  -5 -18 3932.70 561.525   8
   3   5 -18 3373.16 526.051  19
   3   5 -18 3438.69 541.294   9
   3   5 -18 3531.30 550.789  18
   3  -5 -17-265.886 195.159   8
   3   5 -17 32.2806 142.787   9
   3  -5 -17 30.1268 144.100  23
   3  -5 -17-224.112 289.862   7
   3   5 -17 18.7340 151.876  19
   3   5 -17-60.7803 186.576  18
   3   5 -16 4103.79 627.785  19
   3  -5 -16 4589.58 684.139   7
   3   5 -16 3891.89 607.951  18
   3   5 -16 4526.66 657.149   9
   3  -5 -16 4609.34 667.541  23
   3  -5 -16 4652.99 663.428   8
   3  -5 -15 102.226 185.039  23
   3   5 -15 171.015 163.979  19
   3   5 -15 179.021 174.060  18
   3   5 -15 464.355 237.862  12
   3  -5 -15 184.324 195.838   8
   3  -5 -15 111.168 273.332   7
   3  -5 -14 231.409 281.970   7
   3   5 -14-83.9638 192.686  12
   3  -5 -14 220.419 185.548   8
   3   5 -14 185.409 217.402  18
   3   5 -14-176.637 223.379  19
   3   5 -13 1663.93 207.445  21
   3  -5 -13 1363.53 429.620   7
   3   5 -13 1490.93 413.023  12
  -3  -5  13 1077.44 172.253   3
   3   5 -13 1109.14 352.249  18
   3   5 -13 1631.74 428.947  16
   3   5 -13 951.316 343.455  19
   3  -5 -13 1564.11 396.348   8
  -3   5  13 1283.11 280.828  25
   3   5 -12 1126.28 355.637  12
   3   5 -12 952.525 157.653  21
   3  -5 -12 1053.67 391.878   7
   3   5 -12 909.079 322.693  18
  -3   5  12 911.902 235.410  25
   3  -5 -11-1.44783 306.763   7
   3   5 -11 78.4688 47.6151  24
   3   5 -11 227.484 166.317  18
  -3   5  11 442.621 185.035  25
   3  -5 -11-201.766 161.220  13
   3   5 -11 66.5136 180.006  12
   3  -5 -10 3590.39 586.880   7
  -3   5  10 3915.03 420.424  25
   3   5 -10 3700.54 602.131  12
   3   5 -10 3592.93 266.909  24
  -3   5   9 8879.15 612.108  25
   3   5  -9 8632.73 407.241  24
  -3   5   8 30508.5 1090.78  25
   3   5  -8 29060.2 749.906  24
  -3   5   7 4403.99 402.519  25
   3   5  -7 3693.98 270.940  24
  -3   5   6 2941.15 322.105  25
   3   5  -6 2726.68 232.814  24
  -3   5   5 2552.62 177.886  24
  -3   5   5 2773.18 297.058  25
   3   5  -5 2449.10 217.386  24
  -3   5   4 118.194 99.7648  25
   3   5  -4 117.640 58.4700  24
  -3   5   4 196.290 62.7694  24
  -3   5   3 95.2399 86.1602  25
  -3   5   3 5.51549 54.1682  24
   3   5  -3 57.4630 72.9506  24
  -3  -5   2 25491.2 532.517   2
  -3   5   2 25458.8 608.679  24
   3   5  -2 24504.4 681.676  24
  -3   5   1 17503.8 520.224  24
   3   5  -1 17129.1 570.576  24
  -3   5   1 18595.8 576.754  25
  -3  -5   1 18262.3 466.508   2
   3   5   0 10603.0 445.295  24
  -3   5   0 10979.0 399.912  25
  -3  -5   0 11114.5 377.839   2
  -3   5   0 10695.7 417.279  24
  -3  -5  -1 90499.1 1112.28   2
  -3   5  -1 87344.1 1209.60  24
   3   5   1 87551.1 1266.94  24
  -3  -5  -2 13602.9 445.899   2
   3   5   2 13656.6 495.437  24
  -3   5  -2 12903.3 477.490  24
  -3  -5  -3 38170.9 768.426   2
   3   5   3 39204.1 817.118  24
  -3   5  -3 36527.4 813.977  24
   3   5   4 72501.6 1087.14  24
  -3  -5  -4 69610.2 1080.12   2
  -3  -5  -5 6118.98 335.510   2
   3   5   5 6404.21 315.705  24
  -3   5  -5 5688.22 332.017  24
  -3  -5  -6 2858.12 240.129   2
  -3   5  -6 2799.30 238.921  24
  -3  -5  -7 10737.3 468.783   2
  -3   5  -7 10923.3 465.555  24
  -3  -5  -8 3794.26 291.653   2
  -3   5  -8 3572.52 273.865  24
  -3  -5  -9 23006.8 728.290   2
  -3   5  -9 23530.5 697.410  24
  -3   5 -10 4143.38 633.456  18
  -3   5 -10 5014.79 329.739  24
  -3  -5 -10 4382.78 332.398   2
  -3  -5 -10 3936.10 590.371   6
  -3  -5 -11 26886.5 1583.54  23
  -3   5 -11 27101.1 765.029  24
  -3  -5 -11 25036.1 1510.92   6
  -3   5 -11 26592.6 1525.94  20
  -3   5 -11 25119.7 1551.26  18
  -3  -5 -11 25722.1 805.634   2
  -3   5 -12 1570.98 209.796  21
  -3   5 -12 853.931 304.398  20
  -3   5 -12 1344.08 371.481  18
  -3  -5 -12 1581.98 392.085   6
  -3  -5 -12 1557.54 216.440   2
  -3  -5 -12 1404.18 418.635  23
  -3  -5 -13 17578.8 1308.21  23
  -3   5 -13 18197.3 693.255  21
  -3  -5 -13 16757.9 1243.57   6
  -3   5 -13 17765.1 1281.34  20
  -3   5 -13 16690.6 1292.06  18
  -3  -5 -13 18592.6 708.068   2
  -3  -5 -13 17814.8 1438.99  22
  -3   5 -14 2918.55 518.055  20
  -3   5 -14 2774.35 541.053  18
  -3  -5 -14 3415.73 646.259  22
  -3  -5 -14 2729.09 538.542  23
  -3  -5 -14 2965.79 524.408   6
  -3  -5 -15 1980.42 501.425  22
  -3  -5 -15 2152.45 452.749   6
  -3   5 -15 2044.61 448.991  20
  -3   5 -15 1505.77 406.295  19
  -3   5 -15 1917.05 455.889  18
  -3  -5 -15 2336.28 495.545  23
  -3   5 -16 285.860 211.951  18
  -3   5 -16 388.697 230.744  20
  -3  -5 -16 474.278 219.887   6
  -3  -5 -16 368.821 246.250  22
  -3   5 -16 307.110 224.517  19
  -3  -5 -16 288.762 202.456  23
  -3  -5 -17 3870.36 638.235  22
  -3   5 -17 4066.07 607.511  18
  -3  -5 -17 4761.18 642.788  23
  -3  -5 -17 4521.60 575.133   6
  -3   5 -17 4105.33 591.584  20
  -3   5 -17 5149.89 638.772  19
  -3  -5 -18 965.013 307.293  22
  -3  -5 -18 1120.93 331.446  23
  -3   5 -18 772.533 292.437  20
  -3   5 -18 828.046 268.521  19
  -3   5 -18 895.230 288.623  18
  -3  -5 -18 553.724 198.399   6
  -3  -5 -19 1682.85 367.572  22
  -3  -5 -19 2096.77 397.118  23
  -3   5 -19 1724.43 346.032  20
  -3   5 -19 2011.54 362.709  19
  -3   5 -19 2257.70 403.506  18
  -3  -5 -20 1261.05 288.338  23
  -3   5 -20 1282.88 288.778  18
  -3   5 -20 1106.22 260.825  20
  -3  -5 -21 2094.90 310.711  23
  -3   5 -21 2041.94 305.170  18
  -3  -5 -22 2460.43 276.513  23
  -3   5 -22 876.002 160.712  18
   3  -6 -21 320.430 128.772  23
   3   6 -21 332.373 123.697   9
   3  -6 -20 196.436 144.537  23
   3   6 -20-97.7821 95.7676   9
   3  -6 -19 3971.56 512.380  23
   3   6 -19 3444.81 452.394  19
   3   6 -19 3413.00 453.655   9
   3   6 -18-140.382 188.316  19
   3  -6 -18-174.668 164.327  23
   3   6 -18-43.6518 172.877   9
   3   6 -17 5392.72 658.882  19
   3  -6 -17 6044.03 723.898  23
   3   6 -17 5489.32 660.687   9
   3   6 -17 5976.15 689.865  18
   3   6 -16 397.056 216.472  12
   3   6 -16-43.7691 142.236  19
   3   6 -16-53.4433 182.047  18
   3  -6 -16 346.198 210.828  23
   3   6 -16 154.751 165.576   9
   3  -6 -15 7748.04 873.016  23
   3   6 -15 9278.78 909.858  18
   3  -6 -15 9023.67 943.824   7
   3   6 -15 9193.03 926.135  19
   3   6 -15 10069.8 969.712  12
   3  -6 -14 197.894 246.794   7
   3   6 -14-297.549 230.240  19
   3   6 -14 62.5762 160.443  12
   3   6 -14 170.423 173.442  18
   3  -6 -13 4902.78 739.863   7
   3   6 -13 5451.54 761.475  12
   3   6 -13 5162.42 687.134  18
   3  -6 -13 6169.45 755.502  13
   3   6 -12 1686.60 424.943  12
   3   6 -12 1848.10 405.971  18
   3  -6 -12 2282.11 544.543   7
   3  -6 -12 2216.71 483.079  13
  -3   6  11 18836.9 958.484  25
   3   6 -11 17962.3 1366.03  12
   3   6 -11 17034.1 1248.70  18
   3  -6 -11 18756.0 1351.08  13
   3   6 -11 18083.8 630.462  24
   3  -6 -11 15206.4 1246.00   7
   3   6 -10 697.588 132.029  24
   3  -6 -10 341.768 199.197  13
   3  -6 -10 1004.49 483.535   7
   3   6 -10 545.443 211.101  12
   3   6 -10 513.803 251.499  18
  -3   6  10 539.069 195.789  25
  -3   6   9 32798.8 1237.12  25
   3  -6  -9 31293.2 1736.64   7
   3   6  -9 32124.2 1789.78  12
   3  -6  -9 33717.3 1815.23  13
   3   6  -9 30628.1 831.133  24
   3   6  -8 153.882 76.2725  24
   3  -6  -8 254.546 197.408  13
   3   6  -8-27.3629 167.554  12
  -3   6   8 16.9419 115.113  25
   3  -6  -8 374.661 363.675   7
  -3   6   7 57468.9 1525.40  25
   3   6  -7 53300.8 1097.33  24
  -3   6   6 4231.02 406.674  25
   3   6  -6 3915.86 306.282  24
  -3   6   5 10080.6 590.432  25
   3   6  -5 8561.53 447.706  24
  -3   6   4 339.235 78.9083  24
  -3   6   4 351.668 130.495  25
   3   6  -4 366.690 114.554  24
  -3   6   3 628.752 109.801  24
  -3   6   3 967.028 178.564  25
   3   6  -3 732.542 146.675  24
  -3   6   2 3216.48 244.341  24
  -3   6   2 2907.95 273.319  25
   3   6  -2 3303.93 274.724  24
   3   6  -1 113.127 89.5742  24
  -3   6   1-63.3791 69.1379  24
  -3   6   0 186.637 85.0605  24
  -3  -6   0 213.672 68.3597   2
   3   6   0 266.967 94.9072  24
   3   6   1 2000.71 214.821  24
  -3   6  -1 2044.58 214.343  24
  -3  -6  -2 1404.49 165.329   2
  -3   6  -2 1110.73 163.862  24
   3   6   2 1397.27 177.608  24
  -3  -6  -3 14854.0 531.035   2
   3   6   3 14718.6 538.746  24
  -3  -6  -4 1724.27 191.137   2
   3   6   4 1945.44 198.644  24
  -3   6  -4 1676.32 200.456  24
  -3  -6  -5 11025.0 486.650   2
   3   6   5 11818.6 458.565  24
  -3   6  -5 10706.6 495.578  24
  -3   6  -6 80.8741 73.7727  24
  -3  -6  -6 87.0019 64.6305   2
  -3  -6  -7 2914.70 265.552   2
  -3   6  -7 2723.15 256.053  24
  -3   6  -8 140.348 140.424  11
  -3  -6  -8 445.052 137.811   2
  -3   6  -8 613.050 265.352  18
  -3   6  -8 429.798 125.908  24
  -3  -6  -9 1967.63 236.943   2
  -3   6  -9 1708.21 397.219  11
  -3   6  -9 1428.95 373.670  18
  -3  -6  -9 1456.28 376.191   6
  -3   6  -9 1612.80 206.331  24
  -3   6 -10 20.7221 100.533  11
  -3   6 -10 336.333 103.703  24
  -3  -6 -10 36.5178 241.533  23
  -3  -6 -10 234.086 113.896   2
  -3   6 -10 81.2751 144.095  18
  -3  -6 -10 159.505 165.699   6
  -3  -6 -11 301.900 263.946  23
  -3   6 -11 1120.23 180.667  24
  -3  -6 -11 817.431 158.766   2
  -3   6 -11 576.063 281.320  18
  -3   6 -11 588.143 254.474  20
  -3  -6 -11 614.651 300.137   6
  -3  -6 -12 236.439 217.396  23
  -3   6 -12 40.1336 209.050  18
  -3   6 -12 53.5003 170.109  20
  -3  -6 -13 1044.60 344.793  23
  -3   6 -13 1076.16 360.341  20
  -3  -6 -13 784.708 415.534  22
  -3   6 -13 900.841 321.292  18
  -3  -6 -13 1012.25 336.814   6
  -3  -6 -14 649.369 267.426  23
  -3   6 -14 684.870 286.936  18
  -3  -6 -14-199.647 216.957  22
  -3   6 -14 839.794 314.892  20
  -3  -6 -14 363.101 181.784   6
  -3  -6 -15 982.628 348.773  23
  -3  -6 -15 833.215 298.097   6
  -3   6 -15 451.466 248.153  18
  -3  -6 -15 969.706 370.048  22
  -3   6 -15 783.754 289.402  20
  -3  -6 -16 788.177 295.341  23
  -3  -6 -16 910.241 342.283  22
  -3   6 -16 761.229 280.457  20
  -3   6 -16 781.814 266.625  19
  -3  -6 -16 644.552 254.504   6
  -3   6 -16 476.554 273.272  18
  -3   6 -17 559.962 220.244  20
  -3  -6 -17 673.075 256.271   6
  -3   6 -17 705.485 233.845  19
  -3   6 -17 740.342 246.399  18
  -3  -6 -17 642.794 249.594  23
  -3  -6 -17 859.272 293.480  22
  -3  -6 -18 314.224 176.341  23
  -3  -6 -18 66.1283 165.645  22
  -3   6 -18 127.004 141.449  20
  -3  -6 -18 31.9383 82.3122   6
  -3   6 -18 230.046 172.507  18
  -3   6 -18 362.457 176.977  19
  -3  -6 -19 8118.50 673.335  23
  -3   6 -19 8071.09 657.770  20
  -3   6 -19 7866.93 668.883  18
  -3   6 -19 7967.22 592.398  19
  -3   6 -20 588.399 168.420  18
  -3  -6 -20 340.088 129.815  23
  -3  -6 -21 3981.24 350.355  23
  -3   6 -21 2666.23 291.512  18
   3  -7 -20 1123.00 212.749  23
   3   7 -20 1068.17 190.556   9
   3  -7 -19 1396.86 281.657  23
   3   7 -19 676.757 200.620   9
   3  -7 -18 4257.53 527.532  23
   3   7 -18 4058.91 481.033  19
   3  -7 -18 4662.23 454.814   6
   3   7 -18 4727.83 509.259   9
   3  -7 -17 1635.46 357.445  23
   3   7 -17 1825.46 378.826  19
   3   7 -17 1402.45 316.971   9
   3  -7 -16 4822.41 645.336  23
   3   7 -16 4715.95 609.922  19
   3   7 -16 4158.70 572.083   9
   3  -7 -15 972.298 339.635  23
   3   7 -15 818.832 299.808  12
   3   7 -15 1087.96 333.902  19
   3   7 -15 774.066 267.000  18
   3  -7 -14 4216.18 652.664  23
   3   7 -14 3750.70 586.658  12
   3   7 -14 3791.68 598.887  19
   3   7 -14 4592.06 648.705  16
   3   7 -14 4597.97 634.039  18
   3  -7 -13-12.4448 166.738  13
   3   7 -13 183.269 163.994  18
   3   7 -13 109.165 220.062  12
   3   7 -12 5392.99 760.549  12
   3  -7 -12 4825.21 761.013   7
   3   7 -12 4822.77 648.930  18
   3  -7 -12 5623.14 738.111  13
   3   7 -11 16952.1 1341.29  12
   3   7 -11 19484.1 1298.50  18
   3  -7 -11 16530.9 1339.50   7
   3  -7 -11 19439.5 1405.18  13
   3   7 -10 16751.8 1347.61  12
   3  -7 -10 17233.8 1366.81   7
   3  -7 -10 16266.4 1307.44  13
   3  -7  -9 1719.72 511.412   7
   3  -7  -9 1998.00 465.767  13
   3   7  -9 1541.90 414.860  12
   3   7  -9 1894.38 226.091  24
  -3   7   9 2012.71 325.969  25
   3   7  -8 15182.5 1262.48  12
   3  -7  -8 14625.2 1262.87   7
   3   7  -8 14747.3 617.745  24
  -3   7   8 15183.7 855.276  25
  -3  -7   8 11379.4 982.530  13
   3  -7  -8 15673.2 1297.78  13
   3  -7  -7 7634.93 882.326   7
   3   7  -7 7853.77 905.672  12
   3   7  -7 7063.04 432.913  24
   3  -7  -7 6828.21 852.580  13
  -3  -7   7 6536.04 755.472  13
  -3   7   7 7947.01 598.767  25
   3  -7  -6 14154.1 1130.68   7
   3   7  -6 14667.4 1222.36  12
   3  -7  -6 15733.0 1281.88  13
  -3  -7   6 13897.5 1098.00  13
  -3   7   6 17598.4 861.957  25
   3   7  -6 14403.6 616.849  24
   3   7  -5 6882.25 824.517  12
   3   7  -5 6778.55 427.601  24
   3  -7  -5 7596.64 889.209  13
  -3  -7   5 6711.03 767.707  13
  -3   7   5 7690.21 548.302  25
   3   7  -4 4523.24 662.364  12
  -3  -7   4 4261.96 617.805  13
  -3   7   4 4553.14 292.009  24
  -3  -7   4 4672.70 723.996  15
   3  -7  -4 3799.65 626.504  13
   3   7  -4 4144.32 335.547  24
  -3   7   4 4802.24 418.374  25
   3   7  -3 11550.3 558.611  24
  -3   7   3 12348.2 491.877  24
  -3   7   2 103.479 62.2938  24
   3   7  -2-17.2925 70.1471  24
  -3   7   1 17635.4 621.375  24
   3   7  -1 16647.7 660.992  24
   3   7   0 7921.23 454.982  24
  -3   7   0 7321.58 414.715  24
   3   7   1 2032.74 236.188  24
  -3   7  -1 1963.57 226.124  24
   3   7   2 749.189 141.016  24
  -3   7  -2 248.066 100.997  24
   3   7   3 12099.7 532.207  24
  -3   7  -3 10106.0 1006.28  11
  -3  -7  -3 12900.7 527.069   2
  -3   7  -3 10818.5 525.005  24
  -3   7  -4 487.450 125.365  24
  -3   7  -4 396.413 238.902  11
  -3  -7  -4 665.390 135.057   2
  -3  -7  -4 294.413 200.108  13
   3   7   4 800.789 144.674  24
  -3  -7  -4 791.862 275.195   6
  -3   7  -5 8633.00 925.008  11
  -3  -7  -5 9396.98 992.480  13
  -3  -7  -5 9144.74 470.110   2
  -3   7  -5 8331.11 467.791  24
  -3  -7  -6 1003.59 337.772  13
  -3   7  -6 1637.61 420.200  11
  -3  -7  -6 1510.75 203.614   2
  -3   7  -6 1539.53 209.883  24
  -3   7  -7 14091.2 610.888  24
  -3  -7  -7 13492.0 1176.69   6
  -3   7  -7 15967.3 1213.42  18
  -3  -7  -7 14524.0 620.353   2
  -3   7  -7 15048.1 1219.42  11
  -3  -7  -7 16470.9 1289.34  13
  -3   7  -8 312.802 108.133  24
  -3  -7  -8-107.340 160.380  13
  -3   7  -8 46.8554 115.511  11
  -3   7  -8 559.274 261.155  18
  -3  -7  -8 298.351 98.5002   2
  -3  -7  -8 479.527 276.010   6
  -3  -7  -9 12089.5 1120.17   6
  -3   7  -9 12920.3 1125.68  18
  -3  -7  -9 13644.7 616.540   2
  -3   7  -9 12323.8 1087.71  11
  -3   7  -9 12217.7 566.921  24
  -3   7 -10 2880.60 548.452  18
  -3   7 -10 2011.47 433.208  11
  -3  -7 -10 1741.51 428.466   6
  -3  -7 -11 2696.32 507.840  23
  -3   7 -11 3247.16 527.248  11
  -3  -7 -11 2564.94 525.948   6
  -3   7 -11 2191.85 471.068  18
  -3  -7 -12 187.959 146.314  23
  -3   7 -12-35.5905 233.475  18
  -3  -7 -12 368.400 244.196   6
  -3   7 -13 4829.58 642.313  12
  -3   7 -13 4538.72 622.228  20
  -3  -7 -13 4700.93 673.099  23
  -3  -7 -13 4031.85 628.466   6
  -3   7 -13 3806.29 594.469  18
  -3  -7 -13 4362.50 708.306  22
  -3  -7 -14-205.949 183.347  23
  -3   7 -14 133.001 234.354  18
  -3  -7 -14 57.3065 144.207   6
  -3   7 -14 342.763 169.487  20
  -3  -7 -14 98.1199 167.614  22
  -3  -7 -15 3732.40 620.963  22
  -3   7 -15 5193.16 625.437  20
  -3  -7 -15 4434.52 602.755   6
  -3   7 -15 4630.85 625.794  18
  -3  -7 -15 4757.25 643.295  23
  -3  -7 -16 557.868 241.267  23
  -3  -7 -16 141.199 183.374  22
  -3   7 -16 275.273 153.563  20
  -3   7 -16 563.535 229.600  19
  -3   7 -16 199.889 194.671  18
  -3  -7 -17 32.4169 116.591  23
  -3  -7 -17 245.178 122.167   6
  -3   7 -17 90.8948 136.953  19
  -3   7 -17 12.7985 140.148  18
  -3  -7 -17-266.641 178.019  22
  -3   7 -18 434.615 160.308  19
  -3  -7 -18 392.662 165.033   6
  -3   7 -18 747.935 230.100  18
  -3  -7 -18 485.279 154.156  23
  -3  -7 -18 429.672 210.556  22
  -3   7 -19 349.407 120.839  19
  -3   7 -19 608.970 162.360  18
  -3  -7 -19 607.391 175.356  23
  -3   7 -20 394.296 116.958  18
   3  -8 -19 643.482 155.226  23
   3  -8 -18 411.953 105.460   6
   3  -8 -18 952.305 232.858  23
   3   8 -18 635.004 171.955  19
   3   8 -18 652.773 169.783   9
   3  -8 -17-96.2987 112.636  23
   3   8 -17-0.73681 121.049  19
   3  -8 -17 98.1653 96.8257   6
   3   8 -17-216.285 129.543   9
   3   8 -16 614.226 220.347  19
   3  -8 -16 706.668 248.706  23
   3   8 -16 923.017 246.869   9
   3   8 -15 394.511 181.377  12
   3   8 -15 629.207 223.420  19
   3   8 -15 732.796 250.763   9
   3  -8 -15 789.357 288.222  23
   3  -8 -14-350.227 171.013  13
   3  -8 -14 42.2600 154.811  23
   3   8 -14-31.5719 142.123  12
   3   8 -14 279.269 160.299  19
   3   8 -14 77.7666 130.308  16
   3  -8 -13 707.748 270.275  13
   3   8 -13 960.670 288.921  12
   3   8 -13 1105.24 346.662  19
   3  -8 -13 1111.95 352.118  23
   3  -8 -12 2307.81 488.794  13
   3   8 -12 1775.06 441.055  12
   3   8 -11 216.610 152.149  12
   3  -8 -11 745.313 263.974  13
   3   8 -10 3850.09 636.441  12
   3  -8 -10 4793.92 717.250  13
   3   8  -9 3090.82 584.094  12
   3  -8  -9 2983.20 580.833  13
   3   8  -8 12447.4 1169.09  12
   3  -8  -8 12075.3 1172.48  13
   3   8  -7 3155.91 620.510  12
   3  -8  -7 3023.34 606.962  13
  -3  -8   7 2624.30 490.360  13
   3  -8  -6 20162.9 1519.68  13
   3   8  -6 19208.5 1445.68  12
   3  -8  -6 22817.5 1546.75  15
  -3  -8   6 18704.7 1328.09  13
   3   8  -6 21345.7 792.133  24
   3   8  -5 166.790 109.488  24
   3   8  -5 224.528 245.749  12
   3  -8  -5 339.928 235.746  13
  -3  -8   5-16.5111 108.978  13
   3   8  -4 11330.1 1098.97  12
  -3  -8   4 10541.8 1038.91  13
  -3   8   4 11807.1 1190.81  11
   3   8  -4 11678.0 597.481  24
   3  -8  -4 10438.0 1071.72  13
   3   8  -3 7186.66 876.203  12
  -3  -8   3 6789.32 838.482  13
  -3   8   3 8403.85 981.538  11
   3  -8  -3 6819.57 873.310  13
   3   8  -3 7233.16 472.475  24
   3   8  -2 44192.7 2175.84  12
  -3   8   2 39526.4 2139.93  11
  -3  -8   2 37821.4 1986.37  13
   3  -8  -2 36551.9 1968.37  13
   3   8  -2 40181.8 1095.63  24
  -3   8   2 40154.5 974.701  24
   3   8  -1 5441.06 786.900  12
  -3   8   1 4020.81 674.223  11
  -3  -8   1 3903.04 660.250  13
   3  -8  -1 3743.45 628.688  13
   3   8  -1 3922.45 347.730  24
  -3   8   1 4248.94 331.991  24
   3  -8   0 11780.4 1079.12  13
  -3  -8   0 12008.0 1156.95  13
   3   8   0 11616.5 582.548  24
  -3   8   0 10902.4 1108.80  11
  -3   8   0 11295.8 543.587  24
   3   8   1 37.8431 79.0508  24
   3  -8   1 189.736 182.343  13
  -3   8  -1-72.4629 159.331  11
  -3   8  -1 92.2840 82.7525  24
  -3  -8  -1 13.9112 188.931  13
  -3   8  -2 18745.7 1439.62  11
   3  -8   2 17723.9 1274.88  13
   3   8   2 20912.3 755.207  24
  -3  -8  -2 21234.9 1551.58  13
  -3   8  -2 19989.2 745.734  24
   3   8   3 332.591 114.563  24
  -3   8  -3 236.030 110.532  24
   3  -8   3-112.198 104.782  13
  -3  -8  -3-62.0726 164.501  13
  -3  -8  -3 260.995 197.682   6
  -3   8  -3-189.213 181.532  11
  -3   8  -4 16658.2 1340.20  11
  -3  -8  -4 18659.3 1367.23   6
  -3  -8  -4 17858.4 1426.75  13
  -3   8  -4 17416.8 706.469  24
  -3   8  -5 1174.14 372.773  11
  -3  -8  -5 1790.67 457.068   6
  -3  -8  -5 954.829 361.467  13
  -3   8  -5 1393.24 215.870  24
  -3   8  -6 22343.5 1534.26  11
  -3  -8  -6 21447.5 1494.37   6
  -3  -8  -6 24074.2 1634.31  13
  -3   8  -6 22895.0 812.661  24
  -3  -8  -7 161.300 169.078  13
  -3   8  -7 480.754 238.251  11
  -3  -8  -7 150.055 199.195   6
  -3  -8  -8 3054.13 572.200  13
  -3   8  -8 2992.35 562.486  11
  -3  -8  -8 2606.82 540.889   6
  -3   8  -9 335.247 214.579  11
  -3   8  -9 324.577 203.619  18
  -3  -8  -9 1.62516 135.962   6
  -3  -8  -9 255.262 188.760  13
  -3   8 -10 7816.27 848.285  18
   3  -8  10 5814.91 749.850  15
  -3  -8 -10 6799.29 848.804   6
  -3   8 -11 107.593 166.278  18
  -3  -8 -11 239.560 200.154   6
  -3   8 -12 3923.26 583.160  12
  -3  -8 -12 3696.27 606.802   6
  -3   8 -12 3499.07 554.196  18
  -3  -8 -13-183.529 216.674  22
  -3   8 -13-509.222 237.269  18
  -3  -8 -13-211.448 187.695   6
  -3   8 -13 278.360 191.711  12
  -3   8 -14 5141.15 575.175  12
  -3  -8 -14 4274.86 664.066  22
  -3  -8 -14 4399.95 599.227   6
  -3   8 -14 4830.66 604.188  18
  -3  -8 -14 5252.99 591.360  23
  -3  -8 -15 365.642 224.783  22
  -3   8 -15 205.640 178.209  19
  -3  -8 -15 270.998 176.795   6
  -3   8 -15 417.756 196.853  18
  -3  -8 -15 449.963 202.226  23
  -3  -8 -16 5270.13 508.033  23
  -3  -8 -16 4558.62 523.816   6
  -3   8 -16 4558.16 508.809  19
  -3   8 -16 4623.07 517.107  18
  -3  -8 -17 575.837 163.356  23
  -3  -8 -17 319.505 157.676  22
  -3  -8 -17 169.489 115.068   6
  -3   8 -17 378.402 148.547  18
  -3   8 -18 1270.29 217.155  18
  -3   8 -18 1612.20 229.792  19
   3  -9 -17 615.753 140.355   6
   3  -9 -17 770.126 179.220  23
   3   9 -16 2040.46 281.252  19
   3  -9 -16 1422.26 260.342   6
   3  -9 -16 2286.66 339.137  23
   3   9 -16 1563.98 250.318   9
   3   9 -15 407.019 148.717  19
   3  -9 -15 464.841 208.394  23
   3   9 -15 440.906 167.992   9
   3  -9 -14 7128.62 703.079  23
   3   9 -14 6421.54 643.499  12
   3   9 -14 6489.51 608.961  19
   3   9 -14 6665.67 625.920   9
   3   9 -13-107.661 129.609  12
   3   9 -13 95.9263 115.165  19
   3  -9 -13 254.772 122.438  13
   3   9 -13 92.7263 148.516  16
   3   9 -12 1405.06 354.984  12
   3  -9 -12 1738.66 374.766  13
   3  -9 -12 1358.99 376.768  23
   3   9 -11 4553.20 657.721  12
   3  -9 -11 5121.43 672.634  13
   3  -9 -10 3698.03 609.725  13
   3   9 -10 3969.01 626.642  12
   3   9  -9 2232.82 463.836  12
   3  -9  -9 2269.18 503.110  13
   3  -9  -8 338.604 201.967  13
   3   9  -8 104.849 157.191  12
   3   9  -7 4740.00 718.466  12
   3  -9  -7 5625.72 797.850  13
  -3  -9   7 4327.91 629.915  13
   3  -9  -6 263.731 218.333  13
   3   9  -6 304.522 225.680  12
   3  -9  -6 136.895 131.832  15
  -3  -9   6-65.3765 143.369  13
   3   9  -5 10104.8 1056.84  12
   3  -9  -5 10211.5 1053.17  15
   3  -9  -5 9704.05 1067.20  13
  -3  -9   5 8804.07 952.684  13
   3  -9  -4-15.9971 193.350  13
  -3   9   4 79.7233 174.433  11
   3   9  -4-170.568 194.797  12
   3  -9  -4-56.8642 144.458  15
  -3  -9   4 79.1952 155.671  13
   3   9  -3 16701.0 1348.64  12
  -3   9   3 16037.0 1404.09  11
   3  -9  -3 15013.2 1358.50  15
   3  -9  -3 14784.9 1297.90  13
  -3  -9   3 13003.2 1198.93  13
   3  -9  -2 520.485 241.311  13
   3   9  -2 641.585 346.913  12
  -3   9   2 544.423 372.613  11
   3  -9  -2 661.311 269.402  15
  -3  -9   2 529.065 283.634  13
   3  -9  -1 720.267 306.856  13
   3   9  -1-13.7816 142.765  12
  -3   9   1 634.730 340.983  11
  -3  -9   1 797.505 345.964  13
   3  -9   0 512.383 257.201  13
  -3   9   0 784.458 327.883  11
  -3  -9   0 201.472 214.533  13
  -3   9  -1 2243.30 524.512  11
   3  -9   1 1817.08 417.268  13
  -3  -9  -1 2244.99 535.821  13
   3  -9   2 987.514 320.631  13
  -3  -9  -2 1145.71 443.934  13
  -3   9  -2 1065.22 369.643  11
  -3  -9  -3 8920.65 921.670   6
  -3  -9  -3 7287.38 939.764  13
  -3   9  -3 7342.15 917.948  11
   3  -9   3 7980.09 866.026  13
  -3  -9  -4 3816.00 677.258  13
  -3   9  -4 3991.61 677.933  11
  -3  -9  -4 4709.41 683.725   6
  -3   9  -5 13062.3 1201.16  11
  -3  -9  -5 14656.9 1225.88   6
  -3  -9  -5 14242.4 1290.84  13
  -3   9  -6 3688.66 624.591  11
  -3  -9  -6 3623.81 619.928   6
  -3  -9  -6 3721.71 665.698  13
  -3   9  -7 27851.0 1694.98  11
  -3  -9  -7 27740.4 1686.48   6
  -3  -9  -7 28599.5 1745.85  13
  -3  -9  -8 1107.51 350.113   6
   3  -9   8 665.131 257.054  15
  -3  -9  -8 520.180 240.725  14
  -3  -9  -8 537.540 257.175  13
  -3  -9  -9 3842.61 604.670  13
  -3  -9  -9 3444.41 594.109   6
   3  -9   9 2969.47 522.578  15
  -3  -9 -10 260.103 141.850   6
   3  -9  10-144.388 150.327  15
  -3  -9 -10-372.989 206.585  13
  -3   9 -11 2807.59 454.564  18
  -3  -9 -11 2190.39 461.829   6
  -3   9 -11 2288.85 435.669  12
  -3  -9 -12 148.292 201.737  22
  -3   9 -12 53.5447 143.185  12
  -3   9 -12-155.845 151.930  18
  -3  -9 -12-119.732 158.150   6
  -3  -9 -13 1736.65 439.882  22
  -3   9 -13 1816.56 338.830  12
  -3  -9 -13 2101.90 415.197   6
  -3   9 -13 2087.46 348.995  18
  -3  -9 -14 53.6871 217.544  22
  -3  -9 -14 43.9358 154.949   6
  -3   9 -14 293.990 167.492  18
  -3   9 -14-13.9318 70.9276  12
  -3  -9 -15 2859.72 414.113  22
  -3  -9 -15 4627.94 510.507   6
  -3   9 -15 4218.96 464.529  19
  -3   9 -15 3565.72 382.923  18
  -3  -9 -16 144.902 94.2478   6
  -3   9 -16-46.7632 92.1462  18
   3 -10 -15 2556.90 307.399   6
   3 -10 -14 92.3057 102.713  23
   3  10 -14 24.9007 84.9695  19
   3 -10 -14 20.3599 105.979   6
   3  10 -14 116.310 76.8482   9
   3  10 -13 1759.12 315.501  12
   3  10 -13 2453.93 334.871  19
   3 -10 -13 2487.33 355.898  23
   3 -10 -13 2602.67 341.770  13
   3  10 -13 2369.69 318.747  16
   3  10 -13 2322.79 330.774   9
   3 -10 -12 406.827 167.366  13
   3 -10 -12 422.983 193.558  23
   3  10 -12 659.188 216.614  19
   3  10 -12 750.430 226.029  16
   3  10 -12 612.977 218.488  12
   3 -10 -11 3702.31 515.262  23
   3  10 -11 2693.07 448.011  12
   3  10 -11 3421.95 472.109  19
   3 -10 -11 3437.08 499.901  13
   3 -10 -10 868.531 301.148  13
   3 -10 -10 630.377 285.644  23
   3  10 -10 459.385 230.192  12
   3  10  -9 2053.29 423.744  12
   3 -10  -9 3073.15 522.673  23
   3 -10  -9 2277.84 471.843  13
   3  10  -8 1418.27 378.279  12
   3 -10  -8 1528.20 433.531  13
   3  10  -7 2741.46 497.576  12
   3 -10  -7 3071.74 578.975  13
   3  10  -6 79.1154 167.617  12
   3 -10  -6 129.488 147.445  15
   3 -10  -6-428.937 259.023  13
  -3 -10   6 122.664 174.198  13
   3 -10  -5 6021.68 825.794  13
   3  10  -5 5415.41 724.664  12
   3 -10  -5 6019.06 786.449  15
  -3 -10   5 5438.04 730.671  13
   3  10  -4 2699.32 536.170  12
   3 -10  -4 2632.18 528.703  15
   3 -10  -4 2502.42 523.803  13
  -3 -10   4 2201.03 483.772  13
   3 -10  -3 718.383 333.471  13
   3  10  -3 699.988 289.904  12
   3 -10  -3 624.258 327.962  15
  -3 -10   3 749.159 290.463  13
   3 -10  -2 4624.34 718.764  13
   3  10  -2 5478.34 752.895  12
   3 -10  -2 4265.86 716.497  15
  -3 -10   2 4092.92 676.526  13
   3 -10  -1 5185.54 745.700  13
   3 -10  -1 5998.02 873.044  15
  -3 -10   1 6004.60 831.205  13
   3 -10   0 2251.14 484.502  13
   3 -10   0 2078.92 537.517  15
  -3 -10   0 1575.86 447.267  13
   3 -10   1 1889.74 505.563  15
   3 -10   1 2197.92 480.948  13
  -3 -10  -1 1992.84 486.473  13
   3 -10   2 591.027 262.817  13
   3 -10   2 921.339 346.996  15
  -3 -10  -2 658.411 309.845  13
   3 -10   3 2157.03 435.743  13
  -3 -10  -3 3235.64 638.465  13
   3 -10   3 3309.04 668.338  15
  -3 -10  -4 4957.89 643.500   6
  -3 -10  -4 4111.71 685.177  13
   3 -10   4 3879.47 707.684  15
  -3 -10  -5 4249.45 690.577  13
  -3 -10  -5 4821.79 659.400   6
   3 -10   5 3738.79 680.513  15
  -3 -10  -6 10266.7 1035.77  13
  -3 -10  -6 10151.0 951.616   6
   3 -10   6 7508.85 920.060  15
  -3 -10  -7 430.377 210.472   6
   3 -10   7 38.3230 182.541  15
  -3 -10  -7 9.17656 132.020  14
  -3 -10  -7-26.7294 135.264  13
  -3 -10  -8 313.783 179.529   6
   3 -10   8 179.824 174.370  15
  -3 -10  -8 325.464 179.274  14
  -3 -10  -8 441.754 221.238  13
  -3 -10  -9-129.202 141.868   6
   3 -10   9-95.1972 140.810  15
  -3  10  -9 1.20950 154.183  12
  -3 -10  -9 64.0597 125.742  13
  -3  10 -10 338.332 162.318  12
  -3 -10 -10 7.09862 141.882   6
   3 -10  10 18.7152 105.603  15
  -3 -10 -10 33.4417 97.1389  13
  -3 -10 -11 242.064 203.428  22
  -3  10 -11 647.767 203.488  12
  -3 -10 -11 162.339 149.750   6
  -3 -10 -12 416.843 218.023  22
  -3 -10 -12 1244.76 287.876   6
  -3  10 -12 1270.65 276.191  12
  -3  10 -13 419.719 140.649  12
  -3 -10 -13 928.221 248.124   6
  -3  10 -14 94.1871 113.696  19
  -3 -10 -14-8.91575 141.970   6
   3 -11 -12 1755.62 266.662   6
   3  11 -11 59.6746 93.8930  12
   3 -11 -11-70.5039 106.851   6
   3  11 -11 156.268 106.654  16
   3 -11 -11 197.128 110.211  13
   3 -11 -10 1912.42 339.594  13
   3  11 -10 1558.65 295.105  12
   3 -11  -9 123.907 122.414  13
   3  11  -9-1.80363 140.624  12
   3 -11  -8 1241.68 319.830  13
   3  11  -8 1013.33 273.135  12
  -3 -11   8 1180.75 276.959  14
   3 -11  -7 29.9844 143.117  13
   3  11  -7 6.31157 127.039  12
   3  11  -6 3265.40 494.405  12
   3 -11  -6 3737.30 578.613  13
   3 -11  -5 44.3000 159.928  13
   3  11  -5 96.3194 140.495  12
   3 -11  -5-134.809 139.498  15
   3 -11  -4 1714.44 418.824  13
   3  11  -4 1746.44 367.617  12
   3 -11  -4 1893.87 427.206  15
  -3 -11   4 1783.39 404.445  13
   3 -11  -3 380.187 269.971  13
   3  11  -3 527.768 231.606  12
   3 -11  -3 562.693 237.205  15
  -3 -11   3 440.897 229.457  13
   3 -11  -2 2007.22 451.241  13
   3 -11  -2 1988.31 458.709  15
  -3 -11   2 2343.95 485.984  13
   3 -11  -1 2692.02 502.654  13
   3 -11  -1 2473.61 512.718  15
  -3 -11   1 2094.70 472.065  13
   3 -11   0 2714.83 490.432  13
   3 -11   0 2771.03 554.399  15
  -3 -11   0 2251.22 498.356  13
   3 -11   1 3411.82 568.319  13
   3 -11   1 3155.49 581.719  15
  -3 -11  -1 3040.36 570.284  13
   3 -11   2 2090.16 424.773  13
   3 -11   2 1583.05 419.887  15
  -3 -11  -2 1949.34 468.052  13
   3 -11   3 4415.49 685.417  15
  -3 -11  -3 4766.51 688.443  13
   3 -11   3 3763.33 522.967  13
   3 -11   4 486.417 278.141  15
  -3 -11  -4 933.955 301.155  14
  -3 -11  -4 784.390 298.644  13
   3 -11   5 1016.05 350.957  15
  -3 -11  -5 1092.60 340.299  14
  -3 -11  -5 1291.34 356.078  13
  -3 -11  -6 547.996 202.037   6
   3 -11   6 272.373 217.081  15
  -3 -11  -6 302.965 163.325  14
  -3 -11  -6 820.303 279.995  13
  -3 -11  -7 947.401 252.871   6
   3 -11   7 969.088 314.991  15
  -3 -11  -7 1188.80 253.239  14
  -3  11  -7 844.611 256.538  12
  -3 -11  -7 1516.39 332.745  13
  -3  11  -8-171.939 187.969  12
  -3 -11  -8 56.3412 152.733   6
   3 -11   8-456.342 196.494  15
  -3 -11  -8-259.917 156.460  13
  -3 -11  -9 3179.97 418.400   6
  -3 -11  -9 3388.39 408.809  13
  -3  11  -9 2330.01 374.720  12
  -3 -11 -10 686.162 245.008  22
  -3 -11 -10 699.521 220.487   6
  -3  11 -10 441.568 171.450  12
  -3  11 -11 1726.04 280.399  12
  -3 -11 -11 1936.93 327.850  22
  -3 -11 -11 2439.52 332.076   6
  -3 -11 -12 187.122 87.7551   6
  -3  11 -12 961.630 191.322  19
   3 -12  -8 2080.93 299.381  13
   3 -12  -7 52.9737 123.396  13
   3 -12  -6 3710.83 469.350  13
  -3 -12   6 3238.11 399.362  14
   3 -12  -5-56.6665 174.304  13
   3  12  -5 117.287 96.1704  12
  -3 -12   5-56.7622 129.749  14
   3 -12  -4 2164.89 389.512  13
  -3 -12   4 2202.02 383.696  14
   3 -12  -3 463.867 202.680  13
  -3 -12   3 545.067 238.531  14
   3 -12  -2 4159.98 530.243  13
  -3 -12   2 3828.01 541.026  14
   3 -12  -1 161.872 154.566  13
   3 -12  -1 144.204 156.923  15
  -3 -12   1-141.267 202.050  14
  -3  12   1 108.235 138.962  12
   3 -12   0 3070.56 444.492  13
  -3  12   0 2052.72 353.940  12
   3 -12   0 2616.59 467.678  15
  -3 -12   0 2940.87 481.188  14
  -3 -12   0 3492.22 514.432  13
  -3  12  -1 321.143 164.850  12
   3 -12   1 143.433 158.217  15
  -3 -12  -1 172.035 180.126  14
  -3 -12  -1 228.868 193.894  13
   3 -12   1 311.728 147.997  13
   3 -12   2 1710.32 370.595  15
  -3 -12  -2 1879.18 390.481  14
  -3  12  -2 1023.23 259.287  12
  -3 -12  -2 2111.06 406.729  13
   3 -12   2 1758.85 300.767  13
   3 -12   3 172.417 198.858  15
  -3 -12  -3 176.633 142.665  14
  -3  12  -3 31.2456 135.818  12
  -3 -12  -3 294.173 183.052  13
   3 -12   4 4083.43 536.579  15
  -3 -12  -4 5213.79 553.184  14
  -3 -12  -4 5193.20 594.236  13
  -3  12  -5 394.585 174.081  12
  -3 -12  -5 182.265 126.849  14
  -3 -12  -5 248.838 134.174  13
  -3  12  -6 1086.73 254.689  12
  -3 -12  -6 1497.71 239.390  14
  -3  12  -7 235.892 131.618  12
  -3  12  -8 1896.39 287.052  12
  -3 -12  -8 4456.29 462.931  22
   4   0 -23 92.7938 81.4441   9
   4   0 -23 90.3544 98.0887   8
   4   0 -22 390.912 176.288   8
   4   0 -22 316.669 149.017   9
   4   0 -21 85.2489 128.905   8
   4   0 -21 22.2055 148.512   9
   4   0 -20-172.085 176.633   8
   4   0 -20 19.4069 169.455   9
   4   0 -19-49.5275 158.317   8
   4   0 -19-124.069 201.644   9
   4   0 -18 107.046 143.946   8
   4   0 -18 455.142 252.997   9
   4   0 -17 141.798 114.609   8
   4   0 -17-390.102 234.565   9
   4   0 -16 1139.97 343.904   8
   4   0 -16 1906.87 439.690   9
   4   0 -15-170.946 166.672   8
   4   0 -15 19.9642 207.472   9
  -4   0  14 2090.33 279.572  25
   4   0 -14 1922.12 420.364   9
  -4   0  13-79.6115 95.4911  25
  -4   0  12 2226.00 280.599  25
  -4   0  11 96.9247 104.810  25
  -4   0  10 4317.33 359.431  25
  -4   0   9 30.6966 81.9548  25
  -4   0   8 6538.05 401.191  25
  -4   0   7 80.2985 50.8284   3
  -4   0   7 52.4280 87.0695  25
  -4   0   6 556.048 98.9388   3
  -4   0   6 692.606 135.243  25
  -4   0   5 109.313 70.5524  25
  -4   0   5 88.1352 58.6476   3
  -4   0   4 328.145 83.1672   3
  -4   0   4 377.707 99.2076  25
  -4   0   3-28.9885 57.4241  25
   4   0  -2 17358.8 401.162   1
  -4   0   2 16777.5 441.241  25
  -4   0   1 9.22656 48.5432  25
   4   0  -1 5.79588 48.6422   1
   4   0   0 96901.0 981.083   1
  -4   0   0 100290. 973.700  25
   4   0   1-0.97770 50.0921   1
  -4   0  -1 296.654 68.7688  25
  -4   0  -2 30085.7 501.285   2
   4   0   2 31696.0 590.875   1
  -4   0  -3-31.0427 27.5719  21
   4   0   3-1.63853 59.2466   1
  -4   0  -3 6.15896 40.3288   2
   4   0   4 6264.39 281.189   1
  -4   0  -4 5989.94 226.152   2
  -4   0  -4 6460.00 209.032  21
  -4   0  -5 38.5792 42.0072  21
   4   0   5 35.9861 58.7955   1
  -4   0  -5 16.2767 41.0250   2
   4   0   6 93082.7 1145.37   1
  -4   0  -6 95044.5 978.610  21
   4   0   7 31.9566 60.5774   1
  -4   0  -7 56.7008 58.0545  21
  -4   0  -7-10.2099 41.1709   2
  -4   0  -8 124394. 1220.89   2
  -4   0  -8 127343. 1316.74  21
  -4   0  -9 4.52363 52.6215   2
  -4   0  -9-13.3525 56.5596  21
  -4   0 -10 235790. 1835.27   2
  -4   0 -10 233716. 2003.15  21
  -4   0 -11 51.1488 70.5868  21
  -4   0 -11 29.3611 51.6468   2
  -4   0 -12 72332.1 1095.12   2
  -4   0 -12 69172.5 1192.18  21
  -4   0 -13 142.251 114.969  20
  -4   0 -13-111.356 252.819  23
  -4   0 -13 159.838 263.957  22
  -4   0 -14 15866.2 1243.72  23
  -4   0 -14 17962.6 1424.90  22
  -4   0 -14 17125.7 1227.87   9
  -4   0 -14 16269.9 1235.06  20
  -4   0 -15-75.1506 193.508  22
  -4   0 -15 14.8875 197.859  20
  -4   0 -15-77.6960 131.017   9
  -4   0 -15 75.7734 169.464  23
  -4   0 -16 5104.53 714.388  20
  -4   0 -16 4601.42 660.662  23
  -4   0 -16 5693.89 843.682  22
  -4   0 -16 4669.66 663.052   9
  -4   0 -17-141.799 184.166  20
  -4   0 -17 104.895 149.974   9
  -4   0 -17 48.1190 120.013  23
  -4   0 -18 9088.37 877.448   9
  -4   0 -18 8312.08 861.883  20
  -4   0 -18 8827.94 882.763  23
  -4   0 -19 14.0048 143.597  20
  -4   0 -19 37.2263 184.870  23
  -4   0 -19 29.6150 159.552   9
  -4   0 -20 3436.43 500.944  23
  -4   0 -20 2770.12 458.356  20
  -4   0 -20 2855.70 438.041   9
  -4   0 -21 110.289 152.359  20
  -4   0 -21 24.8015 108.610  23
  -4   0 -22 2844.34 361.036  23
  -4   0 -22 2760.72 360.779  20
  -4   0 -23-71.8677 65.3155  20
   4   1 -23-9.45343 86.9299   9
   4  -1 -23 269.337 134.580   8
   4   1 -23 87.6361 121.099   8
   4  -1 -22 5928.75 514.840   9
   4   1 -22 5839.47 549.354   9
   4  -1 -22 5639.34 567.937   8
   4   1 -22 5210.22 522.241   8
   4  -1 -21 337.717 209.252   8
   4  -1 -21 471.697 215.338   9
   4   1 -21 159.786 150.361   9
   4   1 -21 138.250 125.094   8
   4   1 -20 7751.69 765.296   8
   4  -1 -20 7395.35 778.662   8
   4  -1 -20 8467.13 773.698   9
   4   1 -20 7964.69 773.342   9
   4   1 -19 1090.01 323.629   8
   4  -1 -19 452.283 248.536   8
   4  -1 -19 978.878 285.333   9
   4   1 -19 968.624 316.639   9
   4  -1 -18 2779.31 508.864   8
   4  -1 -18 3422.84 542.264   9
   4   1 -18 3475.40 564.884   9
   4   1 -18 3432.58 571.309   8
   4  -1 -17 1065.44 357.317   8
   4  -1 -17 1692.59 481.879   7
   4  -1 -17 1351.60 343.453   9
   4   1 -17 2016.43 470.834   9
   4   1 -17 1074.08 342.528   8
   4  -1 -16 3779.29 615.807   8
   4  -1 -16 4966.43 674.324   9
   4   1 -16 4121.44 636.785   9
   4   1 -16 4484.76 659.312   8
   4   1 -15 1345.95 381.366   8
  -4   1  15 1585.43 251.772  25
   4  -1 -15 1432.21 376.704   8
   4  -1 -15 1472.41 377.561   9
   4   1 -15 1335.07 383.140   9
   4  -1 -14 860.613 258.126   8
   4   1 -14 1325.65 323.856  19
   4   1 -14 1459.27 356.960  18
  -4   1  14 1334.41 236.872  25
   4  -1 -14 1108.21 320.253   9
   4   1 -14 827.262 301.873   9
   4   1 -13 37.6289 132.803  19
   4   1 -13 606.869 262.035  18
  -4   1  13 376.801 151.272  25
   4   1 -12 10506.1 426.679  21
  -4   1  12 9024.41 597.680  25
  -4  -1  12 10235.7 534.017  25
  -4  -1  11 3332.83 247.649   3
   4   1 -11 4216.45 264.281  21
  -4  -1  11 4300.20 341.064  25
  -4   1  11 3818.75 385.723  25
  -4  -1  10 29750.5 709.010   3
  -4  -1  10 31281.9 871.733  25
  -4   1  10 29244.3 997.913  25
   4   1  -9 2830.67 189.134  21
  -4  -1   9 2607.00 211.927   3
  -4   1   9 2838.03 302.588  25
  -4  -1   9 3255.47 278.292  25
  -4  -1   8 12346.9 442.352   3
  -4   1   8 12918.6 610.939  25
  -4  -1   8 13405.8 525.095  25
  -4  -1   7 925.417 143.151  25
   4   1  -7 1314.54 110.517  21
  -4  -1   7 908.864 126.521   3
  -4   1   7 1055.50 178.730  25
   4   1  -6 1254.36 98.0172  21
  -4  -1   6 1208.11 137.739   3
  -4   1   6 1158.41 177.352  25
  -4  -1   6 1064.15 140.786  25
   4   1  -5 6178.90 189.270  21
   4  -1  -5 6166.39 218.398   1
  -4  -1   5 5687.52 277.874   3
  -4   1   5 5630.05 343.050  25
  -4  -1   5 5970.96 296.708  25
  -4  -1   4 12778.9 408.014  25
   4   1  -4 13855.5 231.563  21
  -4   1   4 12830.9 475.736  25
  -4  -1   4 12695.1 400.197   3
   4  -1  -4 13757.0 333.338   1
   4   1  -3 3246.17 82.9483  21
   4  -1  -3 3541.79 177.999   1
  -4   1   3 3375.73 237.416  25
  -4  -1   3 3530.12 209.195   3
  -4  -1   3 3345.47 203.853  25
  -4  -1   2 4325.97 221.256  25
  -4  -1   2 4302.39 217.452   3
   4  -1  -2 4447.47 205.777   1
  -4   1   2 4338.30 247.608  25
  -4  -1   1 8929.13 298.882   3
   4  -1  -1 8506.45 286.178   1
  -4   1   1 8202.97 308.138  25
  -4  -1   1 8218.21 292.625  25
  -4  -1   0 1651.53 128.391   3
  -4  -1   0 1566.71 130.870  25
  -4   1   0 1491.42 133.185  25
   4  -1   0 1713.34 136.039   1
  -4  -1  -1 18567.2 384.116   3
  -4  -1  -1 18161.6 391.819   2
  -4   1  -1 17809.5 407.543  25
   4  -1   1 18831.7 444.665   1
  -4  -1  -2 93011.8 888.455   2
  -4   1  -2 93424.7 895.660  25
   4  -1   2 93164.0 1024.45   1
   4  -1   3 193770. 1525.47   1
  -4   1  -3 195805. 1250.85   2
  -4   1  -4 8031.71 253.391  21
  -4   1  -4 7556.11 241.942   2
  -4  -1  -4 7460.21 271.879   2
   4  -1   4 7872.10 324.239   1
  -4   1  -5 14586.0 371.928  21
  -4   1  -5 14145.5 339.735   2
  -4  -1  -5 13682.2 380.025   2
   4  -1   6 6536.97 318.743   1
  -4   1  -6 6205.88 263.449  21
  -4   1  -6 6599.66 243.618   2
  -4  -1  -6 6182.94 268.711   2
  -4   1  -7 74300.6 967.277  21
  -4  -1  -7 76545.1 971.852   2
   4  -1   7 75310.0 1116.44   1
  -4   1  -8 1190.17 134.964  21
   4  -1   8 1042.57 142.827   1
  -4  -1  -8 1172.58 132.704   2
  -4   1  -8 1112.53 113.535   2
  -4   1  -9 39979.4 790.005  21
   4  -1   9 37751.0 843.332   1
  -4  -1  -9 39535.9 767.394   2
  -4   1 -10 2808.93 188.981   2
  -4  -1 -10 2790.01 215.218   2
  -4   1 -10 3037.11 234.743  21
   4  -1  10 2890.03 242.108   1
  -4  -1 -11 79705.4 1185.49   2
  -4   1 -11 80251.2 1235.13  21
  -4   1 -12 744.663 135.873  21
  -4  -1 -12 874.118 140.148   2
  -4  -1 -13 13402.8 1126.19  23
  -4   1 -13 16566.8 1380.70  22
  -4  -1 -13 15413.7 1309.81  22
  -4   1 -13 15888.2 1196.19  20
  -4  -1 -13 14230.8 1141.24  20
  -4   1 -13 15578.7 1187.59  18
  -4  -1 -13 14567.8 1118.84   9
  -4   1 -13 14687.1 579.519  21
  -4  -1 -13 15196.5 552.714   2
  -4   1 -13 14304.7 1162.82  23
  -4  -1 -14 542.417 277.664  23
  -4   1 -14 487.182 292.158  22
  -4   1 -14-4.48260 137.843  23
  -4   1 -14 320.375 111.199  21
  -4  -1 -14 521.057 305.414  22
  -4  -1 -14 319.877 206.924  20
  -4   1 -14 29.1485 202.397  18
  -4  -1 -14 363.900 263.217   9
  -4   1 -14-129.835 150.800   9
  -4   1 -14 174.698 202.927  20
  -4   1 -15 4300.68 659.016  23
  -4  -1 -15 5279.80 790.482  22
  -4   1 -15 5618.85 377.738  21
  -4  -1 -15 4273.94 653.756  20
  -4   1 -15 5294.87 709.540  18
  -4  -1 -15 5368.01 710.853   9
  -4   1 -15 4906.50 656.731   9
  -4   1 -15 4454.61 660.420  20
  -4  -1 -15 5053.81 725.567  23
  -4   1 -16 4349.31 671.925  23
  -4  -1 -16 3997.72 622.129  23
  -4   1 -16 4483.66 669.325  20
  -4  -1 -16 4419.80 643.748  20
  -4   1 -16 4726.36 653.399  18
  -4  -1 -16 4381.01 659.058   9
  -4   1 -16 4075.14 613.055   9
  -4  -1 -16 4073.78 674.754  22
  -4   1 -17 1117.16 344.563  23
  -4  -1 -17 2066.13 463.261  23
  -4  -1 -17 1436.26 429.590  22
  -4   1 -17 881.571 268.134  20
  -4   1 -17 1849.87 419.602  18
  -4  -1 -17 1569.74 402.232   9
  -4   1 -17 1522.04 383.403   9
  -4  -1 -17 1567.86 423.690  20
  -4   1 -18 1206.40 335.137  18
  -4   1 -18 463.486 212.048  23
  -4  -1 -18 864.750 252.145  20
  -4   1 -18 1060.63 334.338  20
  -4  -1 -18 964.371 317.380   9
  -4   1 -18 1260.47 334.873   9
  -4  -1 -18 1479.74 376.977  23
  -4  -1 -19 1931.00 411.240  23
  -4   1 -19 1550.40 362.510  20
  -4  -1 -19 1977.13 383.552  20
  -4   1 -19 1949.28 383.350  18
  -4   1 -19 1654.49 360.456   9
  -4   1 -19 1336.11 339.586  23
  -4   1 -20 1427.55 327.137  23
  -4  -1 -20 1546.18 335.254  20
  -4   1 -20 1557.63 348.950  20
  -4   1 -20 1844.00 346.875   9
  -4  -1 -20 1356.70 327.517  23
  -4   1 -21 771.354 230.229  20
  -4  -1 -21 830.280 233.535  20
  -4   1 -21 829.596 209.647  23
  -4  -1 -21 773.682 223.160  23
  -4   1 -22 1547.88 278.671  20
  -4  -1 -22 1526.44 276.207  23
  -4  -1 -22 1412.29 236.439  20
  -4   1 -23 493.046 137.261  20
   4  -2 -23 2282.89 317.731   8
   4   2 -23 3169.32 334.653   9
   4   2 -22 179.203 140.437   8
   4  -2 -22-159.551 157.985   8
   4   2 -22-102.882 114.398   9
   4  -2 -21 10976.9 747.344   9
   4   2 -21 9411.08 766.184   9
   4  -2 -21 9516.56 798.189   8
   4   2 -21 8338.09 683.784   8
   4   2 -20 149.942 107.492   8
   4  -2 -20 236.190 201.088   8
   4  -2 -20 416.711 215.523   9
   4   2 -20 341.736 228.550   9
   4  -2 -19 15549.6 1027.39  23
   4  -2 -19 14871.2 1134.48   8
   4  -2 -19 16143.2 1063.80   7
   4   2 -19 14826.4 1069.47   8
   4  -2 -19 16609.0 1109.91   9
   4   2 -19 13825.1 1078.91   9
   4  -2 -18 1333.06 344.544  23
   4  -2 -18 995.277 350.336   8
   4  -2 -18 1438.95 415.277   7
   4   2 -18 735.706 259.565   8
   4  -2 -18 1774.06 396.502   9
   4   2 -18 1540.33 359.540   9
   4  -2 -17 8482.70 840.400  23
   4  -2 -17 7417.20 818.393   7
   4  -2 -17 6997.15 823.420   8
   4  -2 -17 8539.63 862.281   9
   4   2 -17 7354.64 847.170   9
   4   2 -17 6689.37 773.863   8
   4  -2 -16 2673.24 536.708   8
   4   2 -16 2682.69 503.078   8
   4   2 -16 3031.88 560.341  19
   4  -2 -16 2869.53 618.254   7
   4   2 -16 3366.27 577.798   9
   4  -2 -16 3373.32 535.094  23
   4  -2 -16 3004.52 520.839   9
   4  -2 -15 1251.63 358.903   8
   4   2 -15 1476.56 399.958  19
   4   2 -15 782.039 318.052  18
  -4   2  15 1186.23 250.438  25
   4   2 -15 1559.87 421.287   9
   4   2 -15 1103.36 354.652   8
   4  -2 -15 863.896 284.056  23
   4   2 -14 3352.75 590.371  19
   4   2 -14 3891.04 605.972  18
  -4   2  14 4351.09 447.119  25
   4  -2 -14 4588.11 669.721   8
  -4  -2  13 38491.5 880.097   3
   4   2 -13 44897.5 1981.19  19
   4   2 -13 42064.3 1917.71  18
  -4   2  13 41086.5 1344.67  25
   4  -2 -13 43255.9 1984.60   8
  -4   2  12 6314.34 524.266  25
  -4  -2  12 5078.20 316.999   3
   4   2 -12 6214.89 334.634  21
  -4  -2  11 37182.2 841.345   3
  -4   2  11 40782.2 1284.16  25
  -4  -2  10 1687.51 184.930  25
   4   2 -10 1980.53 174.261  21
  -4  -2  10 1460.11 167.463   3
  -4   2  10 1687.44 279.153  25
  -4   2   9 13431.8 691.406  25
   4   2  -9 13863.7 425.694  21
  -4  -2   9 12087.8 462.222   3
   4   2  -9 13519.0 410.973  24
  -4  -2   9 13390.8 493.904  25
   4   2  -8 6667.31 275.020  21
  -4  -2   8 5973.30 316.061  25
  -4   2   8 6418.22 460.837  25
  -4  -2   8 5985.02 320.450   3
  -4  -2   7 104999. 1271.78  25
   4   2  -7 112870. 1054.44  21
  -4  -2   7 99741.2 1261.26   3
  -4   2   7 107706. 1761.96  25
   4   2  -6 481.784 74.0191  21
  -4  -2   6 513.938 105.527   3
   4  -2  -6 452.713 64.1593   1
  -4  -2   6 389.971 82.7070  25
  -4   2   6 453.797 135.397  25
  -4  -2   5 47.4715 67.1041   3
  -4  -2   5 180.467 59.9204  25
  -4   2   5 90.1424 95.3238  25
  -4  -2   4 8449.67 347.303   3
  -4   2   4 8520.97 419.186  25
  -4  -2   4 9012.34 329.919  25
   4  -2  -4 9485.61 292.117   1
  -4  -2   3 21692.9 530.104   3
  -4   2   3 21037.1 606.469  25
  -4  -2   3 21247.4 489.939  25
  -4  -2   2 2920.87 169.886   2
  -4   2   2 2783.33 215.851  25
  -4  -2   2 3162.31 201.380   3
  -4  -2   2 3325.83 192.745  25
  -4   2   1 10854.5 339.369  24
  -4  -2   1 11028.7 351.147   3
  -4  -2   1 10510.4 308.745   2
  -4   2   1 10187.7 368.077  25
  -4   2   0 8007.86 298.426  24
  -4  -2   0 7648.78 281.715   3
  -4  -2   0 7607.94 262.492   2
  -4   2   0 7169.23 287.631  25
  -4  -2  -1 1609.29 126.579   3
  -4  -2  -1 1450.58 122.224   2
  -4   2  -1 1428.08 121.508  25
  -4  -2  -2 78812.6 796.614   3
  -4   2  -2 77261.0 969.524  24
  -4  -2  -2 78539.8 866.671   2
  -4   2  -2 76231.4 806.428  25
  -4   2  -3 41197.2 720.725  24
  -4  -2  -3 42557.0 536.912   3
  -4   2  -3 42210.6 570.611  25
  -4  -2  -3 41590.0 657.594   2
  -4   2  -4 13250.2 418.976  24
  -4   2  -4 13222.1 316.219   2
  -4  -2  -4 13219.3 386.865   2
  -4   2  -5 58013.6 881.521  24
  -4   2  -5 57293.9 651.837   2
  -4  -2  -5 57526.6 834.820   2
  -4   2  -6 5990.29 217.656   2
  -4   2  -6 5532.86 282.671  24
  -4  -2  -6 5500.65 273.619   2
  -4   2  -7 74.6017 41.5874   2
   4  -2   7 59.7582 67.3957   1
  -4  -2  -7 82.3735 55.7177   2
  -4   2  -7 104.930 66.4769  24
  -4  -2  -8 92.3350 55.5976   2
  -4   2  -8 57.7474 59.6247  21
   4  -2   8 142.239 82.6673   1
  -4   2  -8 82.4220 58.1888  24
  -4  -2  -9 2945.40 226.920   2
  -4   2  -9 2847.83 226.586  21
   4  -2   9 2403.63 245.747   1
   4  -2  10 110.754 59.8956   1
  -4  -2 -10-55.4385 64.5055   2
  -4  -2 -11 2626.28 236.815   2
  -4   2 -11 2806.62 243.713  21
  -4  -2 -12 5926.17 740.088  23
  -4  -2 -12 6979.24 888.588  22
  -4  -2 -12 6905.76 386.231   2
  -4   2 -12 6758.48 384.832  21
  -4   2 -12 6345.92 751.110  20
  -4   2 -13 5423.68 711.836  23
  -4  -2 -13 5085.54 696.391  23
  -4  -2 -13 5707.40 799.829  22
  -4   2 -13 4886.75 339.869  21
  -4  -2 -13 5360.13 345.988   2
  -4   2 -13 5248.66 708.754  18
  -4   2 -13 4827.97 680.618  20
  -4  -2 -13 4681.65 659.140   9
  -4  -2 -13 5068.48 679.427  20
  -4   2 -14 3459.17 592.117  20
  -4  -2 -14 3139.53 638.340  22
  -4   2 -14 3127.07 279.716  21
  -4  -2 -14 3270.59 279.214   2
  -4   2 -14 2785.95 553.046  18
  -4   2 -14 2722.44 533.877  23
  -4  -2 -14 2830.63 557.167  23
  -4  -2 -14 2797.16 530.391   9
  -4   2 -14 2766.41 476.058   9
  -4  -2 -14 3012.89 524.558  20
  -4   2 -15 7089.35 825.624  23
  -4   2 -15 7883.86 450.602  21
  -4   2 -15 6718.08 810.820  20
  -4  -2 -15 8025.76 869.076  20
  -4   2 -15 7260.77 862.524  18
  -4  -2 -15 6405.48 790.482   9
  -4   2 -15 7557.41 802.340   9
  -4  -2 -15 7139.22 921.126  22
  -4  -2 -15 6125.96 789.683  23
  -4  -2 -16 294.302 174.774  22
  -4  -2 -16 207.393 168.793  23
  -4   2 -16 95.8690 183.728  20
  -4  -2 -16 416.737 216.203  20
  -4   2 -16-46.4424 126.736  18
  -4  -2 -16 8.73990 177.125   9
  -4   2 -16-22.0938 118.877   9
  -4   2 -16 272.423 193.017  23
  -4  -2 -17 2396.10 479.882  23
  -4   2 -17 3057.19 534.751  20
  -4  -2 -17 3179.14 539.114  20
  -4   2 -17 2789.22 514.598  18
  -4   2 -17 3507.04 542.227   9
  -4   2 -17 2855.24 523.236  23
  -4  -2 -17 3044.90 578.368  22
  -4   2 -18-42.3312 106.400  23
  -4  -2 -18 73.1140 161.823  23
  -4  -2 -18 217.891 173.694  22
  -4  -2 -18-104.880 139.341  20
  -4   2 -18 92.2446 151.960  18
  -4   2 -18 196.915 181.962   9
  -4   2 -18 24.3373 151.060  20
  -4  -2 -19 1451.32 345.817  23
  -4   2 -19 1531.44 341.847  23
  -4   2 -19 1158.32 334.115  20
  -4   2 -19 1383.76 324.493  18
  -4   2 -19 1493.85 338.730   9
  -4  -2 -19 1245.69 313.084  20
  -4  -2 -20 458.271 240.817  23
  -4  -2 -20 515.443 175.624  20
  -4   2 -20 542.936 224.354  20
  -4   2 -20 523.557 201.326  18
  -4   2 -20 144.068 141.441   9
  -4  -2 -21 2164.80 358.902  23
  -4   2 -21 2140.59 320.444  18
  -4   2 -21 2634.10 398.597  20
  -4   2 -22 113.472 113.134  20
  -4  -2 -22 128.804 123.890  23
  -4   2 -23 158.676 87.0079  20
  -4  -2 -23 400.362 117.883  23
   4   3 -23 234.761 107.255   9
   4   3 -22 4976.50 479.679   9
   4  -3 -22 4302.50 456.389   8
   4  -3 -21 1058.08 226.358  23
   4   3 -21 578.988 181.388   8
   4   3 -21 1596.37 330.702   9
   4  -3 -21 1477.80 310.385   8
   4  -3 -20 3935.39 483.461  23
   4   3 -20 3918.47 536.383   9
   4   3 -20 3900.93 479.138   8
   4  -3 -20 4461.96 582.104   8
   4  -3 -19 185.946 235.491   7
   4  -3 -19 320.481 177.285  23
   4   3 -19 156.506 147.681   8
   4   3 -19 131.168 173.807   9
   4  -3 -19 250.912 217.210   8
   4  -3 -18 7859.18 792.160  23
   4  -3 -18 7317.89 806.471   8
   4  -3 -18 7483.14 804.315   7
   4   3 -18 6851.46 782.539   9
   4   3 -18 7260.38 753.145   8
   4   3 -17 235.046 163.789   8
   4  -3 -17 61.0970 139.144  23
   4  -3 -17 190.859 160.462   8
   4  -3 -17 242.271 267.141   7
   4   3 -17 436.493 226.117  19
   4   3 -17 55.1022 171.853   9
   4   3 -16 2059.91 420.011  19
   4   3 -16 2013.13 435.109   8
   4  -3 -16 2815.43 585.873   7
   4  -3 -16 2885.02 541.496   8
   4   3 -16 2368.70 495.961  18
   4  -3 -16 2626.03 510.715  23
   4   3 -16 2396.24 504.397   9
   4   3 -15 5268.23 726.430  19
   4  -3 -15 5963.72 772.446   7
   4   3 -15 4813.23 688.786  18
   4  -3 -15 5374.22 741.257   8
   4  -3 -15 4718.72 659.195  23
   4   3 -15 5667.39 713.497   8
   4   3 -14 10109.4 957.965  19
   4   3 -14 10048.1 980.483  18
  -4   3  14 10786.8 731.319  25
   4  -3 -14 11267.2 1046.69   8
  -4   3  13 8976.54 654.373  25
  -4  -3  13 7142.74 394.750   3
   4   3 -13 8722.73 878.112  19
   4   3 -13 8302.87 875.407  18
   4   3 -13 8951.55 945.761  16
   4  -3 -13 9340.45 937.507   8
  -4  -3  12 4293.52 303.408   3
   4   3 -12 5021.23 670.205  12
   4   3 -12 4656.09 655.348  18
  -4   3  12 4689.95 484.924  25
   4   3 -12 5385.39 680.312  19
   4  -3 -12 5171.41 704.521   8
   4   3 -11 133.352 69.1540  21
  -4   3  11 8.28036 122.089  25
   4   3 -10 22299.6 607.759  21
  -4   3  10 20415.5 929.221  25
   4   3 -10 20627.4 552.851  24
   4   3  -9 20644.0 553.204  21
   4   3  -9 18901.4 529.562  24
  -4   3   9 19203.9 869.878  25
   4   3  -8 19279.6 510.784  21
  -4  -3   8 16951.9 563.802   3
  -4   3   8 18312.3 811.024  25
   4   3  -8 17443.0 512.492  24
  -4  -3   8 18398.9 511.486  25
  -4   3   7 1236.57 230.772  25
  -4  -3   7 1233.31 124.798   2
  -4  -3   7 1192.30 131.839  25
  -4  -3   6 22142.7 482.332   2
  -4   3   6 21179.3 785.649  25
  -4  -3   6 22608.9 537.028  25
  -4  -3   5 4362.24 209.658   2
  -4   3   5 4152.33 338.375  25
  -4   3   4 108035. 1575.65  25
  -4  -3   4 108824. 1034.48   2
  -4   3   3 26435.9 540.961  24
  -4  -3   3 26904.6 505.630   2
  -4   3   3 26646.1 731.500  25
  -4   3   2 6510.58 277.336  24
  -4  -3   2 6119.01 245.675   2
  -4   3   2 5903.35 323.147  25
  -4   3   1 6717.90 292.915  24
  -4   3   1 6257.00 306.978  25
  -4  -3   1 6382.79 253.140   2
  -4   3   0 8077.04 329.494  24
  -4  -3   0 7663.46 282.383   2
  -4   3   0 7419.21 307.792  25
  -4   3  -1 33756.1 682.693  24
  -4  -3  -1 33463.4 603.402   2
  -4   3  -1 32062.0 580.413  25
  -4  -3  -2 95.4123 59.3236   2
  -4   3  -2 89.9266 65.7313  24
  -4  -3  -2 64.7780 46.4212   3
  -4   3  -2 136.728 45.5888  25
  -4   3  -3 935.932 129.326  24
  -4  -3  -3 945.426 95.6910   3
  -4   3  -3 927.851 86.1523  25
  -4  -3  -3 909.913 118.924   2
  -4   3  -4 5786.58 302.260  24
  -4  -3  -4 5930.76 204.394   3
  -4   3  -4 5615.05 203.744   2
  -4  -3  -4 5735.68 279.352   2
  -4   3  -5 3966.97 165.696   2
  -4   3  -5 3484.99 238.231  24
  -4  -3  -5 3877.11 240.118   2
  -4   3  -6 3655.40 249.528  24
  -4  -3  -6 4477.26 267.347   2
  -4   3  -7 35970.8 774.371  24
  -4  -3  -7 34561.2 756.609   2
  -4   3  -8 1387.91 159.111  24
  -4  -3  -8 1461.59 170.382   2
  -4   3  -9 15101.5 514.368  24
  -4  -3  -9 13266.6 511.963   2
  -4   3  -9 13998.0 505.078  21
  -4   3 -10 1235.33 158.540  24
  -4   3 -10 1121.41 157.778  21
   4  -3  10 1045.93 193.651   1
  -4  -3 -10 1083.38 158.698   2
  -4  -3 -11 4992.98 337.608   2
  -4   3 -11 5168.25 336.344  21
  -4  -3 -12-20.4734 174.697  23
  -4   3 -12 214.047 89.3518  21
  -4   3 -12 283.746 185.239  20
  -4  -3 -12 142.552 77.8378   2
  -4   3 -12-141.886 140.295  23
  -4   3 -12 103.133 155.574  18
  -4  -3 -12-1.70947 161.759  22
  -4  -3 -13 21030.6 1439.43  23
  -4  -3 -13 23257.4 1619.25  22
  -4   3 -13 21573.3 712.116  21
  -4  -3 -13 23601.7 1466.89  20
  -4  -3 -13 22732.4 745.574   2
  -4  -3 -13 21634.1 1364.99   6
  -4   3 -13 22119.7 1430.63  23
  -4   3 -13 20762.5 1430.36  18
  -4   3 -13 20657.3 1388.86  20
  -4  -3 -14 263.932 248.785  23
  -4  -3 -14 500.575 360.933  22
  -4   3 -14 448.239 275.613  23
  -4   3 -14 450.211 246.966  20
  -4   3 -14 318.000 121.869  21
  -4  -3 -14 268.539 244.318  20
  -4  -3 -14 388.478 170.155   6
  -4  -3 -14 564.504 134.436   2
  -4   3 -14 240.714 198.422  18
  -4   3 -15 2620.80 511.931  23
  -4  -3 -15 2396.18 489.744  23
  -4  -3 -15 3711.57 679.942  22
  -4  -3 -15 3504.02 570.048  20
  -4  -3 -15 3237.28 534.397   6
  -4   3 -15 3232.75 570.684  18
  -4   3 -15 2574.26 513.289  20
  -4  -3 -16 4855.75 692.340  23
  -4  -3 -16 5447.01 777.195  22
  -4  -3 -16 6708.21 774.580  20
  -4   3 -16 6178.13 788.789  18
  -4   3 -16 6465.92 776.022  23
  -4   3 -16 5002.96 687.324  20
  -4  -3 -17 11490.8 975.858  20
  -4   3 -17 9847.63 917.092  23
  -4   3 -17 9541.08 949.446  18
  -4   3 -17 10936.9 903.298   9
  -4   3 -17 8959.94 899.681  20
  -4  -3 -17 9812.02 1036.64  22
  -4  -3 -17 8949.05 909.186  23
  -4  -3 -18 2191.92 497.821  22
  -4   3 -18 2269.08 447.256  20
  -4   3 -18 2391.37 474.925  18
  -4   3 -18 2333.17 407.772   9
  -4  -3 -18 2112.08 426.602  23
  -4   3 -19 1008.46 310.588  20
  -4  -3 -19 1306.56 341.028  23
  -4   3 -19 1238.02 325.903  18
  -4   3 -19 1106.55 263.898   9
  -4  -3 -19 950.851 282.454  22
  -4   3 -20 172.631 129.809  18
  -4  -3 -20 86.7194 135.017  23
  -4   3 -20 243.835 165.771  20
  -4  -3 -21 109.514 122.716  23
  -4   3 -21 82.3120 106.097  20
  -4   3 -21 98.6989 101.935  18
  -4  -3 -22-46.6093 91.3538  23
  -4   3 -22 0.62438 97.1853  20
  -4   3 -22 135.420 79.4730  18
   4   4 -22 974.750 197.934   9
   4  -4 -21 652.374 182.549  23
   4   4 -21 910.934 230.351   9
   4  -4 -21 634.052 215.246   8
   4  -4 -20 1368.60 296.383  23
   4  -4 -20 1653.05 338.801   8
   4   4 -20 1701.24 344.581   9
   4  -4 -19 502.087 249.972   8
   4  -4 -19 516.811 225.204  23
   4   4 -19 503.135 184.612   8
   4   4 -19 964.960 286.536   9
   4  -4 -18 3368.30 530.521  23
   4  -4 -18 3556.12 545.189   7
   4  -4 -18 4301.87 601.078   8
   4   4 -18 3671.17 561.326  19
   4   4 -18 4109.91 592.886   9
   4   4 -18 4000.79 536.399   8
   4  -4 -17 325.428 193.547   8
   4   4 -17 395.992 190.197   8
   4  -4 -17 295.041 234.638  23
   4  -4 -17 478.026 366.259   7
   4   4 -17 261.093 210.081  19
   4   4 -17 555.367 254.854   9
   4  -4 -16 175.457 125.232   8
   4   4 -16 229.918 191.941   8
   4  -4 -16-347.342 211.781  23
   4  -4 -16 156.570 344.219   7
   4   4 -16-129.300 206.509  19
   4   4 -16-12.8874 179.102  18
   4   4 -16 190.780 229.735   9
   4   4 -15-568.700 268.822  18
   4  -4 -15-134.403 181.885   8
   4  -4 -15 200.109 276.696   7
   4   4 -15 62.1028 151.741  19
   4   4 -15-44.2010 109.412   8
   4  -4 -14 1563.65 458.275   7
   4   4 -14 802.878 312.014  19
  -4   4  14 1632.46 289.945  25
   4   4 -14 1390.98 374.008  18
   4  -4 -14 2039.26 454.285   8
   4   4 -14 1834.03 448.853  16
  -4   4  13 78.0251 154.955  25
   4   4 -13 75.3824 186.647  12
   4  -4 -13 1.47477 292.264   7
  -4  -4  13 106.153 60.3955   3
   4   4 -13 238.471 194.421  19
   4   4 -13-10.1898 151.142  18
   4  -4 -13-17.6011 185.395   8
   4   4 -13 685.576 299.242  16
  -4   4  12 4196.62 469.180  25
   4   4 -12 4229.98 653.278  12
  -4  -4  12 3770.32 295.200   3
   4   4 -12 4858.72 689.705  19
   4   4 -12 4610.70 662.778  18
   4  -4 -12 4415.50 642.870  13
   4   4 -12 4518.40 763.770  16
   4  -4 -12 5673.11 705.276   8
  -4   4  11 94.7451 136.864  25
   4   4 -11 127.209 138.621  12
  -4  -4  11-5.57042 60.3041   3
   4   4 -11 126.005 170.445  18
   4   4 -10 1425.62 164.040  24
   4   4 -10 1534.55 170.924  21
  -4  -4  10 1482.11 189.486   3
  -4   4  10 1376.19 267.229  25
  -4   4   9 4838.08 459.123  25
   4   4  -9 4796.95 293.770  24
   4   4  -8 14357.7 503.201  24
  -4   4   8 15037.6 767.178  25
  -4   4   7 5515.15 455.761  25
   4   4  -7 5142.57 304.533  24
   4   4  -6 7511.59 367.995  24
  -4   4   6 8249.34 523.148  25
  -4  -4   5 1655.60 136.239   2
  -4   4   5 1426.52 130.152  24
  -4   4   5 1501.98 229.419  25
  -4   4   4 42081.1 716.832  24
  -4  -4   4 44758.9 683.011   2
  -4   4   4 41992.1 1047.12  25
  -4   4   3 4622.05 251.575  24
  -4  -4   3 4687.96 225.501   2
  -4   4   3 4631.81 328.003  25
  -4   4   2 1060.14 129.533  24
  -4  -4   2 943.286 111.800   2
  -4   4   2 887.785 139.642  25
  -4   4   1 1274.07 145.657  24
  -4  -4   1 1314.99 131.186   2
  -4   4   1 1103.57 147.152  25
  -4   4   0 14613.9 482.269  24
  -4  -4   0 14542.4 427.160   2
  -4   4   0 14003.5 444.689  25
  -4   4  -1 5113.30 289.662  24
  -4  -4  -1 5007.65 261.062   2
  -4   4  -1 4827.66 236.111  25
  -4   4  -2 8536.72 379.623  24
  -4  -4  -2 8655.64 347.071   2
  -4   4  -2 9028.02 289.182  25
  -4   4  -3 4184.65 276.709  24
  -4  -4  -3 4410.08 259.428   2
  -4   4  -4 90089.7 1269.72  24
  -4  -4  -4 93256.7 1207.25   2
  -4   4  -5 2481.56 222.254  24
  -4  -4  -5 2711.58 220.481   2
  -4   4  -6 28039.6 725.489  24
  -4  -4  -6 26976.3 698.426   2
  -4  -4  -7 482.259 108.917   2
  -4   4  -7 464.404 107.165  24
  -4   4  -8 16411.6 568.329  24
  -4  -4  -8 15436.3 564.228   2
  -4   4  -9 240.278 82.3800  24
  -4  -4  -9 223.687 83.9830   2
  -4   4 -10 29341.5 778.676  24
  -4  -4 -10 27096.5 794.986   2
  -4   4 -11 138.484 74.7839  24
  -4   4 -11 172.137 173.051  20
  -4  -4 -11 83.0744 166.760  23
  -4  -4 -11-35.8855 177.531  22
  -4   4 -11 13.5258 71.4566  21
  -4  -4 -11-70.4347 72.2455   2
  -4  -4 -11-76.0697 134.357   6
  -4   4 -11-107.553 158.493  18
  -4  -4 -12 24360.5 1673.54  22
  -4   4 -12 24288.6 769.247  21
  -4   4 -12 25904.5 1542.70  20
  -4  -4 -12 25105.3 804.039   2
  -4   4 -12 22955.9 1514.14  18
  -4  -4 -12 25391.4 1571.33  23
  -4  -4 -12 24473.1 1494.58   6
  -4   4 -13 537.347 248.419  20
  -4  -4 -13 125.172 171.618  23
  -4  -4 -13 158.384 224.545  22
  -4   4 -13 237.665 116.100  21
  -4  -4 -13 300.497 207.124   6
  -4  -4 -13 128.248 82.6792   2
  -4   4 -13-6.23478 199.482  18
  -4  -4 -14 29562.5 1705.13  23
  -4   4 -14 28097.4 1631.84  20
  -4  -4 -14 26942.2 1780.14  22
  -4   4 -14 33708.5 1698.51  19
  -4   4 -14 27828.4 1673.62  18
  -4  -4 -14 29474.5 1622.35   6
  -4  -4 -15 14832.8 1211.98  23
  -4  -4 -15 14728.0 1307.55  22
  -4   4 -15 14807.5 1185.15  20
  -4  -4 -15 16413.7 1178.92   6
  -4   4 -15 15142.4 1232.25  18
  -4   4 -15 18072.1 1221.41  19
  -4  -4 -16 15723.9 1330.46  22
  -4   4 -16 17404.4 1268.15  20
  -4  -4 -16 20296.1 1264.09   6
  -4   4 -16 21500.0 1301.09  19
  -4   4 -16 17697.5 1307.12  18
  -4  -4 -16 17924.6 1305.82  23
  -4  -4 -17 442.123 205.624  23
  -4  -4 -17 729.784 222.956   6
  -4  -4 -17 968.195 333.166  22
  -4   4 -17 662.812 262.720  20
  -4   4 -17 794.493 306.147  19
  -4   4 -17 578.408 252.936  18
  -4  -4 -18 2759.72 520.621  22
  -4   4 -18 2834.84 498.439  18
  -4  -4 -18 2394.99 453.120  23
  -4   4 -18 3345.19 521.196  20
  -4  -4 -19 318.166 176.015  23
  -4   4 -19 743.674 291.522  20
  -4   4 -19 555.797 229.065  18
  -4  -4 -19 410.363 244.507  22
  -4  -4 -20 333.755 156.133  23
  -4   4 -20 456.407 191.828  20
  -4   4 -20 208.754 151.544  18
  -4   4 -21 1013.79 231.618  20
  -4  -4 -21 1011.19 250.454  23
  -4   4 -21 1201.92 238.287  18
  -4   4 -22 867.955 181.989  20
  -4   4 -22 508.671 127.822  18
   4   5 -22 515.703 120.909   9
   4  -5 -21 458.362 148.631  23
   4   5 -21 673.969 177.816   9
   4  -5 -20 2022.06 337.561  23
   4   5 -20 2346.37 363.949   9
   4   5 -19-246.235 170.103   9
   4  -5 -19 19.1917 116.145  23
   4  -5 -19-42.7684 127.315   8
   4  -5 -18 1866.41 371.746   8
   4   5 -18 1350.59 359.333  19
   4  -5 -18 1330.40 348.922  23
   4   5 -18 1358.20 356.114   9
   4  -5 -17 312.347 277.338   7
   4   5 -17 190.633 204.287  19
   4  -5 -17 239.690 189.367  23
   4  -5 -17 194.719 212.800   8
   4   5 -17-99.4549 147.747   9
   4  -5 -16 10772.9 1006.36   7
   4  -5 -16 9716.22 950.324  23
   4   5 -16 8784.64 906.637   9
   4   5 -16 9974.31 933.500  19
   4  -5 -16 10885.5 959.759   8
   4   5 -15-216.346 187.634  19
   4   5 -15 67.9101 145.357  18
   4   5 -14 10662.8 1021.91  12
   4   5 -14 9966.02 959.012  19
   4  -5 -14 11770.2 1029.30   8
   4   5 -14 10809.2 1074.40  16
   4  -5 -14 9356.45 1012.95   7
   4   5 -14 9233.66 934.830  18
   4  -5 -13 479.416 236.419  13
   4   5 -13-95.6348 167.307  12
   4  -5 -13 139.730 270.676   7
   4   5 -13-122.428 173.333  18
   4   5 -13 112.246 182.244  16
   4   5 -13-211.344 195.763  19
  -4   5  12 6476.88 584.470  25
   4  -5 -12 7352.32 839.939  13
   4  -5 -12 6109.71 836.092   7
   4   5 -12 6671.16 823.534  12
  -4  -5  12 5464.97 373.988   3
   4   5 -12 7499.24 885.309  19
   4   5 -12 6420.83 774.923  18
   4   5 -11 178.268 183.746  12
   4  -5 -11-213.137 382.676   7
  -4  -5  11 117.184 86.2874   3
   4   5 -11-582.523 270.327  18
   4  -5 -11 70.5144 159.977  13
  -4   5  11 3.14261 117.134  25
   4   5 -10 6279.19 806.809  12
   4  -5 -10 5235.47 739.959   7
   4   5 -10 6185.31 754.158  18
  -4   5  10 5814.64 539.061  25
   4  -5 -10 4997.40 695.908  13
   4   5 -10 5423.48 335.284  24
   4   5  -9 444.553 106.920  24
   4   5  -9 18.0027 107.232  12
  -4   5   9 344.751 168.858  25
   4  -5  -9-53.0530 469.250   7
  -4   5   8 1357.25 273.463  25
   4   5  -8 1239.36 170.179  24
   4   5  -7 172.748 84.6212  24
  -4   5   7 114.161 114.515  25
   4   5  -6 1168.33 167.268  24
  -4   5   6 1231.86 234.069  25
  -4   5   5 1867.93 163.252  24
  -4   5   5 2103.38 276.511  25
   4   5  -5 1996.54 216.723  24
  -4   5   4 1674.51 233.131  25
   4   5  -4 1265.92 180.057  24
  -4   5   4 1296.21 143.596  24
  -4   5   3 880.926 129.112  24
   4   5  -3 862.989 150.144  24
  -4   5   3 928.263 165.853  25
  -4   5   2 9235.06 393.769  24
   4   5  -2 8500.82 430.577  24
  -4  -5   2 9355.39 357.621   2
  -4   5   2 8972.40 446.520  25
  -4   5   1 4375.15 282.527  24
  -4  -5   1 4700.97 258.913   2
  -4   5   1 4235.66 284.407  25
  -4   5   0 3135.66 245.316  24
  -4   5   0 3184.58 221.574  25
  -4  -5   0 3433.67 229.926   2
  -4  -5  -1 20555.4 570.297   2
  -4   5  -1 19511.1 613.172  24
  -4  -5  -2 39834.2 820.449   2
  -4   5  -2 37202.5 855.711  24
  -4  -5  -3 23822.9 645.583   2
  -4   5  -3 23035.6 681.616  24
  -4  -5  -4 17069.3 564.198   2
  -4   5  -4 16971.9 597.544  24
  -4   5  -5 20122.3 656.094  24
  -4  -5  -5 20983.3 643.773   2
   4   5   5 22298.2 651.176  24
  -4   5  -6 56968.1 1113.46  24
  -4  -5  -6 58152.3 1103.89   2
  -4   5  -7 41738.3 968.847  24
  -4  -5  -7 41961.1 970.055   2
  -4   5  -8 597.845 129.594  24
  -4  -5  -8 555.990 124.395   2
  -4   5  -9 19090.1 665.921  24
  -4  -5  -9 18354.4 1309.72   6
  -4  -5  -9 18469.1 678.833   2
  -4   5 -10 1550.01 197.882  24
  -4  -5 -10 1366.29 344.259  23
  -4  -5 -10 1537.19 212.501   2
  -4   5 -10 1485.41 337.364  20
  -4  -5 -10 1381.08 377.774   6
  -4   5 -10 1699.00 429.097  18
  -4  -5 -11 27441.7 1622.51  23
  -4   5 -11 23156.4 753.398  21
  -4   5 -11 25915.6 1532.61  20
  -4  -5 -11 24983.8 818.707   2
  -4   5 -11 27116.4 792.313  24
  -4  -5 -11 22930.3 1489.46   6
  -4   5 -11 24173.9 1546.34  18
  -4  -5 -12 5175.32 711.922  23
  -4   5 -12 4308.57 336.461  21
  -4  -5 -12 4358.80 351.160   2
  -4  -5 -12 4111.05 625.939   6
  -4   5 -12 4263.64 675.570  18
  -4   5 -12 4848.28 686.835  20
  -4  -5 -12 4498.22 774.609  22
  -4  -5 -13 20558.9 1551.51  22
  -4   5 -13 20136.0 1370.80  20
  -4  -5 -13 19853.1 1381.82   6
  -4   5 -13 19773.3 1426.89  18
  -4  -5 -13 21555.8 1463.20  23
  -4  -5 -14 483.104 257.142  23
  -4  -5 -14-241.057 235.281  22
  -4   5 -14 664.042 278.675  20
  -4  -5 -14 370.809 205.696   6
  -4   5 -14 147.935 141.433  18
  -4  -5 -15 8230.90 882.773  23
  -4  -5 -15 8536.21 978.613  22
  -4   5 -15 7850.00 840.323  20
  -4   5 -15 9251.29 887.240  19
  -4   5 -15 7022.53 837.973  18
  -4  -5 -15 8062.78 830.787   6
  -4  -5 -16 23.1592 189.417  23
  -4  -5 -16 219.338 215.112  22
  -4   5 -16 99.6316 176.214  20
  -4   5 -16 369.733 197.289  19
  -4  -5 -16 328.754 222.227   6
  -4   5 -16-30.7003 160.659  18
  -4  -5 -17 6515.01 731.698  23
  -4  -5 -17 5756.49 746.166  22
  -4   5 -17 6222.32 694.352  20
  -4   5 -17 7092.33 691.429  19
  -4   5 -17 6477.12 732.837  18
  -4  -5 -17 6584.55 679.723   6
  -4  -5 -18 882.802 276.804  23
  -4   5 -18 267.664 179.844  19
  -4   5 -18 26.9297 146.219  18
  -4   5 -18 327.375 205.333  20
  -4  -5 -18 401.158 236.958  22
  -4  -5 -19 341.379 194.754  23
  -4  -5 -19 503.109 245.720  22
  -4   5 -19 585.719 208.690  20
  -4   5 -19 585.833 212.016  18
  -4   5 -20 5845.88 532.905  20
  -4   5 -20 6460.18 563.313  18
  -4  -5 -20 6074.25 548.563  23
  -4  -5 -21 109.986 78.5959  23
  -4   5 -21 6.51868 66.0318  18
   4   6 -21 263.559 94.3117   9
   4  -6 -20 173.841 146.924  23
   4   6 -20-93.8583 99.7167   9
   4  -6 -19 1719.31 329.659  23
   4   6 -19 1470.69 306.679   9
   4   6 -18-22.2560 158.688  19
   4  -6 -18 14.8878 147.039  23
   4   6 -18-91.7536 115.862   9
   4   6 -17 6912.68 701.498  19
   4   6 -17 6954.34 731.851   9
   4  -6 -17 7285.74 765.267  23
   4  -6 -16 268.604 287.521   7
   4   6 -16-317.269 202.407  19
   4  -6 -16 105.645 185.631  23
   4   6 -16 41.2376 148.595   9
   4  -6 -15 9748.32 967.005  23
   4   6 -15 9911.61 915.206  19
   4   6 -15 12095.5 1047.94  16
   4  -6 -15 9884.07 998.227   7
   4  -6 -14-66.2338 288.238   7
   4   6 -14 503.582 268.451  12
   4   6 -14 618.780 341.840  19
   4   6 -14 922.139 317.671  16
   4  -6 -14 437.620 203.666  13
   4  -6 -13 12768.0 1144.86   7
   4   6 -13 14916.6 1232.20  12
   4   6 -13 14764.1 1184.43  19
   4   6 -13 13954.5 1121.37  18
   4   6 -13 16302.7 1363.64  16
   4  -6 -13 15131.8 1201.08  13
   4   6 -12 4997.60 703.239  19
   4   6 -12 4658.21 701.049  12
   4  -6 -12 5475.73 797.829   7
   4   6 -12 5708.17 728.857  18
   4  -6 -12 5631.71 756.891  13
   4   6 -11 4395.43 690.091  12
   4  -6 -11 4436.48 763.609   7
  -4  -6  11 4450.27 349.334   3
   4   6 -11 4721.69 658.499  18
  -4   6  11 5323.83 537.870  25
   4  -6 -11 4690.81 680.160  13
   4   6 -10 5581.63 785.729  12
   4  -6 -10 5355.24 756.810   7
   4   6 -10 5576.65 365.945  24
   4   6 -10 5452.84 700.571  18
   4  -6 -10 6194.77 802.896  13
  -4   6  10 5936.84 557.352  25
   4  -6  -9 10808.3 1064.61  13
   4  -6  -9 11447.4 1146.63   7
   4   6  -9 11698.2 1112.09  12
   4   6  -9 11076.1 514.118  24
  -4   6   9 12269.4 786.847  25
   4   6  -8 340.974 110.654  24
   4  -6  -8 509.220 284.206  13
   4  -6  -8 585.773 390.662   7
   4   6  -8 197.176 167.108  12
  -4   6   8 438.390 185.308  25
   4  -6  -7 10489.2 1029.66  13
   4  -6  -7 10490.6 1042.39   7
   4   6  -7 10764.6 1040.32  12
   4   6  -7 10279.9 502.576  24
  -4   6   7 11773.8 729.126  25
   4   6  -6 1089.48 169.478  24
  -4   6   6 1262.35 242.440  25
   4   6  -5 41183.2 1005.29  24
  -4   6   5 46176.3 1300.48  25
  -4   6   4 12148.8 462.197  24
   4   6  -4 11163.8 525.125  24
  -4   6   3 14852.3 526.659  24
  -4   6   3 14585.9 643.772  25
  -4   6   2-8.33889 69.1034  25
  -4   6   2 137.581 58.6525  24
   4   6  -2 108.311 82.1622  24
  -4   6   1 24249.2 709.631  24
   4   6  -1 22957.4 751.566  24
  -4   6   0 671.311 127.937  24
   4   6   0 537.371 135.185  24
  -4  -6   0 551.120 109.059   2
  -4  -6  -1 5180.23 319.349   2
   4   6   1 4857.65 347.604  24
  -4   6  -1 5345.02 349.851  24
   4   6   2 1069.89 167.347  24
  -4  -6  -2 1089.02 156.224   2
  -4   6  -2 890.455 154.262  24
  -4  -6  -3 29738.0 793.649   2
   4   6   3 28785.7 809.085  24
  -4   6  -4 28.3991 77.9039  24
   4   6   4 231.765 82.4969  24
  -4  -6  -4 103.246 89.2780   2
  -4  -6  -5 16332.5 617.220   2
   4   6   5 17523.1 604.847  24
  -4   6  -5 15319.7 618.296  24
  -4   6  -6 218.031 98.3678  24
  -4  -6  -6 315.400 112.677   2
  -4  -6  -6 328.602 225.264   6
  -4   6  -7 5422.96 374.481  24
  -4  -6  -7 5824.77 385.342   2
  -4   6  -7 5092.91 692.942  11
  -4  -6  -7 5691.01 757.294   6
  -4   6  -8 2169.14 242.919  24
  -4  -6  -8 2339.03 256.629   2
  -4   6  -8 2310.11 459.757  11
  -4  -6  -8 2342.92 472.962   6
  -4   6  -9 31.0213 64.1329  24
  -4   6  -9-38.8168 108.956  11
  -4  -6  -9-11.0411 71.6670   2
  -4  -6  -9-156.769 157.899   6
  -4   6  -9 122.533 173.543  18
  -4   6 -10-245.731 167.823  11
  -4  -6 -10 176.758 91.2330   2
  -4  -6 -10 87.2847 175.152   6
  -4   6 -10-9.26846 171.710  18
  -4   6 -10 118.858 89.2955  24
  -4  -6 -11 1685.58 436.890  23
  -4   6 -11 609.340 258.854  11
  -4  -6 -11 843.204 316.562   6
  -4   6 -11 1090.26 354.167  18
  -4  -6 -12 1437.58 378.359  23
  -4  -6 -12 1578.45 458.549  22
  -4   6 -12 1598.22 393.815  20
  -4  -6 -12 1424.91 388.768   6
  -4   6 -12 1372.74 394.155  18
  -4  -6 -13 205.956 197.165  23
  -4  -6 -13-82.5722 193.935  22
  -4   6 -13 562.695 289.988  20
  -4  -6 -13 257.036 234.684   6
  -4   6 -13 4.56385 125.113  18
  -4  -6 -14 294.960 204.192  23
  -4  -6 -14 270.859 232.884  22
  -4   6 -14 1.33818 166.618  20
  -4  -6 -14 40.7187 207.469   6
  -4   6 -14-103.905 200.728  18
  -4  -6 -15-5.28176 160.041  23
  -4  -6 -15 324.145 240.443  22
  -4   6 -15 78.1585 200.040  20
  -4   6 -15-21.5091 120.119  19
  -4  -6 -15 14.2463 112.786   6
  -4   6 -15 307.873 181.509  18
  -4  -6 -16 190.255 206.681  22
  -4  -6 -16 42.2838 156.624  23
  -4   6 -16-131.593 186.064  20
  -4   6 -16 54.9342 150.159  19
  -4  -6 -16 212.455 157.616   6
  -4   6 -16 59.1250 155.154  18
  -4  -6 -17 974.559 300.173  22
  -4   6 -17 1207.59 304.497  20
  -4   6 -17 1491.02 270.377  19
  -4  -6 -17 1658.34 346.645   6
  -4   6 -17 1586.97 352.247  18
  -4  -6 -17 1558.97 348.156  23
  -4  -6 -18 361.845 193.691  23
  -4  -6 -18 106.258 190.177  22
  -4   6 -18 211.920 145.639  20
  -4   6 -18 198.789 152.374  19
  -4   6 -18 157.174 141.005  18
  -4   6 -19 5729.99 510.972  20
  -4   6 -19 6108.79 553.400  18
  -4  -6 -19 6654.97 560.541  23
  -4  -6 -20 187.207 118.239  23
  -4   6 -20 120.762 101.904  18
   4  -7 -20 237.336 97.9882  23
   4   7 -20 291.980 103.117   9
   4  -7 -19 565.851 184.718  23
   4   7 -19 215.536 118.129   9
   4  -7 -18 2122.33 369.231  23
   4   7 -18 2128.92 350.885   9
   4  -7 -17 1321.96 321.509  23
   4   7 -17 1244.36 296.487  19
   4   7 -17 1368.46 318.489   9
   4   7 -16 8188.35 740.320  19
   4   7 -16 7374.41 723.587   9
   4  -7 -16 7986.31 806.360  23
   4  -7 -15 261.887 231.864  23
   4   7 -15-33.2699 143.104  19
   4   7 -15-272.570 171.975  16
   4   7 -14 14256.1 1142.65  12
   4   7 -14 14437.2 1091.17  19
   4   7 -14 18423.4 1313.97  16
   4  -7 -14 16083.9 1133.35  13
   4  -7 -13 1415.11 368.664  13
   4  -7 -13 1556.79 489.867   7
   4   7 -13 1620.96 420.422  12
   4   7 -13 2010.65 449.347  19
   4   7 -13 1794.34 441.791  16
   4   7 -12 16732.6 1314.65  12
   4   7 -12 17339.0 1271.05  19
   4  -7 -12 16074.7 1290.51   7
   4  -7 -12 17756.3 1319.07  13
   4  -7 -11 10227.1 1061.01   7
   4   7 -11 11088.2 1091.55  12
   4  -7 -11 13076.1 1166.55  13
   4   7 -10 3593.65 639.072  12
   4  -7 -10 4633.74 745.563   7
   4  -7 -10 4043.69 668.521  13
   4  -7  -9 530.206 269.932  13
   4  -7  -9 159.795 427.904   7
   4   7  -9 92.2593 203.001  12
   4  -7  -8 4429.26 720.041   7
   4   7  -8 4216.35 682.007  12
   4   7  -8 4779.78 361.449  24
   4  -7  -8 4509.86 738.615  13
  -4   7   8 5406.93 529.324  25
  -4   7   7 116.383 112.784  25
   4   7  -7 234.952 93.9847  24
   4  -7  -7 408.466 286.801  13
   4  -7  -7 263.420 424.203   7
   4   7  -7 323.925 218.157  12
   4  -7  -6 5863.11 832.888   7
   4   7  -6 6271.84 825.643  12
   4  -7  -6 6144.29 846.573  13
  -4  -7   6 5480.08 715.730  13
  -4   7   6 8075.41 598.717  25
   4   7  -6 6901.99 437.136  24
   4   7  -5 1220.70 198.173  24
   4  -7  -5 974.502 366.047  13
   4   7  -5 701.561 312.809  12
  -4   7   5 1552.01 279.272  25
  -4  -7   5 1101.24 338.914  13
   4   7  -4 3559.89 594.751  12
  -4  -7   4 4873.68 690.266  13
   4  -7  -4 3230.61 592.101  13
   4   7  -4 3745.02 333.721  24
  -4   7   3 2794.42 250.264  24
   4  -7  -3 2479.72 514.284  13
   4   7  -3 3174.26 593.676  12
  -4   7   3 2681.94 549.232  11
   4   7  -3 2584.95 280.228  24
  -4  -7   3 3048.16 574.342  13
  -4   7   2 14000.0 568.963  24
  -4   7   2 15975.7 1322.37  11
   4   7  -2 13910.3 631.989  24
  -4  -7   2 14030.4 1190.82  13
   4  -7  -2 14224.3 1188.76  13
  -4   7   1 7606.60 427.840  24
  -4   7   1 8962.82 967.716  11
   4   7  -1 6936.55 449.253  24
  -4  -7   1 7316.27 873.470  13
   4  -7  -1 8167.23 894.990  13
  -4   7   0 3382.93 294.739  24
   4  -7   0 2649.89 493.668  13
  -4   7   0 3422.06 589.874  11
   4   7   0 3123.21 297.534  24
  -4  -7   0 3129.54 591.503  13
  -4   7  -1 3079.38 284.694  24
   4   7   1 3599.18 319.714  24
  -4   7  -1 3175.22 593.533  11
   4  -7   1 3385.18 555.292  13
  -4  -7  -1 2986.23 557.857  13
  -4   7  -2 1799.78 458.848  11
   4   7   2 1609.96 221.776  24
  -4  -7  -2 1083.78 356.223  13
  -4   7  -2 1362.66 205.668  24
  -4  -7  -3 6170.39 391.179   2
  -4   7  -3 6051.21 784.722  11
  -4  -7  -3 6721.57 801.004   6
  -4  -7  -3 5164.06 747.436  13
   4   7   3 5602.73 383.336  24
  -4   7  -3 5737.41 397.402  24
  -4  -7  -4 5460.52 377.766   2
  -4   7  -4 4770.64 709.689  11
  -4  -7  -4 5309.71 717.745   6
  -4  -7  -4 5022.82 735.969  13
   4   7   4 5796.24 379.118  24
  -4   7  -4 4541.31 357.978  24
  -4   7  -5 7436.42 457.738  24
  -4  -7  -5 8384.43 473.511   2
  -4   7  -5 7959.21 911.831  11
  -4  -7  -5 8332.28 921.415   6
  -4  -7  -5 8438.65 957.685  13
  -4   7  -6-20.6692 192.529  11
  -4  -7  -6 232.997 106.036   2
  -4  -7  -6 61.5125 150.148   6
  -4   7  -6 356.298 119.745  24
  -4  -7  -6 204.512 183.108  13
  -4  -7  -7 10274.0 537.204   2
  -4   7  -7 8357.99 923.289  11
  -4  -7  -7 8343.81 963.672   6
  -4   7  -7 8363.73 905.482  18
  -4   7  -7 9741.95 529.833  24
  -4  -7  -7 9352.80 935.854  14
  -4  -7  -7 9707.88 999.243  13
  -4   7  -8 1214.14 192.805  24
  -4  -7  -8 1493.34 214.100   2
  -4   7  -8 1384.61 412.082  11
  -4  -7  -8 1209.04 372.604   6
  -4   7  -8 1390.90 365.442  18
  -4  -7  -8 889.221 334.578  14
  -4  -7  -9 3576.41 629.086   6
  -4   7  -9 2601.80 505.855  11
  -4   7  -9 2703.96 534.254  18
  -4   7 -10 641.176 266.747  11
  -4  -7 -10 1250.12 397.871   6
  -4   7 -10 472.994 179.955  18
  -4   7 -11 2403.92 465.245  11
  -4  -7 -11 2168.23 473.743   6
  -4   7 -11 2097.67 474.753  18
  -4  -7 -12-302.986 252.462  22
  -4  -7 -12 10.6174 167.084   6
  -4   7 -12-39.7827 145.332  18
  -4  -7 -13 7307.85 785.961  23
  -4   7 -13 6513.70 702.527  12
  -4  -7 -13 6715.69 799.548   6
  -4   7 -13 6113.74 745.927  18
  -4  -7 -13 5389.17 784.659  22
  -4  -7 -14 114.452 137.550  23
  -4  -7 -14 59.2539 267.980  22
  -4  -7 -14 35.6033 127.023   6
  -4   7 -14 91.6525 151.609  18
  -4  -7 -15 5572.48 632.204  23
  -4  -7 -15 3865.66 651.339  22
  -4   7 -15 5263.35 600.524  20
  -4   7 -15 4096.17 564.085  19
  -4   7 -15 4111.47 586.590  18
  -4  -7 -15 4808.54 614.070   6
  -4  -7 -16 46.8280 124.264  23
  -4  -7 -16-115.360 182.059  22
  -4   7 -16 396.748 181.547  20
  -4   7 -16 407.204 174.894  19
  -4  -7 -16 333.646 156.560   6
  -4   7 -16 135.020 156.800  18
  -4  -7 -17 178.845 113.014  23
  -4  -7 -17 418.527 164.623   6
  -4   7 -17 34.8546 110.562  19
  -4   7 -17 22.5181 150.921  18
  -4  -7 -17 140.836 165.267  22
  -4   7 -18 467.820 170.766  18
  -4  -7 -18 552.157 159.605  23
  -4   7 -19 629.777 153.359  18
   4  -8 -18 1933.19 288.451  23
   4   8 -18 2212.33 274.015   9
   4  -8 -17 206.274 142.605  23
   4   8 -17-206.393 115.783  19
   4  -8 -17 37.7552 76.3039   6
   4   8 -17 13.9732 98.2485   9
   4  -8 -16 324.602 201.588  23
   4   8 -16 162.283 125.814  19
   4   8 -16 210.150 126.886   9
   4  -8 -15 2701.26 468.227  23
   4   8 -15 2561.53 386.629  19
   4  -8 -14 2556.93 485.439  23
   4   8 -14 2245.09 429.468  12
   4   8 -14 2602.44 438.332  19
   4   8 -14 2390.57 437.851  16
   4  -8 -14 3254.45 477.726  13
   4   8 -13 3896.27 541.423  19
   4   8 -13 4280.32 618.293  12
   4  -8 -13 4741.64 631.810  13
   4   8 -13 4708.17 647.112  16
   4   8 -12 6269.01 775.099  12
   4   8 -12 7713.61 806.308  19
   4  -8 -12 7526.09 831.475  13
   4  -8 -11 109.178 171.643  13
   4   8 -11 360.551 259.655  12
   4   8 -10 9949.65 1017.04  12
   4  -8 -10 11495.5 1110.93  13
   4  -8  -9 2156.95 529.649  13
   4   8  -9 2303.48 524.118  12
   4   8  -8 586.514 327.384  12
   4  -8  -8 361.807 257.649  13
   4   8  -7 963.207 317.853  12
   4  -8  -7 763.967 311.424  13
   4  -8  -6 701.717 305.090  13
   4   8  -6 873.212 353.244  12
  -4  -8   6 524.987 172.556  13
   4  -8  -5 1163.76 407.849  13
   4   8  -5 1364.75 425.306  12
  -4  -8   5 477.980 241.769  13
   4   8  -4 2575.42 542.623  12
  -4   8   4 2673.83 593.559  11
   4  -8  -4 1990.33 507.547  13
   4   8  -4 2841.65 310.656  24
  -4  -8   4 2062.22 501.396  13
   4  -8  -3 1198.54 393.824  13
   4   8  -3 697.297 325.849  12
  -4   8   3 1551.00 441.123  11
   4   8  -3 1595.75 234.577  24
  -4  -8   3 770.519 329.728  13
  -4   8   2 48886.3 1112.86  24
  -4   8   2 46841.4 2365.29  11
   4   8  -2 48007.9 1230.42  24
  -4  -8   2 45441.0 2259.25  13
   4  -8  -2 43500.6 2173.52  13
  -4   8   1 2546.52 270.328  24
   4  -8  -1 2180.11 495.560  13
  -4   8   1 2651.88 574.953  11
   4   8  -1 2571.72 292.418  24
  -4  -8   1 2482.12 531.015  13
  -4   8   0 6792.18 437.699  24
  -4   8   0 5597.88 812.057  11
  -4  -8   0 5853.46 835.257  13
   4  -8   0 5458.32 748.564  13
   4   8   0 6867.96 465.551  24
   4   8   1 108.385 86.4435  24
   4  -8   1 238.607 212.650  13
  -4   8  -1 80.4111 169.392  11
  -4   8  -1-114.396 98.2300  24
  -4  -8  -1-23.9136 178.207  13
  -4   8  -2 7981.69 491.313  24
  -4   8  -2 6488.83 872.507  11
  -4  -8  -2 7537.72 960.676  13
   4  -8   2 7172.07 824.932  13
   4   8   2 8441.74 498.802  24
  -4   8  -3 3172.92 316.485  24
   4  -8   3 2993.04 509.536  13
  -4   8  -3 2793.47 577.093  11
  -4  -8  -3 3087.32 562.129   6
   4   8   3 3583.73 326.737  24
  -4  -8  -3 2951.36 595.990  13
  -4   8  -4 7461.29 483.684  24
  -4   8  -4 8313.57 971.396  11
  -4  -8  -4 8428.78 940.497   6
  -4  -8  -4 8071.63 984.364  13
  -4   8  -5 1297.07 398.004  11
  -4  -8  -5 938.874 347.276   6
  -4  -8  -5 750.032 281.310  13
  -4   8  -6 8107.02 939.428  11
  -4  -8  -6 7141.46 885.881   6
  -4  -8  -6 7891.65 944.066  13
  -4   8  -7 164.319 208.077  11
  -4  -8  -7 121.981 172.501   6
  -4   8  -7-154.537 157.408  18
  -4  -8  -7-264.180 196.273  14
  -4  -8  -7 178.440 147.843  13
  -4   8  -8 8719.28 935.967  11
  -4  -8  -8 10231.7 1057.77   6
  -4   8  -8 10205.2 992.060  18
  -4  -8  -8 10368.5 988.939  14
  -4  -8  -8 10930.3 1052.27  13
  -4   8  -9-386.795 228.762  11
  -4  -8  -9 45.4802 181.596   6
  -4   8  -9-118.380 231.904  18
  -4   8 -10 5566.73 711.313  11
  -4  -8 -10 4984.73 735.662   6
  -4   8 -10 5799.27 719.926  18
  -4  -8 -11 641.692 280.208   6
  -4   8 -11 549.169 274.757  18
  -4   8 -12 4616.78 594.113  12
  -4  -8 -12 4175.64 634.520   6
  -4   8 -12 4940.97 638.760  18
  -4  -8 -12 3635.53 679.919  22
  -4  -8 -13 48.8272 189.541  22
  -4   8 -13-14.5751 132.418  12
  -4  -8 -13-3.85523 163.251   6
  -4   8 -13 285.535 208.206  18
  -4  -8 -14 3180.27 588.165  22
  -4  -8 -14 3893.33 540.647   6
  -4   8 -14 4182.91 536.917  18
  -4   8 -15 1076.43 293.079  19
  -4  -8 -15 952.241 261.558   6
  -4   8 -15 747.898 246.096  18
  -4  -8 -15 870.399 303.989  22
  -4  -8 -16 8447.68 674.410   6
  -4   8 -16 8405.17 596.089  19
  -4   8 -16 8566.64 660.353  18
  -4   8 -17 204.070 96.2382  19
  -4   8 -17 33.5770 93.2502  18
  -4   8 -18 68.7634 73.5967  18
   4  -9 -16 937.665 210.748  23
   4  -9 -16 1223.56 217.709   6
   4   9 -16 738.636 163.342   9
   4   9 -15 20.0899 85.6437  19
   4  -9 -15 52.0153 114.116  23
   4   9 -15 288.959 143.736   9
   4  -9 -14 2254.80 406.830  23
   4   9 -14 2042.70 310.922  19
   4   9 -14 1763.78 338.366  16
   4  -9 -14 2778.72 368.689  13
   4  -9 -13-6.69494 154.165  23
   4   9 -13 147.901 176.836  12
   4   9 -13-271.196 176.569  19
   4   9 -13-97.6420 136.018  16
   4  -9 -13 273.580 153.815  13
   4  -9 -12 16.5126 202.549  13
   4   9 -12 98.6903 147.676  12
   4   9 -12-247.830 172.900  19
   4   9 -12 62.2117 133.594  16
   4  -9 -12-23.4882 132.514  23
   4   9 -11 3090.47 528.237  12
   4  -9 -11 3899.88 601.313  13
   4   9 -11 3467.72 514.376  19
   4   9 -10 8573.23 882.827  12
   4  -9 -10 9398.78 955.705  13
   4  -9  -9-208.797 195.730  13
   4   9  -9 13.2874 129.552  12
   4  -9  -8 1573.80 444.474  13
   4   9  -8 1326.51 384.610  12
   4  -9  -7 2223.93 522.144  13
   4   9  -7 1997.58 468.088  12
   4  -9  -6 1535.44 450.128  13
   4   9  -6 1979.96 492.686  12
   4  -9  -6 1643.33 413.896  15
   4   9  -5 6742.09 837.625  12
   4  -9  -5 5639.20 821.361  13
   4  -9  -5 6834.17 859.626  15
  -4  -9   5 5448.87 765.506  13
   4  -9  -4 2573.18 561.955  13
   4   9  -4 3082.85 610.420  12
  -4   9   4 2765.97 573.315  11
   4  -9  -4 2340.94 532.549  15
  -4  -9   4 2795.40 569.403  13
   4   9  -3 15779.6 1316.49  12
  -4   9   3 15333.1 1339.18  11
   4  -9  -3 13446.2 1234.98  13
  -4  -9   3 13739.3 1246.04  13
   4  -9  -2 249.913 272.984  13
   4   9  -2 1185.20 367.873  12
  -4   9   2 364.819 245.640  11
  -4  -9   2 608.091 310.614  13
  -4   9   1 8805.30 1032.39  11
   4  -9  -1 6881.05 869.912  13
  -4  -9   1 7276.62 938.032  13
   4  -9   0 3310.33 608.114  13
  -4   9   0 3826.53 663.088  11
  -4  -9   0 4212.48 729.641  13
  -4   9  -1 5039.53 775.887  11
   4  -9   1 6068.17 769.167  13
  -4  -9  -1 5818.81 856.524  13
   4  -9   2 2590.84 502.345  13
  -4   9  -2 2078.55 517.399  11
  -4  -9  -2 2479.61 611.131  13
  -4   9  -3 166.500 197.088  11
  -4  -9  -3 366.501 203.456   6
   4  -9   3 595.083 241.852  13
  -4  -9  -3 360.329 264.698  13
  -4   9  -4 138.739 184.540  11
  -4  -9  -4 400.317 224.556   6
  -4  -9  -4 179.631 193.777  13
  -4   9  -5 3879.80 652.109  11
  -4  -9  -5 4520.12 678.076   6
  -4  -9  -5 4246.22 722.277  13
  -4   9  -6 476.236 213.020  11
  -4  -9  -6 541.523 192.655   6
  -4  -9  -6 1086.13 359.600  14
  -4  -9  -6 350.171 295.618  13
  -4   9  -7 9183.72 973.258  11
  -4  -9  -7 9478.85 979.860   6
  -4  -9  -7 10611.4 1001.19  14
  -4  -9  -7 10450.0 1033.59  13
  -4   9  -8 61.0018 161.037  11
  -4  -9  -8 143.470 184.605   6
   4  -9   8 150.479 177.706  15
  -4  -9  -8-90.3485 154.800  14
  -4  -9  -8 421.920 234.568  13
  -4  -9  -9 1082.26 338.320   6
   4  -9   9 553.522 251.111  15
  -4  -9  -9 1014.18 304.416  13
  -4  -9 -10 549.470 276.978   6
  -4   9 -10 1006.27 291.063  18
   4  -9  10-18.5131 212.010  15
  -4   9 -11 3187.77 482.348  12
  -4  -9 -11 2935.77 505.442   6
  -4   9 -11 3355.28 485.420  18
  -4  -9 -12 60.2128 179.077  22
  -4  -9 -12 83.6443 178.047   6
  -4   9 -12 137.349 188.374  18
  -4   9 -12 149.430 116.239  12
  -4  -9 -13 1308.73 387.613  22
  -4   9 -13 1533.10 288.529  12
  -4  -9 -13 1156.84 293.938   6
  -4   9 -13 1338.04 283.388  18
  -4  -9 -14 121.320 187.892  22
  -4   9 -14 252.211 136.689  19
  -4  -9 -14 177.458 140.680   6
  -4   9 -14 238.458 123.897  18
  -4  -9 -15 1807.95 324.371  22
  -4  -9 -15 3729.87 427.479   6
  -4   9 -15 3417.30 370.225  19
  -4   9 -15 2130.48 286.122  18
   4 -10 -14 51.7797 75.2122  23
   4  10 -14 152.753 98.2554   9
   4 -10 -13 1457.35 241.099  13
   4 -10 -13 1669.58 277.702  23
   4  10 -13 1397.94 261.336  16
   4  10 -13 1634.90 273.308   9
   4 -10 -12 212.332 123.899  13
   4  10 -12-51.0910 110.072  16
   4 -10 -12 368.980 181.347  23
   4 -10 -11 2138.02 374.642  23
   4  10 -11 2141.68 387.152  12
   4  10 -11 2314.35 415.476  16
   4 -10 -11 1948.44 357.531  13
   4 -10 -10 344.706 166.224  13
   4 -10 -10 200.118 166.088  23
   4  10 -10 453.804 243.547  12
   4  10  -9 1769.00 388.744  12
   4 -10  -9 2465.58 488.350  13
   4 -10  -8 273.511 185.388  13
   4  10  -8 486.994 215.253  12
  -4 -10   8 229.159 151.217  14
   4 -10  -7 2569.85 512.904  13
   4  10  -7 2640.03 499.116  12
  -4 -10   7 3848.43 584.761  14
   4 -10  -6 531.328 261.089  13
   4  10  -6 885.962 327.227  12
   4 -10  -6 1028.36 303.790  15
   4  10  -5 7931.76 863.060  12
   4 -10  -5 8180.14 885.096  15
   4 -10  -5 7201.49 884.560  13
   4 -10  -4 83.0882 223.020  13
   4  10  -4-134.401 158.663  12
   4 -10  -4 165.285 171.255  15
  -4 -10   4 128.811 188.296  13
   4 -10  -3 5935.71 794.543  13
   4  10  -3 7994.12 881.929  12
   4 -10  -3 7082.91 880.147  15
  -4 -10   3 6135.68 810.517  13
   4 -10  -2 881.421 320.795  13
   4 -10  -2 685.327 339.812  15
  -4 -10   2 1307.14 396.027  13
  -4  10   1 18386.1 1427.37  11
   4 -10  -1 14418.7 1320.91  15
  -4 -10   1 16228.2 1355.15  13
   4 -10  -1 16381.3 1280.70  13
  -4  10   0 368.775 244.509  11
   4 -10   0 248.875 277.083  15
   4 -10   0 45.5073 156.488  13
  -4 -10   0-47.6441 237.969  13
  -4  10  -1 5533.64 796.941  11
   4 -10   1 5550.57 857.090  15
  -4 -10  -1 5476.03 811.719  13
   4 -10   1 6427.12 771.031  13
  -4  10  -2 48.6377 184.125  11
   4 -10   2 78.4700 185.141  15
   4 -10   2 557.459 301.347  13
  -4 -10  -2 168.342 188.931  13
   4 -10   3 3124.53 516.126  13
  -4  10  -3 2949.04 569.977  11
   4 -10   3 3078.86 624.240  15
  -4 -10  -3 2971.54 579.560  13
  -4  10  -4 570.589 304.173  11
  -4 -10  -4 590.339 250.009   6
   4 -10   4 693.331 298.957  15
  -4 -10  -4 146.323 204.264  14
  -4 -10  -4 364.487 233.583  13
  -4 -10  -5 1590.74 378.707   6
   4 -10   5 1407.61 442.214  15
  -4 -10  -5 1511.86 413.691  14
  -4 -10  -5 1328.42 393.483  13
  -4 -10  -6 1955.96 411.646   6
   4 -10   6 1160.33 378.437  15
  -4 -10  -6 1810.89 421.882  14
  -4 -10  -6 1980.45 434.120  13
  -4 -10  -7 208.476 123.648   6
   4 -10   7 372.774 274.892  15
  -4 -10  -7 228.892 175.230  14
  -4 -10  -7 12.3545 120.384  13
  -4 -10  -8 1546.63 377.194   6
   4 -10   8 1190.41 354.133  15
  -4 -10  -8 1859.26 373.652  14
  -4 -10  -8 1747.04 377.204  13
  -4 -10  -9-22.1838 143.463   6
   4 -10   9 56.5940 136.168  15
  -4 -10  -9 221.846 152.303  13
  -4  10 -10 360.335 172.568  12
  -4 -10 -10 164.327 171.776   6
  -4  10 -11 66.0228 113.319  12
  -4 -10 -11 218.722 150.885   6
  -4 -10 -11-14.5054 141.305  22
  -4 -10 -12-204.618 177.092  22
  -4  10 -12 35.9941 83.2954  12
  -4 -10 -12-26.5426 121.762   6
  -4  10 -13 107.212 84.0366  12
  -4 -10 -13 73.1274 137.076  22
  -4 -10 -13 263.701 123.072   6
  -4 -10 -13 16.5821 58.3454   5
   4 -11 -12 1029.46 181.056   6
   4 -11 -11 163.058 96.8654  13
   4  11 -11-149.992 100.416  16
   4 -11 -10 1680.03 301.819  13
   4  11 -10 1535.40 315.276  16
   4 -11  -9 55.9028 97.0941  13
   4  11  -9 102.199 120.897  12
   4 -11  -8 1991.44 389.166  13
   4  11  -8 1315.02 278.050  12
  -4 -11   8 1594.80 284.627  14
   4 -11  -7 75.0068 123.733  13
   4  11  -7 194.757 162.111  12
  -4 -11   7 253.795 161.056  14
   4 -11  -6 3761.95 563.694  13
   4  11  -6 2614.68 412.780  12
  -4 -11   6 3723.57 525.655  14
   4 -11  -5 340.858 211.073  15
   4  11  -5 238.790 168.158  12
   4 -11  -5 643.008 253.105  13
  -4 -11   5 301.900 219.609  14
   4  11  -4 4917.88 558.978  12
   4 -11  -4 5196.05 639.795  15
  -4 -11   4 4891.58 656.433  14
   4 -11  -4 5130.74 669.945  13
   4 -11  -3 694.124 266.838  15
   4 -11  -3 546.671 259.929  13
  -4 -11   3 955.063 319.698  14
   4 -11  -2 6321.93 746.754  13
   4 -11  -2 6815.06 789.218  15
  -4 -11   2 6350.37 787.889  14
  -4 -11   2 5522.50 710.745  13
   4 -11  -1 48.8609 158.374  13
   4 -11  -1 211.287 246.900  15
  -4 -11   1-52.1710 199.894  14
  -4 -11   1 189.631 135.824  13
   4 -11   0 5017.29 713.601  15
  -4 -11   0 4558.81 693.760  14
  -4 -11   0 5642.20 750.340  13
   4 -11   0 4538.58 605.144  13
   4 -11   1 1726.95 364.180  13
   4 -11   1 1300.46 353.474  15
  -4 -11  -1 1638.16 398.944  14
  -4 -11  -1 1935.62 467.162  13
   4 -11   2 1770.84 362.557  13
   4 -11   2 1512.27 460.395  15
  -4 -11  -2 1584.87 406.674  14
  -4 -11  -2 1616.90 405.830  13
   4 -11   3 3530.22 606.760  15
  -4 -11  -3 4201.37 616.010  14
  -4 -11  -3 3964.68 606.789  13
   4 -11   4 1212.42 363.423  15
  -4 -11  -4 1924.07 409.904  14
  -4 -11  -4 1779.73 405.423  13
   4 -11   5 2919.88 529.409  15
  -4 -11  -5 3595.63 506.655  14
  -4 -11  -5 3303.05 525.045  13
  -4 -11  -6 1014.02 240.846   6
   4 -11   6 846.725 261.088  15
  -4 -11  -6 1260.81 292.642  14
  -4 -11  -6 1445.56 343.201  13
  -4 -11  -7 1746.05 314.552   6
  -4  11  -7 1496.52 313.322  12
   4 -11   7 840.545 236.886  15
  -4 -11  -7 1634.80 314.071  14
  -4 -11  -7 2009.30 362.120  13
  -4 -11  -8-140.413 117.096   6
   4 -11   8 20.2635 82.7266  15
  -4  11  -8 31.5815 138.591  12
  -4 -11  -9 4818.07 593.702  22
  -4  11  -9 3286.43 420.021  12
  -4 -11 -10 66.2133 141.907  22
  -4  11 -10-5.22908 79.8791  12
  -4 -11 -11 2469.42 325.684  22
   4 -12  -7 403.609 138.222  13
   4  12  -7 536.513 160.990  16
   4 -12  -6 1578.42 290.279  13
   4 -12  -5 972.900 245.078  13
  -4 -12   5 965.373 235.395  14
   4 -12  -4 952.098 251.003  13
  -4 -12   4 602.001 173.840  14
   4 -12  -3 1085.80 277.674  13
  -4 -12   3 931.126 253.880  14
   4 -12  -2 1163.46 253.255  13
  -4 -12   2 1166.06 299.512  14
   4 -12  -1-15.9159 97.9135  15
  -4 -12   1-74.9670 141.707  14
   4 -12  -1 101.250 98.9570  13
   4 -12   0 3241.98 403.651  13
   4 -12   0 3015.21 443.495  15
  -4 -12   0 3517.01 487.535  14
   4 -12   1-58.9156 142.678  15
  -4 -12  -1 117.559 155.477  14
   4 -12   1-28.4648 79.4358  13
  -4  12  -2 2427.36 382.180  12
   4 -12   2 3397.24 492.868  15
   4 -12   3 358.637 182.504  15
  -4 -12  -3 328.975 156.444  14
  -4  12  -3 394.822 189.867  12
  -4  12  -4 3170.17 424.833  12
   4 -12   4 3450.62 476.699  15
  -4  12  -5 183.318 127.541  12
   4 -12   5 151.039 135.712  15
  -4 -12  -5 558.616 162.305  14
  -4  12  -6 586.529 184.220  12
  -4 -12  -7 50.6652 114.665  22
  -4  12  -7-152.392 100.791  12
   5   0 -23 34.8180 75.1288   8
   5   0 -22 807.788 210.740   8
   5   0 -22 380.121 138.591   9
   5   0 -21-125.085 134.629   8
   5   0 -21-138.351 122.743   9
   5   0 -20 2140.86 406.445   8
   5   0 -20 2275.82 383.810   9
   5   0 -19 86.4935 178.115   8
   5   0 -19 42.1433 150.491   9
   5   0 -18 1553.88 392.313   8
   5   0 -18 2015.07 405.288   9
   5   0 -17-259.482 204.140   8
   5   0 -17 94.3098 144.357   9
   5   0 -16 13237.7 1092.03   9
   5   0 -16 11228.7 1058.34   8
   5   0 -15 163.949 232.436  17
   5   0 -15-15.3216 222.528   8
   5   0 -15 256.171 186.252   9
   5   0 -14 2857.51 506.867  17
   5   0 -14 3093.12 517.680   9
  -5   0  14 3132.90 341.637  25
  -5   0  13 52.1745 110.866  25
   5   0 -13 1284.87 381.645  17
  -5   0  12 6236.75 467.915  25
  -5   0  11 34.9225 103.566  25
  -5   0  10 121.171 97.1393  25
  -5   0   9-52.8046 95.2064  25
  -5   0   8 31.4311 80.4519  25
  -5   0   7 599.340 173.615  25
  -5   0   6 12992.9 520.217  25
  -5   0   5 35.9682 67.6998  25
  -5   0   4 6041.28 326.437  25
  -5   0   3 102.895 65.5431  25
  -5   0   2 14507.2 454.023  25
  -5   0   1 43.1947 55.0147  25
   5   0   0 25078.9 567.771   1
  -5   0   0 24705.8 547.652  25
   5   0   1-14.1870 51.0721   1
  -5   0  -1 59.9187 52.1802  25
   5   0   2 241092. 1854.49   1
  -5   0  -2 266676. 1656.46   2
  -5   0  -3 85.3071 63.0282   2
   5   0   3 169.657 92.4737   1
   5   0   4 291724. 2142.78   1
  -5   0  -4 303859. 1786.15   2
  -5   0  -5 121.049 49.5918  21
   5   0   5 1.56632 61.7707   1
  -5   0  -5 26.8665 48.7605   2
   5   0   6 52423.2 964.714   1
  -5   0  -6 54233.8 812.636   2
  -5   0  -7 27.5038 57.2472   2
  -5   0  -7 65.1433 57.7771  21
  -5   0  -8 7836.14 337.132  21
  -5   0  -8 7425.74 325.390   2
  -5   0  -9 37.4083 52.7984   2
  -5   0  -9 28.9251 53.5480  21
  -5   0 -10 22380.2 629.698  21
  -5   0 -10 21051.2 588.272   2
  -5   0 -11 83.3978 71.9726   2
  -5   0 -12 64599.9 2457.92  23
  -5   0 -12 59886.4 2339.77  20
  -5   0 -13-295.489 258.622  22
  -5   0 -13 124.044 181.633  20
  -5   0 -13 276.010 174.062   9
  -5   0 -13 243.645 189.966  23
  -5   0 -14 31511.5 1924.64  22
  -5   0 -14 26761.0 1621.72  20
  -5   0 -14 29352.7 1610.26   9
  -5   0 -14 25487.7 1602.15  23
  -5   0 -15 120.207 209.127  23
  -5   0 -15 113.725 233.001  20
  -5   0 -15 235.442 257.946  22
  -5   0 -15 151.227 156.765   9
  -5   0 -16 10643.0 1026.78  23
  -5   0 -16 9690.67 1086.19  22
  -5   0 -16 10636.9 1019.67  20
  -5   0 -16 11871.1 1022.00   9
  -5   0 -17 42.8260 179.098  23
  -5   0 -17 93.0082 203.135  20
  -5   0 -17 14.1562 168.344   9
  -5   0 -18 1157.60 299.936  23
  -5   0 -18 586.605 240.946  20
  -5   0 -19-162.727 163.471  23
  -5   0 -19-115.582 147.341  20
  -5   0 -20 910.261 245.482  23
  -5   0 -20 1136.39 289.292  20
  -5   0 -21 302.428 159.629  20
  -5   0 -21 197.870 115.305  23
  -5   0 -22 1564.05 242.468  20
   5   1 -23 138.308 110.284   8
   5  -1 -23 284.878 132.440   8
   5  -1 -22 1812.76 313.955   8
   5   1 -22 1594.48 277.116   8
   5   1 -22 1803.99 265.863   9
   5   1 -21 4772.79 504.035   9
   5  -1 -21 4243.25 519.899   8
   5   1 -21 4563.66 519.411   8
   5  -1 -20 2104.07 416.230   8
   5   1 -20 1922.65 377.436   8
   5   1 -20 1771.04 386.090   9
   5  -1 -19 4223.63 528.052   9
   5   1 -19 4117.94 566.114   9
   5  -1 -19 4013.02 597.528   8
   5   1 -19 3834.18 561.981   8
   5   1 -18 2626.10 494.574   8
   5  -1 -18 4086.88 566.204   7
   5  -1 -18 3617.00 520.484   9
   5   1 -18 3168.74 527.529   9
   5  -1 -18 3331.72 563.358   8
   5  -1 -17 153.809 175.032   8
   5   1 -17 148.963 184.913   8
   5  -1 -17-257.478 382.909   7
   5  -1 -17 175.693 165.963   9
   5   1 -17 133.177 148.133   9
   5   1 -16 8493.49 876.894   9
   5  -1 -16 6445.50 803.223   8
   5   1 -16 7436.32 855.692   8
   5  -1 -15 112.781 180.547   8
   5   1 -15-199.958 189.340   9
   5  -1 -14 253.836 247.349   8
   5   1 -14 339.776 247.279   9
  -5   1  14 129.471 103.244  25
   5  -1 -13 3957.82 605.143  17
   5   1 -13 3319.70 536.602  17
   5   1 -13 3182.81 572.692  16
   5   1 -13 4733.94 658.648   9
  -5   1  13 3516.28 379.171  25
  -5   1  12 10018.2 637.323  25
  -5  -1  12 10648.0 550.044  25
  -5   1  11 1584.21 260.908  25
  -5  -1  11 1867.98 229.490  25
  -5   1  10 6364.97 485.377  25
  -5  -1  10 6754.44 361.669   3
  -5  -1  10 6845.21 423.915  25
  -5  -1   9 2362.67 214.405   3
  -5   1   9 2488.51 292.697  25
  -5  -1   9 2575.23 249.546  25
  -5   1   8 8082.71 501.718  25
  -5  -1   8 8647.90 437.865  25
  -5  -1   8 8498.27 396.388   3
  -5  -1   7 4789.49 294.643   3
  -5   1   7 4984.36 375.031  25
  -5  -1   7 4652.23 306.456  25
  -5  -1   6 31724.7 728.247   3
  -5   1   6 31632.2 878.263  25
  -5  -1   6 31869.8 757.644  25
  -5  -1   5 3214.43 232.902   3
  -5   1   5 3076.34 265.604  25
  -5  -1   5 3313.80 239.627  25
  -5  -1   4 7271.80 338.120   3
   5  -1  -4 7987.33 295.669   1
  -5  -1   4 7193.24 338.976  25
  -5   1   4 7197.58 373.302  25
   5  -1  -3 13799.9 395.795   1
  -5  -1   3 13540.0 437.384   3
  -5  -1   3 12875.7 430.950  25
  -5   1   3 13179.0 476.872  25
  -5  -1   2 11986.2 399.522   3
  -5  -1   2 11704.9 397.634  25
   5  -1  -2 12450.3 383.823   1
  -5   1   2 11686.0 422.841  25
  -5  -1   1 5649.67 268.457  25
  -5  -1   1 5720.36 267.253   3
   5  -1  -1 5712.17 267.339   1
  -5   1   1 5346.87 273.347  25
   5  -1   0 28268.0 603.025   1
  -5  -1   0 27452.4 549.614   2
  -5  -1   0 27827.9 581.293  25
  -5   1   0 26884.4 584.262  25
  -5  -1  -1 163800. 1326.72   2
  -5   1  -1 162829. 1364.73  25
  -5  -1  -2 66133.3 844.637   2
  -5   1  -2 65753.7 849.436  25
   5  -1   3 200520. 1749.49   1
  -5   1  -3 199667. 1420.80   2
   5  -1   4 31038.9 715.889   1
  -5   1  -4 30455.0 553.269   2
  -5  -1  -4 29969.4 597.399   2
   5  -1   5 65158.4 1073.09   1
  -5   1  -5 65989.4 826.024   2
  -5  -1  -5 66097.9 912.507   2
  -5   1  -6 11246.6 356.398  21
   5  -1   6 11326.1 465.752   1
  -5   1  -6 10725.6 345.108   2
  -5  -1  -6 11195.0 391.280   2
   5  -1   7 6375.38 366.652   1
  -5   1  -7 7179.85 294.041   2
  -5  -1  -7 6826.04 317.525   2
  -5   1  -8-3.55407 40.9937   2
   5  -1   8 76.7893 80.3985   1
  -5  -1  -8 209.707 86.5724   2
  -5   1  -8 5.21133 49.9681  21
  -5  -1  -9 11032.2 436.025   2
   5  -1   9 10511.2 503.469   1
  -5   1  -9 12180.5 449.201  21
  -5   1  -9 12138.3 406.843   2
  -5   1 -10 3136.21 240.485  21
  -5  -1 -10 3078.69 243.077   2
  -5   1 -10 3194.66 218.480   2
  -5  -1 -11 21376.6 645.795   2
  -5   1 -11 22732.5 666.156  21
  -5  -1 -12 125.637 67.1863   2
  -5  -1 -12 457.345 246.625  23
  -5   1 -12 10.7657 346.792  22
  -5  -1 -12 223.759 249.134  22
  -5   1 -12 178.808 77.5968  21
  -5   1 -12-8.74914 137.085  23
  -5   1 -12 399.783 243.546  20
  -5   1 -12 89.6434 158.337  18
  -5  -1 -12 312.729 199.648   9
  -5   1 -13 39224.6 1949.75  23
  -5  -1 -13 38732.1 1951.72  23
  -5   1 -13 41834.5 977.619  21
  -5  -1 -13 43024.4 962.851   2
  -5   1 -13 36922.4 1878.38  20
  -5  -1 -13 39296.7 1944.79  20
  -5   1 -13 41916.9 1988.92  18
  -5   1 -13 45329.9 2324.07  22
  -5  -1 -13 41518.1 1909.95   9
  -5  -1 -13 43459.3 2259.19  22
  -5   1 -14 67.6282 145.409  20
  -5  -1 -14-7.74111 184.525  23
  -5  -1 -14 90.3388 208.749  22
  -5  -1 -14-168.834 171.387  20
  -5   1 -14 235.580 186.173  23
  -5   1 -14-625.831 270.170  18
  -5  -1 -14-107.448 168.073   9
  -5   1 -15 2382.49 494.012  23
  -5  -1 -15 2342.60 471.948  23
  -5  -1 -15 2761.66 607.058  22
  -5   1 -15 2743.31 530.289  20
  -5  -1 -15 2316.91 502.469  20
  -5   1 -15 2773.46 538.804  18
  -5  -1 -15 2926.95 549.340   9
  -5   1 -15 2878.82 493.160   9
  -5   1 -16 973.726 321.738  23
  -5   1 -16 967.149 312.020  20
  -5  -1 -16 602.479 275.891  23
  -5   1 -16 1344.99 371.136  18
  -5  -1 -16 1323.23 385.276  20
  -5   1 -16 614.181 259.086   9
  -5  -1 -16 1194.22 412.815  22
  -5   1 -17 2154.24 467.706  23
  -5  -1 -17 2543.72 511.156  23
  -5  -1 -17 2303.13 510.565  22
  -5   1 -17 2178.70 475.347  20
  -5  -1 -17 2378.18 484.742  20
  -5   1 -17 2334.67 440.534  18
  -5   1 -17 2299.04 430.608   9
  -5  -1 -18 52.4415 134.205  23
  -5   1 -18 59.3362 157.284  20
  -5  -1 -18 406.113 219.524  20
  -5   1 -18 666.133 237.894  18
  -5   1 -18 135.880 136.090   9
  -5   1 -18 96.4821 205.134  23
  -5   1 -19 630.436 243.330  20
  -5  -1 -19 645.578 245.453  20
  -5   1 -19 706.336 248.851  23
  -5  -1 -19 642.094 240.797  23
  -5   1 -20 270.402 163.870  23
  -5  -1 -20 289.031 147.320  20
  -5  -1 -20 249.428 167.652  23
  -5   1 -20 310.971 174.261  20
  -5  -1 -21 785.644 207.422  23
  -5   1 -21 1010.92 245.809  20
  -5  -1 -21 831.238 197.455  20
  -5  -1 -22 867.112 194.143  23
  -5  -1 -22 434.186 125.998  20
  -5   1 -22 899.109 209.408  20
   5  -2 -23 438.723 132.706   8
   5   2 -22 150.810 98.1686   8
   5  -2 -22 281.515 141.846   8
   5   2 -21 2841.48 394.116   9
   5  -2 -21 3067.14 437.634   8
   5   2 -21 2662.78 377.878   8
   5  -2 -20 520.855 206.555   8
   5   2 -20 189.671 148.106   8
   5   2 -20 399.873 198.729   9
   5   2 -19 7578.40 752.134   8
   5  -2 -19 8245.28 823.077   8
   5  -2 -19 8687.78 800.995   7
   5   2 -19 8370.89 796.512   9
   5  -2 -18 184.655 200.308   8
   5   2 -18-14.1788 162.305   8
   5  -2 -18 197.631 231.794   7
   5   2 -18-73.1121 150.537   9
   5  -2 -17 4803.05 619.531  23
   5  -2 -17 4338.94 639.731   7
   5  -2 -17 4946.73 693.617   8
   5   2 -17 4522.44 654.065   9
   5   2 -17 4221.04 628.079   8
   5  -2 -16 1713.80 441.487   8
   5  -2 -16 1467.09 345.682  23
   5   2 -16 957.428 319.960   8
   5   2 -16 1768.63 439.622   9
   5  -2 -15 3207.05 523.921  23
   5   2 -15 2952.02 505.554  17
   5  -2 -15 3346.81 589.808   8
   5   2 -15 2818.46 527.491   9
   5  -2 -14 1878.67 442.399   8
   5   2 -14 1518.88 440.357  19
   5   2 -14 2008.02 449.445  17
   5   2 -14 1614.62 422.321  16
  -5   2  14 1521.63 276.013  25
   5   2 -13 18781.3 1277.51  19
   5   2 -13 21938.5 1414.27  17
   5   2 -13 19718.3 1465.33  16
  -5   2  13 19713.4 941.522  25
   5  -2 -13 19995.1 1400.41   8
  -5  -2  12 8102.14 420.492   3
   5   2 -12 8380.95 848.772  19
   5   2 -12 8581.26 958.294  16
  -5   2  12 8138.64 609.600  25
  -5  -2  11 10525.0 471.094   3
  -5   2  11 11214.3 693.072  25
  -5   2  10 5445.39 477.236  25
  -5  -2  10 5107.83 327.204   3
  -5  -2  10 5925.11 364.384  25
  -5  -2   9 44779.4 945.158   3
  -5   2   9 46349.3 1308.68  25
  -5  -2   9 48583.1 1007.11  25
  -5  -2   8 94.1785 69.6241   3
  -5   2   8 73.8624 104.258  25
  -5  -2   8 77.9832 78.2052  25
  -5  -2   7 43274.5 896.017   3
  -5   2   7 43048.8 1156.33  25
  -5  -2   7 45284.8 900.421  25
   5  -2  -6 13098.6 368.689   1
  -5  -2   6 11113.6 448.547   3
  -5   2   6 11808.0 581.156  25
  -5  -2   6 11758.3 444.695  25
   5  -2  -5 1884.66 148.607   1
  -5  -2   5 1391.82 164.380   3
  -5   2   5 1602.58 212.975  25
  -5  -2   5 1594.21 164.775  25
  -5  -2   4 15656.6 480.193  25
  -5  -2   4 14941.6 498.371   3
  -5   2   4 14355.8 561.244  25
  -5  -2   3 31495.9 696.212   3
  -5  -2   3 31297.3 661.239  25
   5  -2  -3 32894.5 630.969   1
  -5  -2   2 23108.4 581.717   3
  -5  -2   2 23257.1 558.251  25
  -5  -2   2 23424.7 528.920   2
  -5   2   2 22424.1 611.601  25
   5  -2  -2 23817.7 548.513   1
  -5  -2   1 15140.9 452.823   3
  -5   2   1 14043.5 456.504  25
  -5  -2   1 15295.6 424.017   2
   5  -2  -1 14890.2 445.349   1
  -5  -2   0 830.875 109.733   3
   5  -2   0 701.123 103.637   1
  -5  -2   0 669.501 97.7951   2
  -5   2   0 752.177 106.325  25
  -5   2  -1 20566.9 493.582  25
  -5  -2  -1 21551.3 489.449   3
  -5  -2  -1 20053.1 479.476   2
   5  -2   1 20184.3 544.920   1
  -5   2  -2 15862.4 417.697  25
  -5  -2  -2 15816.7 437.914   2
  -5  -2  -2 16497.4 401.662   3
   5  -2   2 15836.9 502.731   1
  -5  -2  -3 82977.6 1023.15   2
   5  -2   3 83223.3 1181.26   1
  -5  -2  -4 506.257 97.0812   2
   5  -2   4 521.714 120.381   1
  -5   2  -4 492.498 77.9274   2
  -5   2  -5 29033.5 533.334   2
  -5  -2  -5 28514.2 637.436   2
   5  -2   5 27777.6 741.768   1
   5  -2   6 4675.40 323.922   1
  -5   2  -6 5263.18 259.421  21
  -5   2  -6 5295.44 232.781   2
  -5  -2  -6 4915.27 278.839   2
   5  -2   7 1098.09 172.206   1
  -5   2  -7 1340.09 140.716  21
  -5   2  -7 1250.90 119.188   2
  -5  -2  -7 1150.32 145.796   2
  -5   2  -8 207.177 64.1331   2
  -5  -2  -8 120.211 75.8416   2
   5  -2   8 216.695 114.601   1
  -5   2  -8 239.511 70.0589  21
  -5  -2  -9 67.8217 70.8223   2
   5  -2   9 127.171 97.1730   1
  -5  -2 -10 4901.73 319.323   2
  -5   2 -10 5233.73 317.505  21
   5  -2  10 4139.15 354.586   1
  -5  -2 -11-112.342 167.136  23
  -5  -2 -11 427.533 275.846  22
  -5   2 -11 176.186 91.0625  21
  -5  -2 -11 198.716 84.0722   2
  -5   2 -11 269.150 120.465  20
  -5   2 -11 6.98214 121.164  23
  -5  -2 -12 2267.78 473.047  23
  -5  -2 -12 3015.24 648.453  22
  -5   2 -12 3155.47 262.896  21
  -5   2 -12 2529.47 488.520  23
  -5   2 -12 2608.27 504.702  20
  -5  -2 -12 3191.11 524.264   6
  -5   2 -12 2636.97 496.959  18
  -5  -2 -12 2599.09 251.140   2
  -5   2 -13 115.063 164.154  23
  -5   2 -13 275.364 220.510  20
  -5  -2 -13 106.159 204.923  23
  -5  -2 -13 342.704 263.312  22
  -5   2 -13 203.122 101.242  21
  -5  -2 -13-398.449 235.927  20
  -5  -2 -13 323.102 106.494   2
  -5   2 -13-262.015 223.588  18
  -5   2 -14 9089.14 940.367  23
  -5  -2 -14 9915.47 1002.50  23
  -5  -2 -14 10780.9 515.914   2
  -5  -2 -14 10190.4 1099.45  22
  -5   2 -14 10761.3 515.071  21
  -5   2 -14 8434.58 912.421  20
  -5  -2 -14 9948.36 992.507  20
  -5   2 -14 9180.27 964.334  18
  -5   2 -15-356.939 228.759  23
  -5  -2 -15 540.985 285.334  23
  -5   2 -15 328.264 193.209  20
  -5  -2 -15 375.871 213.330  20
  -5   2 -15-324.832 203.010  18
  -5  -2 -15-17.8544 225.778  22
  -5   2 -16 1374.73 391.702  23
  -5  -2 -16 1701.47 433.949  23
  -5  -2 -16 1781.95 486.679  22
  -5   2 -16 1912.36 448.017  20
  -5  -2 -16 1859.33 421.271  20
  -5   2 -16 2159.97 443.018  18
  -5   2 -17-76.3496 144.710  23
  -5   2 -17 146.965 183.056  20
  -5  -2 -17 12.3579 177.825  20
  -5  -2 -17 281.151 221.349  22
  -5   2 -17 118.546 161.627  18
  -5  -2 -17 398.304 246.603  23
  -5   2 -18-84.4374 154.523  23
  -5  -2 -18 153.918 175.837  23
  -5  -2 -18 271.225 253.502  22
  -5   2 -18 25.5825 136.636  20
  -5   2 -18-24.2748 123.606  18
  -5  -2 -18 71.9580 130.949  20
  -5   2 -19 289.056 205.683  20
  -5  -2 -19 380.068 185.678  20
  -5   2 -19 230.265 150.291  18
  -5  -2 -19 208.453 173.535  23
  -5   2 -20 555.368 203.773  20
  -5  -2 -20 541.354 175.369  20
  -5   2 -20 834.706 231.725  18
  -5  -2 -20 433.412 198.263  23
  -5  -2 -21 1339.52 271.045  23
  -5   2 -21 1379.11 271.842  20
  -5  -2 -22-41.5232 89.4988  23
  -5   2 -22 44.0708 89.9619  20
   5   3 -22 473.793 144.942   9
   5  -3 -22 133.964 82.2679   8
   5  -3 -21 291.436 171.203   8
   5   3 -21 59.7802 83.5157   8
   5   3 -21 89.9766 111.599   9
   5  -3 -20 2024.44 369.999   8
   5   3 -20 1521.13 302.005   8
   5   3 -20 1374.62 313.004   9
   5  -3 -19 385.718 204.519   8
   5  -3 -19 7.61962 95.4946  23
   5  -3 -19-128.436 243.942   7
   5   3 -19 139.424 134.452   8
   5   3 -19 380.569 228.470   9
   5  -3 -18 5911.96 658.429  23
   5   3 -18 5755.39 699.056   9
   5  -3 -18 6386.16 734.651   7
   5  -3 -18 5814.98 716.747   8
   5   3 -18 4856.40 606.069   8
   5  -3 -17 1926.65 429.728   8
   5   3 -17 1596.61 386.013   8
   5  -3 -17 1409.73 454.952   7
   5  -3 -17 2077.09 429.797  23
   5   3 -17 1376.07 370.415   9
   5  -3 -16 1162.54 384.159   8
   5  -3 -16 1147.59 334.199  23
   5   3 -16 893.501 303.802   8
   5  -3 -16 1106.49 275.783   7
   5   3 -16 1023.93 334.461   9
   5  -3 -15 4498.59 674.890   8
   5  -3 -15 4584.15 644.249   7
   5   3 -15 4475.48 641.194  19
   5   3 -15 5004.10 735.527  16
   5   3 -15 4667.80 692.026   9
   5  -3 -14 1004.71 349.778   8
   5   3 -14 920.313 314.625  19
   5   3 -14 524.331 197.452  17
   5   3 -14 540.183 245.235  16
  -5   3  14 540.572 177.182  25
  -5  -3  13 6326.21 385.024   3
   5   3 -13 7692.17 846.732  19
  -5   3  13 7436.04 606.101  25
   5   3 -13 6760.13 868.102  16
   5  -3 -13 7446.18 867.420   8
  -5  -3  12 14980.5 587.409   3
   5   3 -12 17479.9 1222.03  19
  -5   3  12 16781.5 905.079  25
   5   3 -12 17729.6 1382.38  16
   5  -3 -12 19955.2 1339.62  13
   5  -3 -12 17151.3 1273.63   8
  -5  -3  11 3395.63 281.235   3
   5   3 -11 3485.98 635.153  16
  -5   3  11 4398.13 458.808  25
   5  -3 -11 4177.27 630.564   8
  -5   3  10 32934.5 1211.57  25
   5   3 -10 33993.5 756.898  24
  -5  -3   9 6819.60 385.695   3
  -5   3   9 7041.87 548.759  25
   5   3  -9 6894.11 349.892  24
  -5  -3   8 8134.61 415.596   3
  -5  -3   8 9000.87 395.308  25
  -5   3   8 8704.18 580.827  25
  -5   3   7 8733.21 558.069  25
  -5  -3   7 9861.57 369.833   2
  -5  -3   7 8944.67 429.922   3
  -5  -3   7 9681.69 406.419  25
  -5   3   6 3812.50 353.925  25
   5  -3  -6 4759.28 239.286   1
  -5  -3   6 3618.09 274.123   3
  -5  -3   6 4145.35 238.991   2
  -5  -3   6 4251.72 264.655  25
   5  -3  -5 1381.55 136.743   1
  -5  -3   5 1160.48 154.960   3
  -5  -3   5 1356.36 138.763   2
  -5   3   5 1290.80 201.092  25
  -5  -3   4 1477.27 175.977   3
  -5  -3   4 1602.25 147.407   2
   5  -3  -4 1599.77 148.278   1
  -5   3   4 1582.25 204.234  25
  -5  -3   3 8830.72 394.848   3
  -5  -3   3 8406.19 324.739   2
  -5   3   3 8688.43 433.573  25
  -5  -3   2 19563.9 568.864   3
  -5  -3   2 19323.3 488.878   2
  -5   3   2 18654.1 592.494  25
  -5   3   1 7745.19 342.651  24
  -5  -3   1 8011.78 350.758   3
  -5  -3   1 7725.42 312.282   2
  -5   3   1 7653.71 353.137  25
  -5   3   0 66920.7 1022.44  24
  -5  -3   0 66641.7 973.893   3
  -5  -3   0 65802.6 915.640   2
  -5   3  -1 53384.4 937.556  24
  -5  -3  -1 52729.3 835.196   2
  -5   3  -1 52263.0 812.146  25
  -5   3  -2 22673.0 625.616  24
  -5  -3  -2 24797.4 533.500   3
  -5   3  -2 23004.5 509.984  25
  -5  -3  -2 23523.6 571.773   2
  -5  -3  -3 804.239 93.1015   3
  -5  -3  -3 709.192 110.998   2
  -5   3  -3 655.030 87.3737  25
  -5   3  -4-22.0604 62.7985  24
  -5  -3  -4 43.2047 72.3390   2
  -5   3  -4 32.2345 36.7184   2
  -5   3  -5 26432.2 698.538  24
  -5   3  -5 28077.7 503.282   2
  -5  -3  -5 26813.6 664.156   2
  -5   3  -6 2002.91 199.519  24
  -5  -3  -6 1728.06 183.115   2
  -5   3  -7 15551.8 550.648  24
   5  -3   7 14141.3 628.078   1
  -5  -3  -7 14675.4 529.705   2
  -5   3  -8 109.653 71.0272  24
  -5  -3  -8 66.5501 65.9807   2
  -5   3  -8 79.9044 73.9016  21
   5  -3   8 40.9049 90.9845   1
  -5  -3  -9 4349.61 309.742   2
   5  -3   9 4129.34 375.669   1
  -5   3  -9 4820.55 301.146  21
   5  -3  10 452.843 150.902   1
  -5   3 -10 554.663 120.437  21
  -5  -3 -10 591.057 139.778   2
  -5  -3 -11 17547.5 650.753   2
  -5  -3 -11 19521.2 1477.79  22
  -5   3 -11 18008.9 621.735  21
  -5   3 -11 17979.3 1292.10  20
  -5  -3 -11 18600.2 1297.78   6
  -5   3 -11 17059.9 1248.50  23
  -5  -3 -11 17916.7 1300.75  23
  -5   3 -12 448.548 228.442  23
  -5   3 -12-65.1767 71.9141  21
  -5   3 -12-68.8781 166.263  20
  -5  -3 -12 255.531 92.0380   2
  -5  -3 -12 434.498 213.641   6
  -5   3 -12 123.295 137.154  18
  -5  -3 -12 537.339 302.766  23
  -5  -3 -12-47.0242 195.060  22
  -5   3 -13 13734.8 1163.27  23
  -5  -3 -13 12999.7 1147.39  23
  -5  -3 -13 14715.8 1320.10  22
  -5   3 -13 15885.4 616.348  21
  -5  -3 -13 15853.0 642.328   2
  -5   3 -13 14770.5 1183.27  20
  -5  -3 -13 14776.0 1196.09  20
  -5  -3 -13 14697.7 1151.52   6
  -5   3 -13 14788.3 1225.40  18
  -5  -3 -14 1160.13 361.308  23
  -5  -3 -14 1052.98 341.614  20
  -5  -3 -14 727.955 370.717  22
  -5   3 -14 660.286 332.778  20
  -5  -3 -14 734.858 266.416   6
  -5   3 -14 852.346 338.370  18
  -5   3 -14 751.709 312.476  23
  -5   3 -15 2487.47 496.297  23
  -5  -3 -15 2738.82 566.095  22
  -5  -3 -15 2702.45 532.218  23
  -5   3 -15 2497.00 511.212  20
  -5  -3 -15 2777.07 513.958  20
  -5   3 -15 2580.22 497.442  18
  -5  -3 -16 298.026 161.632  23
  -5  -3 -16 161.234 302.691  22
  -5   3 -16 448.419 256.312  20
  -5  -3 -16 479.255 225.584  20
  -5   3 -16-122.977 206.581  18
  -5  -3 -17 3857.07 597.677  23
  -5   3 -17 3560.01 541.391  20
  -5  -3 -17 4676.94 626.279  20
  -5   3 -17 3269.72 548.713  18
  -5  -3 -17 3028.20 563.740  22
  -5  -3 -18 900.461 338.312  22
  -5   3 -18 971.854 291.397  20
  -5  -3 -18 1238.56 320.877  20
  -5   3 -18 1075.94 320.698  18
  -5  -3 -18 950.978 294.273  23
  -5  -3 -19-2.13167 126.633  23
  -5  -3 -19 106.032 197.555  22
  -5   3 -19 347.310 192.317  20
  -5   3 -19 263.585 166.282  18
  -5   3 -20 737.134 235.524  20
  -5   3 -20 514.770 180.227  18
  -5  -3 -20 341.597 155.363  23
  -5   3 -21 478.236 176.335  20
  -5   3 -21 143.655 89.9790  18
  -5  -3 -21 510.410 169.670  23
  -5  -3 -22 1405.26 219.551  23
  -5   3 -22 716.916 165.656  20
   5   4 -22 303.229 106.397   9
   5   4 -21 0.66465 92.3030   9
   5  -4 -21 21.8245 99.3062   8
   5  -4 -20 1040.36 250.968   8
   5  -4 -20 1195.92 248.848  23
   5   4 -20 1293.60 284.402   9
   5  -4 -19 593.808 247.196   8
   5   4 -19 657.076 196.876   8
   5  -4 -19 601.791 314.592   7
   5  -4 -19 331.168 165.694  23
   5   4 -19 443.127 189.365   9
   5   4 -18 1875.71 349.699   8
   5  -4 -18 1921.57 376.650  23
   5  -4 -18 1857.10 493.013   7
   5  -4 -18 2316.03 429.250   8
   5   4 -18 1632.14 368.798   9
   5  -4 -17-9.22871 166.589   8
   5   4 -17 105.929 163.024   8
   5  -4 -17 13.9208 126.711  23
   5  -4 -17-59.4804 261.581   7
   5   4 -17 196.005 170.175   9
   5  -4 -16 803.752 299.553   8
   5  -4 -16 569.977 272.403  23
   5   4 -16 630.558 234.642   8
   5  -4 -16 1127.36 461.489   7
   5   4 -16 661.304 243.368  19
   5   4 -16 785.935 295.487   9
   5  -4 -15 522.872 245.872   8
   5  -4 -15 198.971 322.029   7
   5   4 -15 463.745 244.829  19
   5   4 -15 407.059 244.825  16
   5   4 -15 326.364 197.387   8
   5  -4 -14 755.047 291.680   8
   5  -4 -14 1098.74 366.530   7
   5   4 -14 683.246 226.711  19
   5   4 -14 1082.27 373.153  16
   5  -4 -13 2916.83 556.703   8
   5  -4 -13 3059.41 571.302  13
  -5  -4  13 2043.43 229.847   3
   5  -4 -13 2383.26 428.110   7
   5   4 -13 1848.07 389.747  19
   5   4 -13 1652.91 441.710  16
  -5   4  13 2559.73 382.116  25
   5  -4 -12 1353.15 368.126   8
   5  -4 -12 1209.22 347.931  13
   5   4 -12 1185.12 384.337  12
  -5  -4  12 1044.79 166.276   3
   5   4 -12 1137.17 345.051  19
   5   4 -12 946.541 375.723  16
  -5   4  12 1202.70 282.597  25
   5  -4 -11 1621.95 416.951  13
   5   4 -11 1843.66 464.272  12
  -5  -4  11 1479.51 198.022   3
   5   4 -11 1336.45 367.760  16
  -5   4  11 1409.81 293.640  25
   5   4 -10 816.950 133.232  24
   5   4 -10 710.252 321.052  12
  -5  -4  10 741.827 140.970   3
   5  -4 -10 941.584 333.987  13
  -5   4  10 741.863 219.347  25
  -5  -4   9 1196.89 182.005   3
  -5   4   9 1397.72 276.780  25
   5   4  -9 1229.92 158.931  24
  -5  -4   8 5172.32 353.043   3
  -5   4   8 5690.92 497.521  25
   5   4  -8 5140.91 327.071  24
  -5  -4   7 6336.28 388.263   3
  -5   4   7 7329.71 536.053  25
   5   4  -7 6999.13 380.118  24
  -5  -4   6 1592.93 195.136   3
   5  -4  -6 1485.02 149.268   1
  -5   4   6 1385.84 235.265  25
  -5  -4   5 7980.39 326.605   2
  -5   4   5 6710.97 458.667  25
  -5   4   4 98.0526 82.9459  25
  -5  -4   4 147.677 67.1540   2
  -5  -4   3 8641.35 347.351   2
  -5   4   3 7668.14 345.716  24
  -5   4   3 7727.06 433.475  25
  -5   4   2 23268.6 622.831  24
  -5   4   2 22840.6 687.106  25
  -5  -4   2 24395.0 582.981   2
  -5   4   1 6964.74 348.106  24
  -5  -4   1 6551.01 309.286   2
  -5   4   1 6519.93 344.068  25
  -5   4   0 15216.5 529.226  24
  -5  -4   0 15069.3 502.101   3
  -5  -4   0 14998.8 474.797   2
  -5   4   0 14578.0 469.367  25
  -5   4  -1 12355.9 484.975  24
  -5  -4  -1 12141.8 433.067   3
  -5  -4  -1 12445.6 441.584   2
  -5   4  -1 11682.6 392.285  25
  -5   4  -2 68441.9 1167.62  24
  -5   4  -2 69812.4 884.647  25
  -5  -4  -2 69946.3 1067.49   2
  -5   4  -3 12701.8 510.433  24
  -5  -4  -3 13644.7 407.036   3
  -5  -4  -3 12681.4 468.806   2
  -5   4  -4 24968.1 725.661  24
  -5  -4  -4 26286.7 689.754   2
  -5   4  -5 621.138 133.902  24
  -5  -4  -5 516.330 116.503   2
  -5   4  -6 19104.5 642.181  24
  -5  -4  -6 17886.3 603.554   2
  -5  -4  -7 1965.51 209.425   2
  -5   4  -7 2059.29 218.626  24
  -5   4  -8 37691.4 920.026  24
  -5  -4  -8 36417.8 904.844   2
  -5   4  -9 2858.11 257.694  24
  -5  -4  -9 2413.18 246.299   2
  -5   4  -9 2606.15 241.326  21
  -5  -4  -9 2695.85 517.044   6
   5  -4   9 1878.54 286.327   1
  -5   4 -10 64137.1 1197.70  24
  -5  -4 -10 63331.2 2429.58  23
  -5  -4 -10 58755.6 1224.22   2
  -5   4 -10 60330.3 1151.92  21
  -5   4 -10 61789.9 2369.14  20
  -5  -4 -10 60961.9 2413.99   6
  -5  -4 -10 61189.1 2652.59  22
  -5  -4 -11 63.4308 214.153  23
  -5  -4 -11-97.7873 201.431  22
  -5   4 -11 41.5669 69.0183  21
  -5   4 -11 160.346 156.631  20
  -5  -4 -11-4.52576 78.1100   2
  -5  -4 -11-118.527 168.355   6
  -5  -4 -12 21852.2 1472.79  23
  -5  -4 -12 20350.5 1551.42  22
  -5   4 -12 21410.6 715.752  21
  -5  -4 -12 21718.8 770.107   2
  -5   4 -12 19957.7 1386.64  20
  -5  -4 -12 20347.6 1399.41   6
  -5   4 -12 18529.6 1374.49  18
  -5  -4 -13 187.276 184.808  23
  -5  -4 -13 247.717 166.573  22
  -5   4 -13 587.439 266.548  20
  -5  -4 -13 583.665 252.405  20
  -5  -4 -13 967.755 324.731   6
  -5   4 -13 577.769 332.129  18
  -5  -4 -14 16371.7 1273.22  23
  -5  -4 -14 14975.1 1359.23  22
  -5   4 -14 15080.2 1197.54  20
  -5  -4 -14 19645.8 1339.61  20
  -5  -4 -14 15190.4 1176.71   6
  -5   4 -14 14107.5 1195.20  18
  -5  -4 -15 333.041 200.343  23
  -5  -4 -15 318.192 240.622  22
  -5   4 -15 627.833 227.930  20
  -5  -4 -15 590.491 243.485   6
  -5   4 -15 216.404 188.216  18
  -5  -4 -16 1274.49 345.139  23
  -5  -4 -16 648.433 301.717  22
  -5   4 -16 633.670 270.996  20
  -5   4 -16 615.930 289.539  18
  -5  -4 -17 1573.64 380.992  23
  -5  -4 -17 1884.04 439.824  22
  -5   4 -17 2118.19 431.883  20
  -5   4 -17 2368.89 452.330  18
  -5   4 -18 2515.43 442.748  20
  -5   4 -18 2668.96 455.401  18
  -5  -4 -18 2277.29 459.267  22
  -5  -4 -18 2588.49 450.224  23
  -5  -4 -19 1165.77 290.189  23
  -5  -4 -19 513.530 216.515  22
  -5   4 -19 791.406 246.022  20
  -5   4 -19 973.918 244.158  18
  -5   4 -20 1984.66 321.521  20
  -5   4 -20 2058.40 320.511  18
  -5  -4 -20 1952.26 329.665  23
  -5  -4 -21-95.2280 96.2283  23
  -5   4 -21-96.9498 78.7317  20
  -5   4 -21-35.4113 69.6764  18
   5   5 -21 462.719 142.893   9
   5  -5 -20 957.783 206.364  23
   5   5 -20 1018.15 234.755   9
   5  -5 -19 387.620 172.674  23
   5   5 -19 88.3661 120.181   9
   5  -5 -19 203.049 136.137   8
   5  -5 -18 3413.65 487.353  23
   5  -5 -18 3290.84 526.475   7
   5   5 -18 2795.97 458.441   9
   5  -5 -18 3476.17 481.154   8
   5  -5 -17 1448.31 316.812   8
   5  -5 -17 1463.00 330.077  23
   5  -5 -17 1195.82 385.334   7
   5   5 -17 1153.08 322.212   9
   5  -5 -16 7395.81 815.352  23
   5  -5 -16 8079.13 877.890   7
   5   5 -16 8067.59 800.152  19
   5   5 -16 8091.47 835.734  16
   5   5 -16 7873.17 833.240   9
   5  -5 -16 9247.62 853.769   8
   5  -5 -15 78.6261 256.571   8
   5  -5 -15-81.2956 240.832   7
   5   5 -15 139.565 139.120  19
   5   5 -15 76.5928 153.879  16
   5  -5 -14 3099.21 541.712  13
   5  -5 -14 2786.10 546.489   7
   5   5 -14 2681.95 509.768  19
   5   5 -14 2688.28 551.038  16
   5  -5 -13-337.617 207.811  13
   5  -5 -13-191.981 437.236   7
   5   5 -13 150.114 182.298  16
   5  -5 -12 682.707 289.887  13
   5   5 -12 181.595 176.532  12
   5  -5 -12 413.189 302.417   7
   5   5 -12 867.615 311.287  19
   5   5 -11 23.9983 143.709  12
   5  -5 -11 216.999 290.767   7
  -5  -5  11-69.2839 104.663   3
  -5   5  11 86.9019 154.977  25
   5  -5 -11 263.260 201.950  13
   5   5 -11-348.442 252.367  16
   5  -5 -10 8197.53 891.352   7
   5   5 -10 8388.37 929.106  12
  -5  -5  10 8212.92 472.730   3
  -5   5  10 8809.42 675.921  25
   5  -5 -10 8429.17 945.937  13
   5   5 -10 8764.20 446.461  24
   5   5  -9 96.6776 71.7770  24
   5   5  -9 205.556 176.194  12
  -5  -5   9 2.48503 53.8417   3
   5  -5  -9 60.7120 133.036  13
  -5   5   9 79.3955 108.807  25
   5   5  -8 14906.8 1215.01  12
  -5  -5   8 14283.1 618.249   3
  -5   5   8 14834.7 824.255  25
   5  -5  -8 14658.7 1226.34  13
   5   5  -8 14275.5 571.308  24
   5   5  -7 61.8462 65.7612  24
  -5   5   7 254.537 135.004  25
  -5   5   6 15865.0 785.862  25
   5   5  -6 14972.7 594.488  24
   5   5  -5 1043.56 174.675  24
  -5   5   5 1070.34 207.386  25
  -5   5   4 11028.6 431.716  24
  -5   5   4 10779.1 568.910  25
   5   5  -4 10587.1 507.533  24
  -5   5   3 2672.06 226.640  24
  -5   5   3 2573.76 268.465  25
  -5   5   2 4707.37 303.291  24
  -5  -5   2 4425.97 272.951   2
  -5   5   2 4250.57 312.808  25
  -5   5   1 2222.51 213.232  24
  -5  -5   1 2673.07 217.076   2
  -5   5   1 1974.43 201.983  25
  -5   5   0 10156.4 465.200  24
  -5  -5   0 10828.8 436.695   2
  -5   5   0 9930.45 401.021  25
  -5   5  -1 15774.2 594.888  24
  -5  -5  -1 16656.5 557.559   2
  -5  -5  -2 16012.7 514.181   3
  -5  -5  -2 15188.3 543.208   2
  -5   5  -2 14560.3 577.451  24
  -5   5  -3 9561.64 479.916  24
  -5  -5  -3 10337.5 459.738   2
  -5   5  -4 14012.3 582.031  24
  -5  -5  -4 13769.7 538.750   2
  -5  -5  -5 21562.4 694.246   2
  -5   5  -5 21356.8 725.970  24
  -5   5  -6 12243.5 552.617  24
  -5  -5  -6 11702.9 526.090   2
  -5   5  -7 25512.1 799.016  24
  -5  -5  -7 25879.8 797.237   2
  -5  -5  -7 25928.2 1584.29   6
  -5   5  -8 1096.09 171.837  24
  -5  -5  -8 857.308 166.071   2
  -5  -5  -8 923.728 339.270   6
  -5   5  -8 624.231 271.203   4
  -5   5  -9 28131.6 839.310  24
  -5  -5  -9 25062.3 1600.69   6
  -5   5  -9 28394.2 1571.69  11
  -5  -5  -9 27148.9 857.348   2
  -5   5  -9 27639.6 1565.42   4
  -5   5 -10 212.709 112.369  24
  -5   5 -10-22.2493 67.1468  21
  -5  -5 -10 180.601 104.108   2
  -5  -5 -10 37.8913 162.275   6
   5  -5  10-90.0647 150.649   1
  -5   5 -10 170.129 159.763   4
  -5   5 -11 26612.8 806.602  24
  -5  -5 -11 25286.6 1555.49  23
  -5  -5 -11 23205.0 1683.40  22
  -5   5 -11 24962.4 781.170  21
  -5  -5 -11 26531.7 863.692   2
  -5   5 -11 24163.8 1511.45  20
  -5  -5 -11 22140.8 1495.48   6
  -5   5 -11 21684.8 1483.76  18
  -5  -5 -12 1726.92 487.411  22
  -5   5 -12 2100.99 466.011  20
  -5  -5 -12 2397.02 511.059  23
  -5  -5 -12 1724.61 425.736   6
  -5   5 -12 1329.18 377.906  18
  -5  -5 -13 10526.4 1010.86  23
  -5  -5 -13 8676.33 1021.75  22
  -5   5 -13 9532.58 954.939  20
  -5  -5 -13 8285.99 897.764   6
  -5   5 -13 8406.39 927.910  18
  -5  -5 -14 1326.70 331.531  23
  -5   5 -14 885.811 290.937  20
  -5  -5 -14 1207.30 341.039   6
  -5   5 -14 830.387 309.241  18
  -5  -5 -14 1617.49 515.929  22
  -5  -5 -15 1288.74 343.538  23
  -5  -5 -15 1298.54 442.284  22
  -5   5 -15 1208.13 354.830  20
  -5  -5 -15 1129.68 319.101   6
  -5   5 -15 802.821 311.638  18
  -5  -5 -16 1653.13 441.989  22
  -5   5 -16 1584.48 371.962  20
  -5   5 -16 1404.94 371.899  18
  -5  -5 -16 2070.06 444.445  23
  -5  -5 -17 2523.65 439.093  23
  -5  -5 -17 1897.06 429.134  22
  -5   5 -17 2363.23 423.131  20
  -5   5 -17 2483.47 434.334  18
  -5  -5 -18 4237.89 520.047  23
  -5  -5 -18 2857.80 472.693  22
  -5   5 -18 4472.57 533.145  20
  -5   5 -18 3967.95 511.111  18
  -5  -5 -19 3696.79 446.842  23
  -5  -5 -19 2334.65 391.013  22
  -5   5 -19 4097.47 456.886  20
  -5   5 -19 3706.96 450.574  18
  -5  -5 -20 4065.82 395.856  23
  -5   5 -20 3685.83 380.334  20
  -5   5 -20 4204.73 410.201  18
   5  -6 -20 120.812 75.9732  23
   5   6 -20 82.8430 89.1742   9
   5  -6 -19 8348.03 637.457  23
   5   6 -19 8101.69 621.602   9
   5  -6 -18 170.577 157.032  23
   5   6 -18 113.750 124.787   9
   5  -6 -17 5802.46 651.930  23
   5   6 -17 5057.93 601.334   9
   5  -6 -16 78.6620 240.460   7
   5   6 -16-225.159 176.470  19
   5   6 -16-71.4888 123.081  16
   5   6 -16 180.859 209.020   9
   5   6 -15 4017.06 564.768  19
   5  -6 -15 3362.95 573.135   7
   5   6 -15 4689.62 659.320  16
   5  -6 -14 485.686 275.680  13
   5  -6 -14 295.734 315.428   7
   5   6 -14 332.593 216.831  19
   5   6 -14 530.791 272.144  16
   5  -6 -13 1556.93 402.578  13
   5   6 -13 969.221 351.692  12
   5  -6 -13 1104.28 432.829   7
   5   6 -13 1362.53 353.687  19
   5   6 -13 1312.23 417.268  16
   5   6 -12 3551.15 625.534  12
   5  -6 -12 3060.48 579.456   7
   5   6 -12 4334.37 648.777  19
   5   6 -12 3576.60 644.606  16
   5  -6 -12 4209.52 679.498  13
   5  -6 -11 3318.98 598.993   7
   5   6 -11 3309.01 593.019  12
   5  -6 -11 4079.96 662.986  13
   5  -6 -10 1495.37 416.483  13
   5  -6 -10 1582.04 524.804   7
   5   6 -10 1199.10 397.634  12
   5   6 -10 1531.63 200.552  24
   5  -6  -9 7471.24 900.580   7
   5   6  -9 8577.48 963.801  12
  -5  -6   9 8487.22 502.740   3
   5   6  -9 8429.41 464.389  24
  -5   6   9 9054.58 684.098  25
   5  -6  -9 8505.97 977.136  13
   5  -6  -8 2401.61 521.171  13
   5   6  -8 2584.95 570.430  12
   5  -6  -8 2755.17 599.851   7
   5   6  -8 2379.94 256.001  24
  -5   6   8 2582.81 366.714  25
   5   6  -7 22484.3 1533.79  12
   5  -6  -7 22603.5 1472.45   7
  -5   6   7 24312.9 1044.42  25
   5  -6  -7 23042.8 1587.83  13
   5   6  -7 22016.8 754.875  24
   5   6  -6 4203.15 340.078  24
   5   6  -6 4625.56 692.262  12
   5  -6  -6 4538.22 622.225   7
   5  -6  -6 4691.89 732.157  13
  -5   6   6 4675.11 448.541  25
   5   6  -5 22285.0 1512.55  12
   5   6  -5 18518.7 704.562  24
  -5  -6   5 19063.8 1328.82  13
  -5   6   5 21214.9 879.608  25
   5  -6  -5 19501.5 1444.76  13
  -5   6   4 1502.01 175.484  24
   5  -6  -4 1508.38 407.869  13
   5   6  -4 1348.60 206.739  24
  -5   6   4 1216.78 216.538  25
  -5  -6   4 1137.80 329.302  13
  -5   6   3 25543.7 725.401  24
   5   6  -3 24008.3 811.900  24
  -5   6   3 26131.0 858.120  25
   5   6  -2 933.620 178.369  24
  -5   6   2 910.092 155.506  24
  -5   6   1 50064.5 1080.96  24
   5   6  -1 47477.9 1147.16  24
   5   6   0 23.3233 87.5274  24
  -5  -6   0 28.7219 58.9915   2
  -5   6  -1 29137.8 862.268  24
   5   6   1 29198.2 900.964  24
  -5   6  -2 9013.50 486.933  24
  -5  -6  -2 9513.66 464.161   2
   5   6   2 9542.37 509.850  24
  -5   6  -3 15265.7 639.809  24
  -5  -6  -3 16282.8 620.222   2
   5   6   3 16175.3 658.603  24
  -5   6  -3 15934.0 1270.56   4
   5   6   4 871.261 170.841  24
  -5   6  -4 710.748 151.469  24
  -5  -6  -4 952.956 168.567   2
  -5  -6  -4 1084.87 311.797   6
  -5  -6  -4 1153.27 351.161  14
  -5   6  -4 997.494 335.385   4
  -5   6  -5 9152.72 505.323  24
  -5  -6  -5 9427.49 493.481   2
   5   6   5 9011.63 469.331  24
  -5  -6  -5 9914.63 997.511   6
  -5  -6  -5 9523.38 963.171  14
  -5   6  -5 8616.05 929.204   4
  -5  -6  -5 9527.04 1004.62  13
  -5   6  -6 3081.82 302.112  24
  -5  -6  -6 2924.30 289.188   2
  -5   6  -6 2598.68 511.555  11
  -5  -6  -6 3549.57 614.479   6
  -5  -6  -6 2792.10 533.627  14
  -5   6  -6 2691.13 530.624   4
  -5  -6  -6 2670.10 517.413  13
  -5   6  -7 8986.70 499.787  24
  -5  -6  -7 9408.17 512.475   2
  -5  -6  -7 7677.64 909.204   6
  -5   6  -7 8471.26 910.187  11
  -5  -6  -7 9258.83 942.816  14
  -5   6  -7 9015.90 947.241   4
  -5   6  -8 700.979 152.963  24
  -5  -6  -8 966.211 180.708   2
  -5   6  -8 427.727 226.163  11
  -5  -6  -8 217.616 264.571   6
  -5  -6  -8-134.458 154.672  14
  -5   6  -9 1175.98 188.334  24
  -5  -6  -9 1179.05 193.619   2
  -5   6  -9 1000.28 331.225  11
  -5  -6  -9 886.785 323.718   6
  -5   6 -10 386.255 214.538  11
  -5  -6 -10 614.084 311.543   6
  -5   6 -10 562.480 282.129  18
  -5   6 -11 787.056 292.260  11
  -5  -6 -11 1305.98 377.172   6
  -5   6 -11 1266.03 347.694  18
  -5  -6 -12 1474.38 367.222  23
  -5  -6 -12 1307.69 428.472  22
  -5   6 -12 989.162 318.020  20
  -5  -6 -12 1168.14 362.743   6
  -5   6 -12 1331.39 389.188  18
  -5  -6 -13 1071.20 336.078  23
  -5  -6 -13 555.972 305.675  22
  -5   6 -13 1477.11 390.077  20
  -5  -6 -13 768.340 300.218   6
  -5   6 -13 999.005 321.862  18
  -5  -6 -14 926.376 313.770  23
  -5  -6 -14 472.015 309.660  22
  -5   6 -14 462.243 237.244  20
  -5   6 -14 1244.77 312.768  19
  -5  -6 -14 919.829 295.795   6
  -5   6 -14 641.892 274.271  18
  -5  -6 -15 1751.24 378.893  23
  -5   6 -15 2073.32 424.267  20
  -5  -6 -15 1731.00 380.730   6
  -5   6 -15 1703.25 411.128  18
  -5  -6 -15 1604.67 425.502  22
  -5  -6 -16 497.074 179.170  23
  -5  -6 -16 450.600 200.936  22
  -5   6 -16 289.359 126.929  20
  -5   6 -16 679.037 242.059  18
  -5  -6 -17 916.368 238.629  23
  -5  -6 -17 330.103 237.940  22
  -5   6 -17 910.362 246.681  20
  -5   6 -17 727.760 224.797  18
  -5  -6 -18 1054.28 245.479  23
  -5  -6 -18 768.931 248.151  22
  -5   6 -18 1139.26 249.847  20
  -5   6 -18 940.115 240.281  18
  -5  -6 -19 3777.86 365.126  23
  -5   6 -19 4352.58 429.991  18
  -5   6 -20 117.391 91.3358  18
   5  -7 -19 642.667 162.432  23
   5   7 -19 616.164 156.370   9
   5  -7 -18 6117.09 551.084  23
   5   7 -18 5102.30 476.410   9
   5  -7 -17 45.1267 127.693  23
   5   7 -17 88.7980 153.992   9
   5   7 -16 4849.77 514.707  19
   5   7 -16 4669.74 569.220   9
   5  -7 -16 4406.35 573.489  23
   5  -7 -15 257.047 139.966  13
   5  -7 -15 254.019 184.353  23
   5   7 -15 412.724 237.915  19
   5   7 -15-224.736 169.817  16
   5  -7 -14 7460.78 874.273   7
   5   7 -14 7901.67 743.900  19
   5   7 -14 7296.65 824.057  16
   5  -7 -14 7450.38 765.283  13
   5  -7 -13 4.14357 124.264  13
   5  -7 -13-88.1841 291.475   7
   5   7 -13 79.7868 210.876  12
   5   7 -13-610.413 244.156  19
   5   7 -12 3153.55 576.062  12
   5  -7 -12 2831.81 594.047   7
   5   7 -12 3444.33 631.058  16
   5  -7 -12 3343.11 590.202  13
   5  -7 -11 2489.94 521.392  13
   5  -7 -11 2937.23 613.744   7
   5   7 -11 2495.37 529.703  12
   5   7 -10 4661.37 695.276  12
   5  -7 -10 5231.56 825.696   7
   5  -7 -10 5495.58 793.648  13
   5  -7  -9 26.2694 136.750  13
   5  -7  -9-43.3307 270.521   7
   5   7  -9 115.699 180.303  12
   5  -7  -8 11573.0 1109.80   7
   5   7  -8 11456.9 1122.07  12
   5  -7  -8 11345.0 1149.80  13
   5  -7  -7 2121.42 517.759  13
   5  -7  -7 1913.21 502.400   7
   5   7  -7 1930.06 488.655  12
  -5   7   7 2140.29 327.187  25
   5   7  -7 2163.75 258.164  24
   5  -7  -6 7081.97 920.850  13
   5   7  -6 7578.91 917.100  12
   5  -7  -6 7530.71 881.109   7
   5   7  -6 8198.39 492.374  24
   5   7  -5 97.0107 80.6902  24
   5   7  -5 345.435 185.300  12
  -5  -7   5 109.443 167.829  13
   5  -7  -4 6731.25 874.937  13
   5   7  -4 8722.63 989.864  12
  -5   7   4 8687.74 1018.30  11
   5   7  -4 6382.49 442.282  24
  -5  -7   4 6797.25 843.784  13
  -5   7   3 3177.20 273.101  24
   5  -7  -3 3567.64 622.189  13
   5   7  -3 2790.39 556.965  12
   5   7  -3 2984.42 311.104  24
  -5   7   3 3220.99 644.837  11
  -5  -7   3 3446.06 598.847  13
  -5   7   2 13070.4 565.338  24
  -5   7   2 12587.3 1213.13  11
   5  -7  -2 12455.0 1147.64  13
  -5  -7   2 13011.2 1203.16  13
   5   7  -2 12144.3 614.619  24
  -5   7   1 12440.5 568.517  24
   5   7  -1 11705.8 598.039  24
   5  -7  -1 11638.7 1098.75  13
  -5   7   1 11685.8 1167.63  11
  -5  -7   1 11196.7 1125.53  13
   5   7   0 196.518 119.217  24
  -5   7   0 258.136 120.165  24
   5  -7   0 431.429 236.331  13
  -5   7   0 388.568 232.095  11
  -5  -7   0-278.575 221.181  13
   5   7   1 159.156 119.535  24
  -5   7  -1-41.4911 86.3255  24
   5  -7   1 262.431 172.935  13
  -5   7  -1 324.205 218.746  11
  -5  -7  -1-16.2794 121.302  13
  -5   7  -2 4862.10 382.313  24
   5   7   2 4501.75 367.710  24
  -5  -7  -2 4369.32 645.111   6
  -5   7  -2 4711.94 723.412  11
  -5  -7  -2 5449.14 802.401  13
   5  -7   2 5361.24 703.638  13
   5   7   3 1077.98 193.715  24
  -5   7  -3 1000.40 194.182  24
  -5  -7  -3 1092.07 178.326   2
  -5   7  -3 873.020 318.271  11
  -5  -7  -3 936.432 325.281   6
  -5  -7  -3 1348.68 422.088  13
  -5   7  -4 3583.19 338.602  24
  -5  -7  -4 4034.19 342.093   2
  -5  -7  -4 4396.24 683.000   6
  -5   7  -4 3600.26 655.072  11
  -5  -7  -4 4030.26 675.411  14
  -5  -7  -4 4062.20 699.179  13
   5   7   4 4281.62 348.523  24
  -5   7  -5 1782.74 242.968  24
  -5  -7  -5 1602.44 218.994   2
  -5   7  -5 1547.22 414.462  11
  -5  -7  -5 1164.12 381.631   6
  -5  -7  -5 1346.17 407.739  14
  -5  -7  -5 1168.42 397.743  13
  -5   7  -6 6142.99 434.836  24
  -5  -7  -6 6445.58 435.862   2
  -5  -7  -6 5879.27 785.520   6
  -5   7  -6 5664.52 783.430  11
  -5  -7  -6 5875.22 785.177  14
  -5  -7  -6 5111.66 764.343  13
  -5  -7  -7 8938.43 996.195   6
  -5   7  -7 8097.67 923.326  11
  -5  -7  -7 8834.93 938.647  14
  -5  -7  -7 9420.67 996.590  13
  -5   7  -8 5300.79 729.885  11
  -5  -7  -8 4977.01 743.830   6
  -5   7  -8 5645.42 767.992  18
  -5  -7  -8 5913.07 750.028  14
  -5   7  -9 5486.67 741.133  11
  -5  -7  -9 5836.96 804.143   6
  -5   7  -9 5823.22 757.239  18
  -5  -7  -9 6310.90 744.778  14
  -5   7 -10-8.63263 145.198  11
  -5  -7 -10 35.8341 179.711   6
  -5   7 -10 129.216 165.703  18
  -5   7 -11 10034.1 919.889  11
  -5  -7 -11 10086.2 1017.92   6
  -5   7 -11 10235.7 1008.70  18
  -5  -7 -12 310.265 301.064  22
  -5   7 -12 698.539 242.232  11
  -5  -7 -12 376.636 190.448   6
  -5   7 -12 577.475 254.970  18
  -5  -7 -13 5372.05 778.035  22
  -5  -7 -13 5900.79 746.554   6
  -5   7 -13 5430.12 699.140  18
  -5   7 -14 309.143 169.991  19
  -5  -7 -14 250.705 181.065   6
  -5   7 -14 114.112 169.705  18
  -5  -7 -14 134.579 213.865  22
  -5  -7 -14 282.538 116.239   5
  -5  -7 -15 2498.80 480.893  22
  -5  -7 -15 3519.48 501.363   6
  -5   7 -15 2694.82 395.256  19
  -5   7 -15 3142.44 494.908  18
  -5  -7 -16 412.971 218.425  22
  -5   7 -16 315.408 174.687  18
  -5  -7 -17 321.563 192.431  22
  -5   7 -17 659.125 206.165  18
  -5  -7 -18 424.971 177.077  22
  -5   7 -18 650.497 162.891  18
  -5   7 -19 106.228 83.6715  18
   5  -8 -18 736.021 163.616  23
   5   8 -18 452.743 115.414   9
   5  -8 -17 408.400 148.506  23
   5  -8 -17 146.873 81.6243   6
   5   8 -17 268.977 125.061   9
   5  -8 -16 89.2498 125.107  23
   5   8 -16 364.228 170.128   9
   5  -8 -15 457.003 215.986  23
   5   8 -15 149.859 128.775  16
   5  -8 -14 353.898 172.201  13
   5  -8 -14 140.122 178.939  23
   5   8 -14 65.0656 130.205  16
   5  -8 -13 465.940 214.966  13
   5   8 -13-79.1355 141.617  16
   5  -8 -12 179.512 176.362  13
   5   8 -12 242.528 162.497  12
   5   8 -12 455.172 180.520  16
   5  -8 -11 676.704 301.521  13
   5   8 -11 240.806 169.668  12
   5   8 -10 3575.86 604.322  12
   5  -8 -10 4608.06 719.950  13
   5  -8  -9 439.514 269.725  13
   5   8  -9 190.657 208.395  12
   5  -8  -8 363.866 222.913  13
   5   8  -8 416.014 291.826  12
  -5  -8   8-284.686 198.395  14
   5  -8  -7 91.6909 201.296  13
   5   8  -7-55.2624 144.484  12
  -5  -8   7 263.356 208.418  14
   5   8  -6 529.413 307.916  12
   5  -8  -6 374.325 243.818  13
   5  -8  -5 2402.75 569.438  13
   5   8  -5 2074.66 491.460  12
   5  -8  -4 2788.12 586.494  13
   5   8  -4 3501.17 670.261  12
  -5   8   4 4475.73 729.685  11
  -5  -8   4 3027.80 614.823  13
   5  -8  -3 72.5745 184.063  13
   5   8  -3 63.4372 181.699  12
  -5   8   3 252.864 256.521  11
  -5  -8   3 37.2821 131.748  13
  -5   8   2 11427.3 1178.54  11
  -5  -8   2 11539.3 1170.29  13
   5  -8  -2 10716.4 1097.92  13
   5  -8  -1 1289.96 390.377  13
  -5   8   1 1580.10 478.224  11
  -5  -8   1 1788.46 497.705  13
   5  -8   0 1799.33 439.318  13
  -5   8   0 2170.64 557.250  11
  -5  -8   0 1843.55 482.648  13
   5  -8   1 97.7245 239.713  13
  -5   8  -1 301.435 293.773  11
  -5  -8  -1 264.144 301.444  13
  -5   8  -2 5231.80 796.037  11
   5  -8   2 5095.00 702.748  13
  -5  -8  -2 5019.77 805.376  13
  -5   8  -3 1718.85 451.873  11
  -5  -8  -3 2274.21 495.152   6
  -5  -8  -3 1803.37 459.904  13
  -5  -8  -4 4251.23 659.842   6
  -5   8  -4 3533.56 649.957  11
  -5  -8  -4 3388.31 621.185  14
  -5  -8  -4 3674.43 672.911  13
  -5   8  -5 756.219 313.811  11
  -5  -8  -5 776.296 311.113   6
  -5  -8  -5 634.891 305.410  14
  -5  -8  -5 675.234 277.815  13
  -5  -8  -6 5535.08 785.723   6
  -5   8  -6 4960.85 736.748  11
  -5   8  -6 6262.74 787.641  18
  -5  -8  -6 6061.15 794.527  14
  -5  -8  -6 5503.58 780.749  13
  -5   8  -7-200.421 180.259  11
  -5  -8  -7-209.213 213.143   6
  -5   8  -7 208.308 176.762  18
  -5  -8  -7-27.7880 125.844  14
  -5  -8  -7-93.5146 145.262  13
  -5   8  -8 11814.7 1085.32  11
  -5  -8  -8 12686.5 1160.39   6
  -5   8  -8 13456.7 1150.50  18
  -5  -8  -8 12429.6 1076.93  14
  -5  -8  -8 14433.3 1169.74  13
  -5   8  -9 336.230 226.069  11
  -5  -8  -9 224.115 183.339   6
  -5   8  -9 264.535 202.964  18
  -5  -8  -9 34.1202 110.848  14
  -5   8 -10 5689.84 708.132  11
  -5  -8 -10 5411.01 725.959   6
  -5   8 -10 6078.20 743.643  18
  -5  -8 -11 400.426 333.477  22
  -5   8 -11 353.472 212.139  11
  -5  -8 -11 414.855 244.234   6
  -5   8 -11 743.431 275.881  18
  -5   8 -12 5126.37 589.660  12
  -5  -8 -12 4757.68 630.824   6
  -5  -8 -12 4288.60 714.559  22
  -5   8 -12 5240.40 651.579  18
  -5  -8 -13-157.465 209.532  22
  -5  -8 -13 11.8429 174.565   6
  -5   8 -13 81.2974 132.469  18
  -5  -8 -14 3349.60 535.621  22
  -5  -8 -14 4060.44 535.346   6
  -5   8 -14 4053.76 445.118  19
  -5   8 -14 4412.42 538.100  18
  -5  -8 -14 3524.43 443.509   5
  -5  -8 -15-59.8028 149.099  22
  -5   8 -15 231.558 163.378  18
  -5  -8 -16 2796.58 417.141  22
  -5   8 -16 4775.26 455.987  18
  -5  -8 -17 92.5428 94.8127  22
  -5   8 -17 40.0165 75.7432  18
   5  -9 -16 523.801 152.280  23
   5   9 -16 313.804 104.885   9
   5  -9 -15 247.326 145.548  23
   5   9 -15 255.415 131.885   9
   5  -9 -14 1088.71 222.320  13
   5  -9 -14 893.058 257.512  23
   5   9 -14 1214.96 242.339  16
   5  -9 -13 17.2819 120.717  23
   5  -9 -13-377.341 169.748  13
   5   9 -13-242.613 158.539  16
   5  -9 -12 351.039 187.236  13
   5   9 -12 782.495 257.862  16
   5  -9 -11 120.900 222.197  13
   5   9 -11 165.120 155.716  12
   5   9 -11 204.734 184.251  16
   5   9 -10 9798.39 900.299  12
   5  -9 -10 10785.9 991.684  13
   5  -9  -9-84.8927 220.370  13
   5   9  -9 34.2039 163.222  12
   5   9  -8 3385.18 584.936  12
  -5  -9   8 3337.57 540.109  14
   5  -9  -8 3712.89 630.846  13
   5   9  -7 101.958 169.506  12
   5  -9  -7 375.688 296.317  13
  -5  -9   7 139.432 123.555  14
   5   9  -6 10883.4 1049.73  12
   5  -9  -6 11866.9 1082.18  15
  -5  -9   6 11335.4 1094.90  14
   5  -9  -6 10478.1 1097.32  13
   5   9  -5 1089.17 358.154  12
   5  -9  -5 1019.51 395.442  13
   5  -9  -5 657.549 289.982  15
  -5  -9   5 754.252 310.981  14
   5   9  -4 9377.67 998.852  12
  -5   9   4 10176.4 1069.35  11
   5  -9  -4 8190.94 980.046  13
   5  -9  -3 2331.57 521.547  13
   5   9  -3 3094.00 572.170  12
  -5   9   3 3069.75 606.416  11
  -5  -9   3 2750.46 569.072  13
   5  -9  -2-84.9510 162.690  13
  -5   9   2 117.956 181.523  11
  -5  -9   2 165.474 178.387  13
  -5   9   1 7730.23 955.627  11
  -5  -9   1 6990.57 935.914  13
   5  -9  -1 7176.53 883.201  13
   5  -9   0 3245.54 583.958  13
  -5   9   0 2562.76 563.268  11
  -5  -9   0 2940.72 625.158  13
   5  -9   1 129.741 150.335  13
  -5   9  -1-10.9327 150.363  11
  -5  -9  -1-199.064 217.793  13
   5  -9   2-31.8975 148.155  13
  -5   9  -2 179.953 186.757  11
  -5  -9  -2 97.6849 218.499  14
  -5  -9  -2 335.439 218.069  13
  -5   9  -3 1278.16 408.420  11
  -5  -9  -3 2065.09 447.922   6
  -5  -9  -3 1566.61 436.597  14
  -5  -9  -3 1852.20 502.445  13
  -5   9  -4 1433.42 442.824  11
  -5  -9  -4 1465.61 391.093   6
  -5  -9  -4 769.467 280.203  14
  -5  -9  -4 1242.53 396.087  13
  -5  -9  -5 3563.30 606.206   6
  -5   9  -5 3369.28 608.564  11
  -5  -9  -5 3372.71 594.044  14
  -5  -9  -5 3550.27 617.473  13
  -5   9  -6 340.435 264.137  11
  -5  -9  -6 82.3010 160.966   6
  -5  -9  -6 441.413 285.143  14
  -5  -9  -6 500.686 245.430  13
  -5  -9  -7 12959.8 1124.91   6
  -5   9  -7 11831.6 1081.84  11
  -5  -9  -7 12251.2 1054.38  14
  -5  -9  -7 14400.3 1169.02  13
  -5   9  -8 167.116 135.948  11
  -5  -9  -8 310.895 191.630   6
  -5  -9  -8 159.736 157.434  14
  -5  -9  -8 125.230 140.170  13
  -5   9  -9 2376.26 444.359  11
  -5  -9  -9 2762.47 505.742   6
  -5   9  -9 2953.44 490.845  18
   5  -9   9 1300.05 359.487  15
  -5  -9  -9 2839.06 457.591  14
  -5  -9 -10 1316.56 341.031   6
  -5   9 -10 1500.97 325.388  18
   5  -9  10 1218.44 301.235  15
  -5  -9 -11 5162.95 711.765  22
  -5   9 -11 4624.39 539.787  12
  -5  -9 -11 5328.58 652.484   6
  -5   9 -11 5489.80 587.581  18
  -5   9 -12 753.082 205.416  12
  -5  -9 -12 930.504 259.349   6
  -5   9 -12 624.792 195.234  18
  -5  -9 -12 751.238 303.479  22
  -5  -9 -13 801.814 283.894  22
  -5  -9 -13 1097.54 283.938   6
  -5   9 -13 1301.85 242.072  19
  -5   9 -13 825.332 209.064  18
  -5  -9 -13 539.004 159.605   5
  -5  -9 -14 400.042 200.804  22
  -5   9 -14-44.2948 85.0989  18
  -5  -9 -15 1443.22 245.899  22
   5 -10 -13 2578.56 323.248  23
   5  10 -13 2230.39 285.640   9
   5 -10 -12 145.646 122.637  23
   5  10 -12 321.224 153.732  16
   5 -10 -12 450.834 172.689  13
   5 -10 -11 1572.11 326.811  13
   5 -10 -11 1230.68 288.568  23
   5  10 -11 1758.85 350.076  16
   5 -10 -10 844.273 264.088  13
   5 -10 -10 884.347 261.346  23
   5  10 -10 785.360 255.381  16
   5  10  -9 3688.96 510.662  12
   5 -10  -9 4718.41 628.489  13
   5 -10  -8 164.735 147.781  13
   5  10  -8 272.882 178.541  12
  -5 -10   8 326.389 196.047  14
   5  10  -7 5901.23 681.011  12
   5 -10  -7 6019.80 743.594  13
  -5 -10   7 6282.56 697.109  14
   5 -10  -6-183.904 248.694  13
   5  10  -6-215.280 164.763  12
   5 -10  -6 87.6802 140.780  15
  -5 -10   6 99.5560 154.837  14
   5  10  -5 11654.9 973.124  12
   5 -10  -5 10746.0 970.938  15
  -5 -10   5 11153.6 1042.09  14
   5 -10  -5 10863.5 1040.47  13
   5 -10  -4 877.103 312.845  13
   5  10  -4 806.072 274.428  12
   5 -10  -4 694.793 313.850  15
  -5 -10   4 1351.76 407.739  14
   5 -10  -3 7740.21 880.814  13
   5 -10  -3 7436.82 898.849  15
  -5 -10   3 7476.10 913.363  14
   5 -10  -2-54.3991 178.466  13
  -5  10   2 450.116 259.511  11
   5 -10  -2 603.496 297.060  15
  -5 -10   2 168.872 195.083  14
  -5  10   1 6120.18 804.034  11
   5 -10  -1 5784.78 827.544  15
  -5 -10   1 5525.14 811.714  14
  -5 -10   1 5784.60 812.719  13
   5 -10  -1 5795.60 754.952  13
  -5  10   0 1210.86 388.568  11
   5 -10   0 561.362 213.744  15
   5 -10   0 1317.05 362.150  13
  -5 -10   0 1385.26 439.277  14
  -5 -10   0 1336.34 385.750  13
  -5  10  -1 5247.65 743.798  11
   5 -10   1 5063.08 797.321  15
  -5 -10  -1 4806.07 740.054  14
  -5 -10  -1 4704.36 746.860  13
   5 -10   1 4576.34 630.338  13
  -5  10  -2 3232.90 616.473  11
   5 -10   2 2939.08 492.126  13
  -5 -10  -2 2652.11 539.027  14
  -5 -10  -2 2326.24 517.350  13
  -5  10  -3 4486.58 686.159  11
   5 -10   3 3151.69 654.046  15
  -5 -10  -3 3567.74 618.268  14
  -5 -10  -3 4299.57 688.604  13
  -5  10  -4 394.392 255.953  11
   5 -10   4 542.169 281.850  15
  -5 -10  -4 818.331 338.040  14
  -5 -10  -4 443.309 228.866  13
  -5 -10  -5 6468.02 696.609   6
  -5  10  -5 5766.06 744.960  11
   5 -10   5 4579.45 696.998  15
  -5 -10  -5 6160.04 758.613  14
  -5 -10  -5 6734.19 809.029  13
  -5 -10  -6 834.273 279.100   6
   5 -10   6 438.683 268.376  15
  -5 -10  -6 729.155 282.494  14
  -5 -10  -6 1158.27 337.764  13
  -5 -10  -7 2099.94 400.270   6
   5 -10   7 914.798 304.536  15
  -5 -10  -7 1551.86 354.485  14
  -5 -10  -8 1456.09 345.012   6
   5 -10   8 1000.83 301.653  15
  -5 -10  -8 1561.97 326.879  14
  -5 -10  -9 29.7581 151.151   6
   5 -10   9-424.433 200.906  15
  -5 -10 -10 54.3588 169.095  22
  -5 -10 -10 78.7325 132.369   6
  -5  10 -10 357.027 175.947  12
   5 -10  10-147.432 111.211  15
  -5 -10 -11 570.583 230.225  22
  -5  10 -11 104.589 98.2682  12
  -5 -10 -12 197.158 162.426  22
  -5  10 -12 245.000 107.380  19
  -5 -10 -12-82.9931 104.793   5
  -5 -10 -13 556.057 180.008  22
   5 -11 -10 2809.96 338.900  13
   5  11 -10 3047.75 359.238  16
   5 -11  -9 24.5561 97.2920  13
   5  11  -9 300.169 153.972  16
   5 -11  -8 3498.14 463.444  13
   5  11  -8 4135.64 511.915  16
   5 -11  -7 251.397 198.455  13
  -5 -11   7 459.224 163.618  14
  -5 -11   6 3353.97 458.494  14
   5 -11  -6 3500.75 501.827  13
   5 -11  -5 30.8202 130.314  13
   5 -11  -5-204.403 137.761  15
  -5 -11   5 219.398 171.766  14
   5 -11  -4 4780.25 573.431  15
  -5 -11   4 4502.00 600.315  14
   5 -11  -4 4247.31 568.631  13
   5 -11  -3-150.682 147.584  15
   5 -11  -3 158.093 204.535  13
  -5 -11   3 345.632 215.219  14
   5 -11  -2 3610.05 574.060  15
  -5 -11   2 3932.23 593.657  14
   5 -11  -2 4161.44 572.023  13
   5 -11  -1 6.78252 112.437  13
   5 -11  -1 142.656 140.126  15
  -5 -11   1 89.2321 184.571  14
   5 -11   0 2314.29 419.579  13
   5 -11   0 2378.73 478.629  15
  -5 -11   0 2621.04 481.643  14
   5 -11   1 1671.70 333.493  13
   5 -11   1 1480.24 367.280  15
  -5 -11  -1 2109.21 452.575  14
   5 -11   2 709.591 295.589  15
  -5 -11  -2 853.211 273.231  14
   5 -11   3 957.354 317.996  15
  -5 -11  -3 816.094 261.172  14
   5 -11   4 681.861 274.215  15
  -5 -11  -4 758.926 249.460  14
   5 -11   5 980.644 325.964  15
  -5 -11  -5 1934.75 378.110  14
   5 -11   6 266.665 196.429  15
  -5 -11  -6 362.665 185.291  14
  -5  11  -7 475.780 188.674  12
   5 -11   7 280.283 192.467  15
  -5 -11  -7 332.880 141.965  14
  -5 -11  -8 1365.50 355.105  22
  -5  11  -8 606.239 177.984  12
  -5 -11  -9 1873.80 361.978  22
  -5  11  -9 660.107 178.470  12
  -5 -11 -10 529.634 185.530  22
  -5 -11 -10 159.235 95.0898   5
   5 -12  -6-235.182 117.319  13
   5  12  -6 203.080 120.797  16
   5 -12  -5 464.514 148.836  13
   5  12  -5 805.282 210.115  16
   5 -12  -4 1110.41 228.250  13
   5  12  -4 1097.17 249.579  16
  -5 -12   4 1104.19 227.158  14
   5 -12  -3 1619.51 275.868  13
  -5 -12   3 1759.93 299.906  14
   5 -12  -2 778.397 171.811  13
  -5 -12   2 1261.70 270.004  14
   5 -12  -1 521.786 147.034  13
   5 -12  -1 471.187 191.022  15
  -5 -12   1 665.649 215.685  14
   5 -12   0 1859.91 332.392  15
  -5 -12   0 3648.41 453.933  14
   5 -12   1-49.0980 98.6157  15
  -5 -12  -1 287.378 170.353  14
  -5  12  -2 951.166 230.811  12
   5 -12   2 1028.63 249.268  15
  -5  12  -3 878.911 212.454  12
   5 -12   3 603.317 190.673  15
  -5  12  -4 1711.90 281.196  12
   5 -12   4 719.232 203.673  15
  -5  12  -5 164.960 101.191  12
   5 -12   5 174.028 103.912  15
   6   0 -22 700.293 197.677   8
   6   0 -21 160.072 138.370   8
   6   0 -20 2594.18 432.178   8
   6   0 -19 182.054 189.147   8
   6   0 -18 4954.85 547.082   7
   6   0 -18 4459.12 638.429   8
   6   0 -17-69.7172 199.192   8
   6   0 -16 1517.17 409.108   8
   6   0 -15-283.747 234.594  17
   6   0 -14 5503.67 730.373  17
   6   0 -13 55.7414 191.192  17
  -6   0  13 78.4632 101.119  25
   6   0 -12 7175.19 814.171  17
  -6   0  12 6952.27 492.115  25
   6   0 -11 32.9402 190.178  17
  -6   0  11 68.0876 100.242  25
  -6   0  10 10403.7 575.443  25
  -6   0   9-53.2027 84.3324  25
  -6   0   8-21.4331 70.4043  25
  -6   0   7 6.57870 75.3199  25
  -6   0   6 15235.6 587.531  25
  -6   0   5-14.4150 73.7055  25
  -6   0   4 67213.4 1133.57  25
  -6   0   3 64.9471 74.9007  25
  -6   0   2 14231.7 487.577  25
  -6   0   1 24.3976 55.4874  25
  -6   0   0 49444.7 848.461  25
  -6   0  -1 39.2669 55.8607   2
  -6   0  -2 30988.0 632.518   2
  -6   0  -3 180.377 66.1264   2
  -6   0  -4 87365.3 1064.43   2
  -6   0  -5 19.5312 55.4606   2
  -6   0  -6 12703.9 435.291   2
  -6   0  -7 48.1544 60.5570   2
  -6   0  -8 56837.5 971.827   2
  -6   0  -9 37.8357 57.4097   2
  -6   0 -10 25274.6 1488.49  23
  -6   0 -10 28888.4 1841.66  22
  -6   0 -10 26027.3 695.997   2
  -6   0 -11-189.263 187.178  23
  -6   0 -11 50.1462 63.6555   2
  -6   0 -11-291.193 284.084  22
  -6   0 -12 17980.5 1328.47  23
  -6   0 -12 20616.2 1590.24  22
  -6   0 -12 18405.3 1326.31  20
  -6   0 -13-519.304 310.128  22
  -6   0 -13 125.544 171.620  20
  -6   0 -13 57.6935 227.294  23
  -6   0 -14 13481.1 1178.71  23
  -6   0 -14 14605.6 1318.88  22
  -6   0 -14 12197.7 1100.91  20
  -6   0 -15-183.661 200.349  23
  -6   0 -15-39.5738 225.392  22
  -6   0 -15 264.694 218.838  20
  -6   0 -16 3054.60 537.685  23
  -6   0 -16 3422.27 587.448  20
  -6   0 -17-254.317 193.960  23
  -6   0 -17 201.261 203.906  20
  -6   0 -18 2767.06 470.838  23
  -6   0 -18 3137.70 512.080  20
  -6   0 -19-30.2138 128.067  23
  -6   0 -19 128.261 137.592  20
  -6   0 -20 1943.44 335.331  23
  -6   0 -20 1961.82 326.491  20
  -6   0 -21 188.357 131.209  20
   6  -1 -22 638.102 169.241   8
   6   1 -22 301.107 122.986   8
   6   1 -21 2585.10 371.896   8
   6  -1 -21 2656.85 388.959   8
   6  -1 -20 1341.99 319.373   8
   6   1 -20 1416.67 306.484   8
   6   1 -20 1391.69 282.604   9
   6   1 -19 1847.75 396.913   8
   6  -1 -19 1588.58 340.277   7
   6  -1 -19 1668.71 396.623   8
   6   1 -19 2179.03 377.260   9
   6  -1 -18 2719.00 489.641   8
   6   1 -18 2470.70 467.886   8
   6  -1 -18 3059.93 479.135   7
   6   1 -18 3131.90 492.083   9
   6  -1 -17 1466.39 398.372   8
   6   1 -17 1072.29 342.653   8
   6   1 -17 1240.36 338.138   9
   6  -1 -16 2724.98 503.980   8
   6   1 -16 2836.26 503.072  17
   6   1 -16 3157.81 529.871   9
   6   1 -16 3046.58 570.265   8
   6   1 -15 6825.03 791.244  17
   6   1 -15 6745.91 772.780   9
   6  -1 -15 5672.68 771.485   8
   6   1 -14 327.088 222.820  17
   6   1 -14 462.828 238.250   9
  -6   1  14 55.6532 96.1450  25
  -6   1  13 303.793 155.404  25
   6  -1 -13-52.0452 207.021  17
   6   1 -13-205.061 238.080  17
   6   1 -13 96.0724 177.020   9
   6  -1 -12 10762.3 1007.86  17
   6   1 -12 10499.2 980.394  17
   6   1 -12 9790.47 1045.39  16
  -6   1  12 10869.2 657.473  25
  -6  -1  12 10749.0 561.233  25
   6  -1 -12 9835.75 949.626  13
  -6   1  11 573.289 169.103  25
   6  -1 -11 336.610 142.429  17
   6   1 -11 776.973 319.174  17
  -6  -1  11 538.007 140.114  25
   6   1 -11 733.604 296.301  16
  -6  -1  10 413.311 131.526  25
  -6   1  10 326.396 129.329  25
  -6   1   9 40.7411 104.399  25
  -6  -1   9-18.0749 78.9429  25
  -6   1   8 12042.0 616.764  25
  -6  -1   8 11700.8 531.613  25
  -6   1   7 7503.63 469.144  25
  -6  -1   7 7574.90 415.853  25
  -6   1   6 19727.6 716.586  25
  -6  -1   6 19775.2 641.356  25
  -6   1   5 17264.7 633.988  25
  -6  -1   5 18703.5 598.278  25
  -6   1   4 7493.93 400.984  25
  -6  -1   4 7293.88 365.601  25
   6  -1  -3 10220.3 383.419   1
  -6   1   3 9711.70 431.502  25
  -6  -1   3 9920.34 413.301  25
   6  -1  -2 66753.7 999.524   1
  -6   1   2 64390.8 1055.56  25
  -6  -1   2 66180.6 1026.90  25
  -6  -1   1 48910.2 865.853  25
  -6   1   1 49501.7 884.237  25
   6  -1  -1 49348.5 872.399   1
  -6  -1   0 48548.3 805.423   2
   6  -1   0 48743.3 891.114   1
  -6   1   0 48988.8 856.587  25
  -6  -1  -1 16297.0 468.362   2
   6  -1   1 16721.7 529.374   1
  -6   1  -1 16217.4 479.225  25
  -6   1  -2 30520.8 625.518   2
  -6  -1  -2 30233.6 635.986   2
   6  -1   2 30501.4 735.488   1
  -6   1  -3 18129.7 481.932   2
  -6  -1  -3 18388.1 502.608   2
   6  -1   3 19156.8 601.010   1
  -6   1  -4 11769.5 384.213   2
  -6  -1  -4 12526.2 423.386   2
   6  -1   4 12478.7 501.587   1
   6  -1   5 110.843 79.8403   1
  -6   1  -5 157.234 52.9363   2
  -6  -1  -5 157.129 68.3645   2
   6  -1   6 5759.02 367.317   1
  -6   1  -6 5876.47 283.074   2
  -6  -1  -6 5718.24 303.250   2
   6  -1   7 20963.2 725.355   1
  -6   1  -7 22897.6 570.174   2
  -6  -1  -7 22309.4 613.833   2
   6  -1   8 6261.99 414.028   1
  -6   1  -8 7125.52 329.531   2
  -6  -1  -8 6396.79 343.839   2
  -6   1  -9 2507.46 207.209   2
  -6  -1  -9 2321.78 218.628   2
  -6   1 -10 1615.04 386.520  23
  -6  -1 -10 1183.03 406.381  23
  -6   1 -10 1064.40 369.311  22
  -6  -1 -10 839.733 366.358  22
  -6  -1 -10 1310.39 172.354   2
  -6   1 -11 6135.40 765.678  23
  -6  -1 -11 7441.04 844.775  23
  -6  -1 -11 7566.67 406.116   2
  -6   1 -11 8703.84 1048.90  22
  -6  -1 -11 7478.19 930.057  22
  -6   1 -11 7866.03 866.900  20
  -6  -1 -12 113.714 156.947  23
  -6   1 -12 3.04238 206.528  23
  -6   1 -12 239.784 314.503  22
  -6  -1 -12 99.1019 246.443  22
  -6  -1 -12 66.1502 63.6981   2
  -6   1 -12 15.0137 168.734  20
  -6   1 -13 10791.8 1044.31  23
  -6  -1 -13 11286.5 1074.21  23
  -6  -1 -13 11438.7 1172.74  22
  -6   1 -13 10738.9 1048.81  20
  -6  -1 -13 11145.0 1062.16  20
  -6   1 -13 13584.8 1144.93  18
  -6  -1 -14 192.289 197.281  23
  -6   1 -14-19.8298 119.880  20
  -6  -1 -14 348.121 249.281  20
  -6  -1 -14-47.8345 198.812  22
  -6   1 -14 155.592 195.541  23
  -6   1 -15 500.420 221.901  23
  -6  -1 -15 389.666 207.265  23
  -6  -1 -15 745.301 349.873  22
  -6   1 -15 503.932 237.870  20
  -6  -1 -15 748.823 288.556  20
  -6   1 -15 1032.33 339.071  18
  -6   1 -16 1164.09 360.094  23
  -6  -1 -16 983.603 330.736  23
  -6  -1 -16 732.878 344.038  22
  -6   1 -16 872.834 314.967  20
  -6  -1 -16 1036.15 364.341  20
  -6   1 -16 1535.51 372.962  18
  -6   1 -17 5341.46 679.308  23
  -6  -1 -17 5229.55 686.141  23
  -6   1 -17 5211.37 687.848  20
  -6  -1 -17 6006.90 732.948  20
  -6   1 -17 5490.96 639.147  18
  -6   1 -18 208.444 217.957  23
  -6  -1 -18 120.504 151.707  23
  -6   1 -18 81.3906 165.569  20
  -6  -1 -18 159.540 188.913  20
  -6   1 -19 1837.19 365.984  20
  -6  -1 -19 2217.91 387.739  20
  -6  -1 -19 1989.49 385.880  23
  -6   1 -20 540.574 196.409  20
  -6  -1 -20 364.441 160.855  20
  -6  -1 -20 255.115 152.449  23
  -6   1 -21 1521.16 271.136  20
  -6  -1 -21 1237.52 233.341  20
  -6   1 -22 401.692 113.503  20
   6  -2 -22 157.057 107.149   8
   6   2 -22 291.809 106.667   8
   6   2 -21 1498.82 272.024   8
   6   2 -21 1887.89 271.924   9
   6  -2 -21 2305.26 354.928   8
   6  -2 -20 660.132 219.458   8
   6   2 -20 139.305 125.023   8
   6  -2 -20 333.635 233.779   7
   6   2 -20 596.649 175.691   9
   6  -2 -19 4745.75 557.251   7
   6   2 -19 4574.44 550.144   9
   6  -2 -19 4081.15 554.000   8
   6   2 -19 4425.02 556.551   8
   6  -2 -18 122.337 137.245   8
   6   2 -18-17.1777 132.684   8
   6  -2 -18-18.1337 243.142   7
   6   2 -18 314.046 199.654   9
   6  -2 -17 5488.05 672.251   7
   6   2 -17 5247.19 667.428   9
   6  -2 -17 5147.58 690.886   8
   6   2 -17 4967.46 671.675   8
   6  -2 -16 88.7387 145.866   8
   6   2 -16-180.037 189.932   8
   6   2 -16-65.0458 163.504  17
   6   2 -16 134.782 173.288   9
   6   2 -15 4938.52 661.416  17
   6   2 -15 6030.98 754.261   9
   6  -2 -15 4832.72 697.494   8
   6  -2 -14 1987.00 464.129   8
   6   2 -14 2952.23 552.736  17
   6   2 -14 1511.19 414.346  16
   6   2 -14 2954.50 535.691   9
   6   2 -13 3672.52 615.101  17
   6   2 -13 4260.88 694.688  16
  -6   2  13 4222.73 441.802  25
   6  -2 -13 4144.96 620.643  13
   6   2 -12 2460.63 483.144  17
   6   2 -12 2474.83 543.931  16
   6  -2 -12 2668.27 506.822  13
  -6   2  12 2468.07 349.585  25
   6   2 -11 9070.34 985.937  16
  -6   2  11 8864.33 621.681  25
   6  -2 -11 9615.14 949.025  13
  -6  -2  10 1395.30 188.347   3
   6  -2 -10 1363.35 347.747  17
   6   2 -10 1035.44 352.352  16
  -6  -2  10 1589.29 207.361  25
  -6   2  10 1472.84 245.567  25
  -6  -2   9 35259.8 902.372  25
  -6  -2   9 34150.1 880.832   3
  -6   2   9 34194.8 1138.06  25
  -6  -2   8 1163.79 169.584   3
  -6   2   8 1134.24 220.993  25
  -6  -2   8 1174.89 167.536  25
  -6  -2   7 46906.3 1009.09   3
  -6   2   7 49030.9 1247.45  25
  -6  -2   7 48657.5 1009.27  25
  -6  -2   6 3797.88 289.966   3
  -6   2   6 3904.30 341.970  25
  -6  -2   6 3926.63 283.178  25
  -6  -2   5 42963.8 931.037   3
  -6   2   5 45208.2 1080.40  25
  -6  -2   5 45604.3 918.632  25
  -6  -2   4 19878.1 620.592   3
  -6   2   4 18972.6 664.660  25
  -6  -2   4 19892.7 593.653  25
  -6  -2   3 62784.5 1059.75   3
  -6  -2   3 61113.9 960.043   2
   6  -2  -3 64842.0 989.377   1
  -6   2   3 59653.0 1109.31  25
  -6  -2   3 63724.8 1030.14  25
  -6   2   2 13.0564 66.4299  25
   6  -2  -2 61.1444 58.9897   1
  -6  -2   2 125.898 73.3034   3
  -6  -2   2 156.019 70.5300   2
  -6  -2   1 15053.4 491.051   3
   6  -2  -1 15155.5 500.555   1
  -6  -2   1 15017.5 464.504   2
  -6   2   1 14456.1 493.461  25
   6  -2   0 767.899 126.553   1
  -6  -2   0 774.944 113.092   3
  -6   2   0 792.452 119.005  25
  -6  -2   0 720.186 114.573   2
   6  -2   1 22085.2 630.816   1
  -6   2  -1 22444.7 568.076  25
  -6  -2  -1 22516.3 561.483   2
   6  -2   2 7138.95 372.678   1
  -6  -2  -2 7368.22 329.786   2
  -6   2  -2 7235.52 312.232  25
   6  -2   3 23984.4 699.248   1
  -6   2  -3 23453.4 545.069   2
  -6  -2  -3 22875.3 592.726   2
   6  -2   4 11593.5 507.448   1
  -6   2  -4 10965.2 367.001   2
  -6  -2  -4 11736.0 433.358   2
   6  -2   5 4603.29 336.055   1
  -6   2  -5 4751.96 243.503   2
  -6  -2  -5 4431.62 279.661   2
  -6  -2  -6 307.057 89.5561   2
   6  -2   6 413.675 129.815   1
  -6   2  -6 281.287 74.1104   2
   6  -2   7 2715.32 280.369   1
  -6   2  -7 3250.20 209.871   2
  -6  -2  -7 3125.25 250.668   2
   6  -2   8 5575.49 419.122   1
  -6  -2  -8 6220.72 355.061   2
   6  -2   9 3744.51 351.648   1
  -6  -2  -9 4558.56 316.982   2
  -6  -2 -10 1580.17 193.715   2
  -6   2 -10 974.197 271.502  23
  -6  -2 -10 1767.81 408.280  23
  -6  -2 -10 1880.47 500.937  22
  -6   2 -10 1785.29 427.773  20
   6  -2  10 1140.72 197.334   1
  -6   2 -11 4415.92 644.191  23
  -6  -2 -11 4833.37 681.189  23
  -6  -2 -11 5005.98 344.782   2
  -6  -2 -11 4640.05 743.246  22
  -6   2 -11 4414.76 666.922  20
  -6  -2 -12 107.115 176.905  23
  -6  -2 -12 164.835 282.600  22
  -6   2 -12 19.7921 188.276  23
  -6  -2 -12 219.959 111.825   2
  -6   2 -12 119.499 191.880  20
  -6   2 -13 230.652 214.283  23
  -6  -2 -13 295.494 326.784  22
  -6   2 -13 356.341 224.170  20
  -6  -2 -13 841.048 335.059  20
  -6  -2 -13 736.864 149.417   2
  -6   2 -13 482.433 318.838  18
  -6  -2 -13 437.915 234.408  23
  -6  -2 -14 710.434 288.910  23
  -6  -2 -14 1173.98 380.907  22
  -6   2 -14 1021.93 361.339  20
  -6  -2 -14 1079.93 349.538  20
  -6   2 -14 1225.05 357.865  18
  -6   2 -14 993.750 339.311  23
  -6  -2 -15 773.185 314.251  23
  -6   2 -15 1271.55 350.404  23
  -6   2 -15 742.924 274.274  20
  -6  -2 -15 1020.07 333.777  20
  -6   2 -15 526.982 260.088  18
  -6  -2 -15 606.264 372.665  22
  -6   2 -16 412.214 197.180  23
  -6  -2 -16 212.707 212.578  23
  -6   2 -16 419.156 234.630  20
  -6  -2 -16 526.698 228.917  20
  -6   2 -16 719.192 261.167  18
  -6  -2 -16 525.211 272.711  22
  -6  -2 -17 651.867 288.009  23
  -6  -2 -17-252.285 225.005  22
  -6   2 -17 470.760 211.952  20
  -6  -2 -17 770.944 289.950  20
  -6   2 -17 546.934 182.298  18
  -6  -2 -18 253.102 183.451  23
  -6   2 -18 453.983 216.702  20
  -6  -2 -18 536.838 226.013  20
  -6   2 -18 706.622 235.457  18
  -6  -2 -19 212.595 152.829  23
  -6   2 -19-32.2282 176.364  20
  -6  -2 -19 330.985 165.846  20
  -6   2 -19-30.0210 86.1582  18
  -6  -2 -20 213.999 163.254  23
  -6   2 -20 62.0004 108.609  20
  -6  -2 -20 10.6671 85.3421  20
  -6   2 -21 530.684 180.226  20
  -6  -2 -21 362.288 136.201  23
  -6   2 -22 15.0036 61.5775  20
   6  -3 -21 294.552 138.860   8
   6   3 -21 19.4984 67.6151   8
   6   3 -21 207.620 80.3057   9
   6  -3 -20 1441.05 304.035   8
   6   3 -20 1066.71 235.057   8
   6  -3 -20 1290.29 308.124   7
   6   3 -20 1514.17 286.038   9
   6  -3 -19 617.875 232.683   8
   6   3 -19 282.467 186.447   8
   6  -3 -19 725.324 277.197   7
   6   3 -19 484.787 214.872   9
   6  -3 -18 4478.78 524.278  23
   6  -3 -18 4462.19 619.459   7
   6  -3 -18 5174.20 636.903   8
   6   3 -18 5131.04 620.859   9
   6   3 -18 4320.43 561.742   8
   6  -3 -17 259.351 230.941   8
   6  -3 -17 206.691 163.784  23
   6   3 -17 198.334 189.880   8
   6  -3 -17 577.341 311.223   7
   6   3 -17 270.221 186.660   9
   6  -3 -16 1849.48 427.043   8
   6  -3 -16 1910.24 413.458  23
   6   3 -16 1840.07 402.406   8
   6  -3 -16 1498.82 360.448   7
   6   3 -16 1685.02 357.477  17
   6   3 -16 1930.88 427.958   9
   6  -3 -15 159.506 191.650   8
   6   3 -15-172.462 148.344  17
   6   3 -15-294.949 220.076  16
   6   3 -15 177.329 228.247   9
   6  -3 -14 2346.03 483.050   8
   6  -3 -14 2872.85 520.001  13
   6   3 -14 2291.84 474.804  17
   6   3 -14 2316.25 516.367  16
   6  -3 -13 289.565 191.528   8
   6  -3 -13 38.4781 120.670  13
   6   3 -13 123.969 165.532  16
   6  -3 -12 4107.28 640.141   8
  -6  -3  12 4087.48 322.469   3
   6   3 -12 4619.57 736.055  16
  -6   3  12 4206.18 453.385  25
   6  -3 -12 4736.70 698.135  13
   6  -3 -11-189.479 184.591  13
  -6  -3  11 158.276 82.4034   3
   6   3 -11 263.216 184.711  16
  -6   3  11 289.579 171.515  25
   6  -3 -10 2632.51 521.228  13
  -6  -3  10 2224.61 237.945   3
   6   3 -10 2021.11 479.238  16
  -6   3  10 2406.03 345.592  25
  -6  -3   9 3060.49 276.746   3
   6   3  -9 3443.53 678.748  16
  -6   3   9 3331.61 388.206  25
   6   3  -9 3698.10 276.257  24
  -6  -3   8 8743.70 456.315   3
  -6   3   8 8568.37 576.114  25
  -6  -3   7 1369.76 188.495   3
  -6  -3   7 1730.15 178.066   2
  -6   3   7 1437.06 248.616  25
  -6  -3   6 38819.9 935.995   3
  -6  -3   6 40232.2 811.182   2
  -6   3   6 38172.3 1108.76  25
  -6  -3   5 2340.21 234.714   3
   6  -3  -5 3013.71 220.638   1
  -6  -3   5 2954.95 222.084   2
  -6   3   5 2909.12 294.432  25
   6  -3  -4 16658.8 521.270   1
  -6  -3   4 14953.4 564.872   3
  -6  -3   4 15625.1 494.466   2
  -6   3   4 15432.4 631.663  25
   6  -3  -3 5701.70 309.874   1
  -6  -3   3 5430.88 330.900   3
  -6  -3   3 5601.79 292.482   2
  -6   3   3 5199.61 349.723  25
  -6  -3   2 22470.6 652.723   3
  -6  -3   2 22814.9 584.847   2
  -6   3   2 21186.8 653.403  25
   6  -3  -2 23742.4 642.818   1
  -6  -3   1 4612.72 289.013   3
  -6  -3   1 4170.55 254.968   2
  -6   3   1 3926.01 266.226  25
   6  -3  -1 4113.06 277.972   1
  -6  -3   0 42389.5 826.554   3
  -6  -3   0 41524.2 803.369   2
   6  -3   0 40433.8 879.911   1
  -6   3   0 39261.8 795.251  25
  -6  -3  -1 48433.4 875.859   2
   6  -3   1 47838.3 980.735   1
  -6   3  -1 49119.2 846.877  25
  -6  -3  -2 23502.9 559.506   3
  -6  -3  -2 21827.5 604.809   2
   6  -3   2 21881.7 686.437   1
  -6   3  -2 22661.5 548.591  25
   6  -3   3 1080.53 167.025   1
  -6  -3  -3 1135.67 152.164   2
  -6   3  -4 34123.4 644.630   2
  -6  -3  -4 33081.8 774.119   2
   6  -3   4 32830.4 901.016   1
  -6   3  -5 73742.1 934.234   2
  -6  -3  -5 72132.7 1166.85   2
  -6  -3  -6 617.776 128.222   2
   6  -3   6 565.710 140.813   1
   6  -3   7 5013.48 406.049   1
  -6  -3  -7 5440.06 344.681   2
   6  -3   8 84.0567 101.962   1
  -6  -3  -8 44.3809 70.5294   2
  -6  -3  -9 9077.77 465.845   2
  -6  -3  -9 10460.9 965.215  23
  -6  -3  -9 10807.6 1124.85  22
  -6   3  -9 8954.78 919.229  20
  -6  -3  -9 9387.61 951.905   6
   6  -3   9 7966.61 562.857   1
  -6  -3 -10 1277.49 187.028   2
  -6  -3 -10 687.003 294.675  23
  -6  -3 -10 1868.94 492.459  22
  -6   3 -10 1337.23 375.678  20
  -6  -3 -10 1171.59 318.558   6
   6  -3  10 1308.14 238.807   1
  -6  -3 -10 1170.51 348.417   5
  -6  -3 -11 8011.52 904.756  23
  -6  -3 -11 7826.51 449.564   2
  -6  -3 -11 7114.50 954.237  22
  -6   3 -11 6562.13 817.202  20
  -6  -3 -11 6906.62 828.097   6
  -6  -3 -11 8230.97 861.258   5
  -6  -3 -12 3385.96 593.612  23
  -6  -3 -12 3058.54 294.396   2
  -6  -3 -12 2999.81 617.780  22
  -6   3 -12 2749.89 515.138  20
  -6  -3 -13 2010.21 449.940  23
  -6  -3 -13 2423.28 564.773  22
  -6   3 -13 1604.70 405.721  20
  -6   3 -13 1528.84 410.238  18
  -6  -3 -14 5623.43 752.597  23
  -6  -3 -14 4261.21 714.337  22
  -6   3 -14 5288.09 740.278  20
  -6  -3 -14 4854.17 702.995  20
  -6   3 -14 4729.39 692.174  18
  -6  -3 -15 4367.28 656.002  23
  -6  -3 -15 3707.55 674.464  22
  -6   3 -15 4219.93 636.367  20
  -6  -3 -15 4418.80 642.634  20
  -6   3 -15 4804.94 691.440  18
  -6  -3 -16 1939.62 438.049  23
  -6  -3 -16 2307.18 540.379  22
  -6   3 -16 2499.21 464.792  20
  -6  -3 -16 2476.81 474.920  20
  -6   3 -16 2270.65 458.803  18
  -6  -3 -17 1246.64 331.702  23
  -6  -3 -17 879.710 336.967  22
  -6   3 -17 1505.45 365.764  20
  -6  -3 -17 1713.90 361.459  20
  -6   3 -17 1263.87 330.533  18
  -6  -3 -18 147.031 136.038  23
  -6  -3 -18 283.086 147.891  22
  -6   3 -18 199.491 165.128  20
  -6  -3 -18 34.7010 119.950  20
  -6   3 -18 270.005 172.431  18
  -6  -3 -19 131.138 130.713  23
  -6   3 -19 226.939 152.246  20
  -6  -3 -19-38.6796 90.9561  20
  -6   3 -19 121.320 120.016  18
  -6  -3 -20 301.072 177.144  23
  -6   3 -20 137.287 85.9332  20
  -6   3 -20 261.109 122.869  18
  -6  -3 -21 296.095 110.070  23
  -6   3 -21 32.4236 75.7000  20
   6   4 -21 103.471 69.6562   9
   6   4 -20 636.209 181.404   9
   6  -4 -20 740.228 193.075   8
   6  -4 -19-51.7860 117.725   8
   6   4 -19-88.7597 96.1424   8
   6  -4 -19-2.25151 74.7520  23
   6  -4 -19-73.3202 253.998   7
   6   4 -19 21.1328 107.797   9
   6  -4 -18 1435.81 319.716   8
   6   4 -18 1048.52 261.122   8
   6  -4 -18 1897.34 347.581  23
   6  -4 -18 1416.83 360.065   7
   6   4 -18 1477.07 345.805   9
   6  -4 -17 1396.29 369.827   8
   6   4 -17 1041.20 301.461   8
   6  -4 -17 915.629 351.938   7
   6  -4 -17 757.825 249.169  23
   6   4 -17 803.520 288.529   9
   6  -4 -16 2982.38 494.920   8
   6  -4 -16 2738.81 489.093  23
   6   4 -16 2208.15 437.160   8
   6  -4 -16 1971.75 419.467   7
   6   4 -16 2503.98 432.386  17
   6   4 -16 2426.84 476.501   9
   6  -4 -15 551.058 262.607   8
   6  -4 -15 288.590 298.563   7
   6   4 -15 406.935 244.611  17
   6   4 -15 286.306 204.679  16
   6  -4 -14 3209.77 547.933   8
   6  -4 -14 2672.67 535.199   7
   6   4 -14 2786.13 522.415  19
   6   4 -14 3180.74 547.576  17
   6   4 -14 2210.63 513.589  16
   6  -4 -14 3520.63 583.409  13
   6  -4 -13 508.263 255.373   8
   6  -4 -13 178.083 146.671  13
   6   4 -13 399.281 246.292  16
   6  -4 -12 53.5700 205.749   8
   6  -4 -12-20.4406 148.177  13
   6   4 -12 286.281 187.685  16
  -6  -4  11 23.8843 73.5531   3
   6   4 -11-90.2007 186.702  16
   6  -4 -11 356.154 200.318  13
  -6   4  11-36.0708 124.404  25
   6   4 -10 274.778 87.9976  24
   6  -4 -10 100.904 260.509  13
  -6  -4  10 319.253 116.617   3
   6   4 -10 318.881 269.826  16
  -6   4  10 344.018 160.195  25
   6   4  -9 79.7730 76.7575  24
  -6  -4   9 55.7718 80.9386   3
   6  -4  -9-33.4310 230.658  13
   6   4  -9 172.195 275.451  16
  -6   4   9 26.8104 97.1829  25
   6  -4  -8 929.778 344.040  13
   6   4  -8 1141.49 364.064  12
  -6  -4   8 1190.37 190.534   3
  -6   4   8 1282.62 251.154  25
   6   4  -8 1236.24 175.521  24
  -6  -4   7 951.096 172.919   3
  -6   4   7 813.046 199.179  25
  -6  -4   6 5750.43 389.087   3
  -6   4   6 5666.65 456.868  25
   6  -4  -5 14.4506 52.5739   1
  -6  -4   5 17.4760 65.2501   3
  -6   4   5 94.9544 95.3297  25
  -6  -4   5 126.387 68.6227   2
  -6  -4   4 1605.97 204.397   3
  -6  -4   4 1823.62 178.477   2
  -6   4   4 1942.50 239.889  25
   6  -4  -4 1874.19 192.594   1
  -6  -4   3 221.557 96.3702   3
   6  -4  -3 365.673 91.2366   1
  -6   4   3 588.111 142.514  25
  -6  -4   3 380.095 95.1219   2
  -6  -4   2 14008.5 548.312   3
  -6  -4   2 14662.9 502.869   2
  -6   4   2 14078.5 555.326  25
  -6  -4   1 25.9704 68.4788   3
  -6   4   1 13.2477 63.7522  25
  -6  -4   1-50.2451 68.8086   2
  -6  -4   0 7866.82 383.635   3
  -6  -4   0 7408.39 368.068   2
  -6   4   0 7538.91 357.454  25
  -6   4  -1 502.863 135.365  24
  -6  -4  -1 468.482 112.425   2
  -6  -4  -1 438.577 96.9534   3
  -6   4  -1 366.109 81.3820  25
  -6   4  -2 60887.2 1180.01  24
  -6  -4  -2 63644.7 1099.92   2
  -6   4  -3 15982.1 615.788  24
  -6  -4  -3 17030.1 583.092   2
  -6   4  -4 22674.3 737.357  24
  -6  -4  -4 24674.2 712.384   2
  -6   4  -5 2993.42 272.580  24
  -6  -4  -5 3141.47 270.999   2
  -6  -4  -6 33543.8 873.743   2
  -6   4  -6 33973.5 910.576  24
  -6  -4  -7 449.205 127.636   2
  -6  -4  -7 635.639 270.197   6
   6  -4   7 585.899 174.838   1
   6  -4   8 24053.1 1001.91   1
  -6  -4  -8 28073.8 832.113   2
  -6  -4  -8 27884.8 1658.97   6
  -6  -4  -8 28567.0 1568.60  14
  -6   4  -8 29311.7 1625.28   4
   6  -4   9 4927.38 482.057   1
  -6  -4  -9 6062.79 846.809  22
  -6   4  -9 6835.90 806.204  20
  -6  -4  -9 5886.86 788.886   6
  -6  -4  -9 6183.30 409.136   2
  -6   4  -9 6775.98 788.722   4
  -6  -4 -10 5522.46 743.149  23
  -6  -4 -10 5750.69 395.965   2
  -6  -4 -10 4798.23 778.054  22
  -6   4 -10 5564.68 751.382  20
   6  -4  10 4303.34 479.764   1
  -6  -4 -10 5778.30 789.894   6
  -6   4 -10 5292.78 709.601   4
  -6  -4 -11 13648.3 1150.76  23
  -6  -4 -11 10267.5 1106.68  22
  -6   4 -11 13117.8 1122.04  20
  -6  -4 -11 12473.7 1129.19   6
  -6  -4 -11 12906.7 603.242   2
  -6  -4 -12 10330.8 1016.22  23
  -6  -4 -12 8282.93 1026.01  22
  -6   4 -12 9659.42 987.339  20
  -6  -4 -12 9396.81 970.129   6
  -6   4 -12 8820.18 965.163  18
  -6  -4 -12 9960.61 939.573   5
  -6  -4 -13 22636.2 1490.71  23
  -6  -4 -13 18681.3 1495.94  22
  -6   4 -13 21124.1 1422.64  20
  -6  -4 -13 24564.4 1534.38  20
  -6  -4 -13 20427.2 1399.77   6
  -6   4 -13 18002.8 1356.82  18
  -6  -4 -14 16807.4 1258.22  23
  -6  -4 -14 15473.7 1359.86  22
  -6   4 -14 16817.9 1254.02  20
  -6  -4 -14 19792.6 1349.49  20
  -6   4 -14 15337.4 1218.66  18
  -6  -4 -15-47.0487 127.964  23
  -6  -4 -15 70.8138 271.689  22
  -6   4 -15-33.9034 175.808  20
  -6  -4 -15-236.907 177.191  20
  -6   4 -15-24.2244 190.905  18
  -6  -4 -16 7823.02 810.011  23
  -6  -4 -16 6462.65 823.603  22
  -6   4 -16 7149.49 775.073  20
  -6  -4 -16 8123.17 772.860  20
  -6   4 -16 6734.59 765.865  18
  -6  -4 -17 2013.93 398.994  23
  -6  -4 -17 2076.10 450.277  22
  -6   4 -17 2414.71 434.128  20
  -6   4 -17 2256.45 435.792  18
  -6  -4 -18 3164.09 452.027  23
  -6  -4 -18 2213.48 446.388  22
  -6   4 -18 2975.15 445.641  20
  -6   4 -18 2857.78 425.566  18
  -6  -4 -19 2282.16 356.825  23
  -6   4 -19 1993.01 325.302  20
  -6   4 -19 2138.26 333.460  18
  -6  -4 -20 510.048 163.404  23
  -6   4 -20 421.566 146.103  20
  -6   4 -20 305.611 117.691  18
   6   5 -20 60.1443 73.5766   9
   6  -5 -19 119.828 99.2537  23
   6   5 -19 173.630 130.508   9
   6  -5 -18 264.750 149.654  23
   6  -5 -18 92.7406 211.509   7
   6   5 -18 178.187 174.044   9
   6  -5 -17 927.196 274.369  23
   6  -5 -17 1050.93 351.433   7
   6   5 -17 957.726 295.852   9
   6   5 -16 903.219 236.673   8
   6  -5 -16 1118.62 322.750  23
   6  -5 -16 815.524 365.957   7
   6   5 -16 1149.06 336.948  16
   6   5 -16 1430.36 365.701   9
   6  -5 -15 301.590 184.484  13
   6  -5 -15 45.9377 222.006   7
   6   5 -15 588.799 223.543  17
   6   5 -15 275.498 206.687  16
   6   5 -15 382.769 178.301   8
   6  -5 -14 411.930 210.446  13
   6  -5 -14 908.674 322.652   7
   6   5 -14 260.918 207.168  16
   6  -5 -13 129.548 264.490  13
   6  -5 -13-97.7484 269.303   7
   6   5 -13 172.157 200.663  16
   6  -5 -12 3695.14 675.755   7
   6   5 -12 3289.74 646.146  16
   6  -5 -12 3904.29 646.116  13
   6  -5 -11 322.450 269.067  13
   6  -5 -11-41.8681 290.066   7
   6   5 -11 67.7019 254.467  16
   6   5 -10 4984.24 734.428  12
  -6  -5  10 5726.11 405.848   3
   6   5 -10 5793.98 890.215  16
  -6   5  10 6560.87 572.594  25
   6  -5 -10 6127.96 813.481  13
   6  -5  -9 2386.27 540.170  13
   6   5  -9 2867.10 555.372  12
  -6  -5   9 2768.70 288.512   3
  -6   5   9 2629.66 367.621  25
   6   5  -9 2733.14 266.828  24
   6   5  -8 25637.1 1629.29  12
  -6  -5   8 24527.8 838.472   3
  -6   5   8 25632.2 1077.06  25
   6  -5  -8 25790.9 1683.39  13
   6   5  -8 25221.3 788.858  24
   6   5  -7 435.279 126.583  24
   6  -5  -7 816.800 350.491  13
   6   5  -7 385.093 220.720  12
  -6  -5   7 210.449 99.9380   3
  -6   5   7 475.273 179.429  25
   6   5  -6 23808.1 1544.53  12
  -6  -5   6 24185.5 828.318   3
   6  -5  -6 25038.0 1629.76  13
  -6   5   6 23844.9 948.134  25
   6   5  -6 23366.8 779.936  24
   6   5  -5 39.9067 89.0819  24
   6  -5  -5 3.23775 231.025  13
  -6  -5   5-37.3924 85.9413   3
  -6   5   5 13.2441 96.5860  25
   6  -5  -5 25.6772 57.2827   1
  -6  -5   4 29726.3 891.420   3
  -6   5   4 30539.2 959.670  25
  -6  -5   3 1728.22 215.123   3
  -6   5   3 1991.39 232.922  25
  -6  -5   2 2381.55 246.219   3
  -6  -5   2 2675.78 236.668   2
  -6   5   2 2407.40 243.307  25
  -6   5   1 356.596 106.583  24
  -6  -5   1 299.465 83.1761   2
  -6  -5   1 428.227 114.453   3
  -6   5   1 185.792 69.9605  25
  -6   5   0 320.441 108.287  24
  -6  -5   0 305.944 100.828   2
  -6  -5   0 187.073 82.1966   3
  -6   5  -1 6123.83 396.948  24
  -6  -5  -1 6758.31 363.776   3
  -6  -5  -1 6712.58 382.940   2
  -6   5  -2 6318.94 403.639  24
  -6  -5  -2 5391.12 350.259   2
  -6   5  -3 21252.8 750.068  24
  -6  -5  -3 22517.7 718.357   2
  -6   5  -4 6830.58 432.948  24
  -6   5  -4 7003.69 847.838   4
  -6  -5  -4 6999.57 410.610   2
  -6   5  -5 32945.5 946.504  24
  -6  -5  -5 36363.6 1875.77   6
  -6  -5  -5 35453.3 1857.73  14
  -6   5  -5 32705.2 1813.65   4
  -6  -5  -5 33321.1 910.085   2
  -6   5  -6 9424.84 507.856  24
  -6  -5  -6 9816.57 502.693   2
  -6  -5  -6 9590.70 992.304   6
  -6  -5  -6 9785.72 969.886  14
  -6   5  -6 9396.33 972.779   4
  -6   5  -7 16409.9 671.893  24
  -6  -5  -7 15824.4 649.812   2
  -6  -5  -7 15407.4 1263.88   6
  -6  -5  -7 16523.5 1248.69  14
  -6   5  -7 16667.7 1296.47   4
  -6   5  -8 2826.01 283.168  24
  -6  -5  -8 2993.66 295.188   2
  -6  -5  -8 2868.76 564.779   6
  -6  -5  -8 2627.44 512.031  14
   6  -5   8 2055.25 328.841   1
  -6   5  -8 2683.52 556.703   4
  -6  -5  -9 1743.90 225.895   2
  -6  -5  -9 1017.09 354.503   6
  -6   5  -9 2124.30 455.649  11
   6  -5   9 1696.25 317.407   1
  -6  -5  -9 2188.04 438.658  14
  -6   5  -9 1810.50 425.528   4
  -6  -5 -10 8237.12 1020.99  22
  -6  -5 -10 8751.53 971.373   6
  -6   5 -10 8209.88 855.600  11
  -6   5 -10 9123.58 911.732   4
  -6  -5 -11 1500.05 457.232  22
  -6   5 -11 1887.99 427.589  20
  -6  -5 -11 1604.15 431.364   6
  -6   5 -11 2190.48 482.726  18
  -6  -5 -12 11176.1 1021.55  23
  -6  -5 -12 9346.07 1061.74  22
  -6   5 -12 10808.0 1011.98  20
  -6  -5 -12 8602.76 934.302   6
  -6   5 -12 8139.44 919.833  18
  -6  -5 -13 10124.8 972.791  23
  -6  -5 -13 7254.29 939.496  22
  -6   5 -13 9067.56 899.212  20
  -6  -5 -13 8694.56 914.744   6
  -6   5 -13 7770.90 889.883  18
  -6  -5 -13 8661.80 844.105   5
  -6  -5 -14 3674.97 576.585  23
  -6  -5 -14 2600.12 584.697  22
  -6   5 -14 3241.16 550.076  20
  -6   5 -14 3118.30 537.813  18
  -6  -5 -15 11207.4 943.789  23
  -6  -5 -15 8364.99 944.169  22
  -6   5 -15 10195.5 900.334  20
  -6   5 -15 9503.84 912.229  18
  -6  -5 -16 776.988 256.971  23
  -6  -5 -16 725.889 295.942  22
  -6   5 -16 872.831 256.048  20
  -6   5 -16 1198.76 343.471  18
  -6  -5 -17 4019.32 504.940  23
  -6   5 -17 3574.86 468.359  20
  -6   5 -17 3994.05 530.971  18
  -6  -5 -17 2789.08 484.304  22
  -6  -5 -18 269.945 143.703  23
  -6  -5 -18 133.476 132.187  22
  -6   5 -18 77.7653 124.004  20
  -6   5 -18-20.3465 102.185  18
  -6  -5 -19 1006.58 205.836  23
  -6   5 -19 975.814 204.912  20
  -6   5 -19 1314.19 242.250  18
  -6   5 -20-20.4564 85.9279  18
   6  -6 -19 1767.24 261.674  23
   6   6 -19 1101.68 208.483   9
   6  -6 -18 223.320 134.199  23
   6   6 -18 6.10056 105.712   9
   6  -6 -17 982.756 274.985  23
   6   6 -17 814.114 232.860   9
   6  -6 -16 231.803 172.068  23
   6  -6 -16 62.5480 211.092   7
   6   6 -16 203.142 162.027  16
   6   6 -16 144.851 172.469   9
   6  -6 -15 4977.56 669.656   7
   6   6 -15 6276.71 645.209  17
   6   6 -15 5781.32 690.428  16
   6  -6 -15 7138.23 710.780  13
   6  -6 -14-111.754 156.906  13
   6  -6 -14 32.0296 257.762   7
   6   6 -14 186.449 193.212  16
   6  -6 -13 5176.84 740.012   7
   6   6 -13 4350.64 689.105  16
   6  -6 -13 4159.10 645.723  13
   6  -6 -12 361.782 283.047  13
   6  -6 -12 364.949 371.066   7
   6   6 -12 44.4591 181.561  16
   6  -6 -11 4776.78 731.946   7
   6   6 -11 4416.20 767.749  16
   6  -6 -11 4546.71 706.979  13
   6  -6 -10 391.127 298.906  13
   6   6 -10 63.8756 153.039  12
   6  -6 -10 17.8131 331.066   7
   6   6 -10 323.405 297.842  16
   6  -6  -9 3144.94 628.868  13
   6   6  -9 3960.02 693.559  12
   6  -6  -9 3891.29 658.380   7
   6  -6  -8 647.046 261.239  13
   6   6  -8 1171.04 184.414  24
   6   6  -8 954.388 338.737  12
   6  -6  -8 1288.23 412.290   7
  -6  -6   8 1178.64 202.018   3
  -6   6   8 1465.37 270.885  25
   6  -6  -7 15119.9 1237.08   7
   6   6  -7 16744.9 1340.83  12
  -6  -6   7 16151.0 713.066   3
  -6  -6   7 17279.4 1300.42  14
  -6   6   7 16941.0 853.686  25
   6  -6  -7 15768.4 1344.73  13
   6   6  -7 16582.5 681.399  24
   6  -6  -6 3356.51 641.157  13
   6   6  -6 3342.41 608.071  12
   6  -6  -6 5038.57 815.962   7
  -6  -6   6 4208.98 365.193   3
  -6  -6   6 3715.51 630.610  14
  -6   6   6 4062.06 411.828  25
   6   6  -6 3830.33 334.829  24
   6   6  -5 12419.0 1164.05  12
   6  -6  -5 11014.8 1117.70  13
  -6  -6   5 12965.8 636.170   3
  -6  -6   5 14385.5 1248.36  14
  -6   6   5 13494.7 691.510  25
   6   6  -5 12764.2 610.054  24
   6  -6  -4 3860.24 679.304  13
  -6   6   4 3495.48 606.291   4
   6   6  -4 3643.44 635.880  12
  -6  -6   4 3728.47 342.024   3
  -6  -6   4 3388.41 623.542  14
  -6   6   4 4057.85 372.385  25
   6   6  -4 3390.16 323.094  24
   6   6  -3 16850.7 1343.40  12
  -6  -6   3 15882.0 681.887   3
  -6  -6   3 17713.9 1441.70  14
  -6   6   3 16727.3 1372.81   4
   6  -6  -3 15239.0 1279.31  13
   6   6  -3 15494.4 690.911  24
  -6   6   2 3903.25 312.365  24
   6  -6  -2 2712.24 553.476  13
  -6  -6   2 3757.48 327.487   3
  -6  -6   2 4039.84 715.744  14
  -6   6   2 4693.11 745.190   4
   6   6  -2 3477.79 336.893  24
  -6   6   1 28830.5 855.385  24
  -6  -6   1 30678.8 896.752   3
   6   6  -1 27679.3 927.032  24
  -6  -6   1 28033.8 1815.41  14
  -6  -6   1 28241.2 1773.45  13
  -6   6   1 28523.2 1786.55   4
   6  -6  -1 30459.7 1748.35  13
   6   6   0 826.936 191.341  24
  -6   6   0 847.357 160.892  24
   6  -6   0 1084.32 331.797  13
  -6  -6   0 1106.14 173.008   2
  -6  -6   0 993.090 160.853   3
  -6  -6   0 808.614 303.920  14
  -6  -6   0 566.974 281.400  13
  -6   6   0 479.307 265.985   4
  -6   6  -1 22050.9 779.745  24
   6  -6   1 20610.5 1396.97  13
  -6  -6  -1 21511.6 1570.60  14
  -6  -6  -1 23770.2 1638.88  13
  -6   6  -1 21497.1 1543.08   4
   6   6   1 20489.9 798.662  24
  -6  -6  -1 23442.9 760.254   2
   6   6   2 242.599 100.818  24
  -6   6  -2 280.619 128.119  24
  -6  -6  -2 155.476 99.1217   2
  -6  -6  -2 574.098 239.730   6
  -6  -6  -2-186.082 209.529  14
  -6  -6  -2 177.988 200.482  13
  -6   6  -2 506.164 291.364   4
  -6   6  -3 23227.0 820.612  24
  -6  -6  -3 24559.6 802.419   2
  -6  -6  -3 24179.8 1516.35   6
  -6  -6  -3 22932.1 1596.67  14
  -6   6  -3 22254.8 1572.85   4
  -6  -6  -3 25114.7 1679.75  13
   6   6   3 24348.9 855.633  24
   6   6   4 92.4461 85.2132  24
  -6   6  -4 149.443 116.031  24
  -6  -6  -4 32.6578 79.6956   2
  -6  -6  -4 531.649 210.401   6
  -6  -6  -4 207.314 241.122  14
  -6  -6  -4-48.8005 130.700  13
  -6   6  -4 95.5036 203.793   4
  -6   6  -5 28477.7 919.716  24
  -6  -6  -5 27869.2 1703.84   6
  -6  -6  -5 25862.4 1658.80  14
  -6   6  -5 28626.5 1760.96   4
  -6  -6  -5 32812.4 1875.36  13
   6   6   5 31990.1 954.648  24
  -6  -6  -5 30125.1 915.426   2
  -6   6  -6 1502.04 220.853  24
  -6  -6  -6 1830.18 239.471   2
  -6  -6  -6 1316.37 380.610   6
  -6  -6  -6 1785.78 437.276  14
  -6  -6  -6 1620.11 430.796  13
  -6   6  -6 1751.71 471.864   4
  -6   6  -7 2599.87 283.813  24
  -6  -6  -7 3247.62 315.086   2
  -6  -6  -7 2001.08 461.197   6
  -6   6  -7 2334.89 497.664  11
  -6  -6  -7 2700.32 518.034  14
  -6   6  -7 1818.86 459.023   4
  -6   6  -8 582.026 326.424  11
  -6  -6  -8 96.9596 160.927   6
  -6  -6  -8 774.835 292.778  14
  -6   6  -8 713.076 298.664   4
  -6   6  -9 64.7946 144.830  11
  -6  -6  -9 269.976 203.176   6
  -6  -6  -9 11.2344 137.297  14
  -6  -6 -10 429.576 272.049  22
  -6   6 -10 416.478 173.891  11
  -6  -6 -10 631.903 285.021   6
  -6   6 -10 622.947 308.974  18
  -6  -6 -11 4903.20 794.074  22
  -6  -6 -11 5286.60 747.241   6
  -6   6 -11 5257.94 668.384  11
  -6   6 -11 4737.22 698.923  18
  -6  -6 -12 14.4866 185.167  22
  -6  -6 -12 222.762 212.771   6
  -6   6 -12-174.087 197.894  18
  -6  -6 -13 1912.69 524.849  22
  -6  -6 -13 2064.71 454.955   6
  -6   6 -13 2677.93 513.749  18
  -6  -6 -13 2572.20 447.514   5
  -6  -6 -14 319.369 173.945  23
  -6  -6 -14-227.575 224.009  22
  -6   6 -14 574.839 230.983  20
  -6   6 -14 240.958 186.711  18
  -6  -6 -14 343.178 150.806   5
  -6  -6 -15 446.044 258.176  22
  -6   6 -15 684.921 229.601  20
  -6  -6 -15 199.163 151.415  23
  -6   6 -15 389.266 223.508  18
  -6  -6 -16 349.211 161.619  23
  -6  -6 -16 482.726 254.718  22
  -6   6 -16 153.771 98.8277  20
  -6   6 -16 441.041 208.993  18
  -6  -6 -17 369.108 215.389  22
  -6   6 -17 358.585 148.356  20
  -6   6 -17 321.879 159.163  18
  -6  -6 -17 384.103 149.171  23
  -6  -6 -18 583.538 147.377  23
  -6  -6 -18 465.148 185.025  22
  -6   6 -18 413.641 130.712  20
  -6   6 -18 41.1694 92.0490  18
  -6   6 -19 143.224 88.5412  18
   6  -7 -18 819.546 178.661  23
   6   7 -18 898.706 188.567   9
   6  -7 -17 472.873 192.406  23
   6   7 -17 275.626 150.184   9
   6  -7 -16 1696.41 335.586  23
   6   7 -16 1762.73 335.849   9
   6  -7 -15 289.672 158.898  13
   6  -7 -15 548.056 265.645  23
   6   7 -15 388.572 190.520  16
   6  -7 -14 6867.41 783.074   7
   6   7 -14 6949.02 771.543  16
[truncated: 218,062 more chars]
