# Supplementary material for: Crystal structure, Hirshfeld surface analysis and DFT studies of tetra­kis­(μ-3-nitro­benzoato-κ2 O 1:O 1′)bis­[(N,N-di­methyl­formamide-κO)copper(II)] di­methyl­formamide disolvate
Source: Acta Crystallogr E Crystallogr Commun. 2021 Oct 26;77(Pt 11):1164–9. doi: 10.1107/S2056989021010999 (PMC8587988; doi:10.1107/S2056989021010999)
Supplement: Supplementary file 2 [file e-77-01164-Isup2.hkl]

data_I                                                                          
_shelx_title ' e0219_xxxvii+1+dea_a.res in P2(1)/c'                             
_shelx_refln_list_code          4                                               
_shelx_F_calc_maximum      311.94                                               
_exptl_crystal_F_000      1116.00                                               
_reflns_d_resolution_high  0.7940                                               
                                                                                
loop_                                                                           
 _space_group_symop_operation_xyz                                               
 'x, y, z'                                                                      
 '-x, y+1/2, -z+1/2'                                                            
 '-x, -y, -z'                                                                   
 'x, -y-1/2, z-1/2'                                                             
                                                                                
_cell_length_a    11.5657                                                       
_cell_length_b    10.4851                                                       
_cell_length_c    19.7258                                                       
_cell_angle_alpha  90.000                                                       
_cell_angle_beta   91.581                                                       
_cell_angle_gamma  90.000                                                       
                                                                                
_shelx_F_squared_multiplier     1.000                                           
                                                                                
loop_                                                                           
 _refln_index_h                                                                 
 _refln_index_k                                                                 
 _refln_index_l                                                                 
 _refln_F_squared_calc                                                          
 _refln_F_squared_meas                                                          
 _refln_F_squared_sigma                                                         
 _refln_observed_status                                                         
   1   0   0      13344.08      12094.07       336.31 o                         
   2   0   0      14793.97      13001.68       165.08 o                         
   3   0   0       4101.62       3764.31        32.49 o                         
   4   0   0       8214.77       7633.82       131.14 o                         
   5   0   0       2116.61       1926.07        30.51 o                         
   6   0   0       4013.23       3826.66        65.66 o                         
   7   0   0        197.36        133.43         9.64 o                         
   8   0   0          2.93          1.04         4.69 o                         
   9   0   0          5.58         -5.52        13.96 o                         
  10   0   0         22.78         26.46         8.71 o                         
  11   0   0        219.00        193.93        28.00 o                         
  12   0   0         21.13         12.93         9.57 o                         
  13   0   0          0.12        -10.72        12.75 o                         
  14   0   0         17.64         15.22        12.76 o                         
   1   1   0        927.18        885.33         8.25 o                         
   2   1   0       4451.10       4206.27        26.52 o                         
   3   1   0       4002.20       4067.59        30.98 o                         
   4   1   0        134.33        124.56         5.11 o                         
   5   1   0       2119.75       2136.26        22.39 o                         
   6   1   0       4136.16       3773.06        37.93 o                         
   7   1   0         14.25         10.96         3.44 o                         
   8   1   0        340.10        288.42        16.49 o                         
   9   1   0         27.02         29.56         5.21 o                         
  10   1   0         13.29         13.34        11.78 o                         
  11   1   0          1.07         -3.16         7.43 o                         
  12   1   0        270.29        250.65        21.54 o                         
  13   1   0         78.81         93.89        18.06 o                         
  14   1   0         34.73         31.22         9.53 o                         
   0   2   0      39625.89      24309.28       303.15 o                         
   1   2   0        405.54        330.49         6.35 o                         
   2   2   0       8198.70       8413.59        36.58 o                         
   3   2   0       2839.08       2804.04        29.12 o                         
   4   2   0        509.96        589.18        10.90 o                         
   5   2   0         40.83         57.16         4.03 o                         
   6   2   0         46.42         59.14         4.57 o                         
   7   2   0        516.93        546.86        16.16 o                         
   8   2   0         33.87         46.85         5.80 o                         
   9   2   0        157.24        142.71         9.66 o                         
  10   2   0         27.62         32.24        14.14 o                         
  11   2   0        272.85        268.51        27.53 o                         
  12   2   0          0.00         11.11        16.04 o                         
  13   2   0          0.96          3.13         8.15 o                         
  14   2   0          6.33         16.61        10.26 o                         
   1   3   0        292.64        289.50         7.43 o                         
   2   3   0        220.16        276.30         7.70 o                         
   3   3   0        175.52        209.46         7.49 o                         
   4   3   0        409.86        596.72        13.62 o                         
   5   3   0       5039.80       5140.13        43.24 o                         
   6   3   0       3209.53       3167.46        47.12 o                         
   7   3   0       1212.78       1208.95        24.94 o                         
   8   3   0        658.46        654.14        17.79 o                         
   9   3   0        828.27        823.38        20.23 o                         
  10   3   0        213.47        211.86        22.12 o                         
  11   3   0        194.51        217.15        24.10 o                         
  12   3   0        543.20        574.02        46.60 o                         
  13   3   0        120.79        131.44        15.53 o                         
  14   3   0        112.01         71.92        16.38 o                         
   0   4   0       7030.25       6596.83        48.22 o                         
   1   4   0      15166.10      13114.33        68.24 o                         
   2   4   0       3654.92       3577.34        37.31 o                         
   3   4   0       8936.82       8897.14        52.19 o                         
   4   4   0       1161.50       1113.26        20.09 o                         
   5   4   0       1052.83       1157.10        19.05 o                         
   6   4   0        584.47        588.27        16.50 o                         
   7   4   0       2046.47       2146.95        30.75 o                         
   8   4   0          8.68          7.44         4.19 o                         
   9   4   0         17.87         21.34         5.82 o                         
  10   4   0        111.84        125.67        17.32 o                         
  11   4   0          1.47         10.66         8.95 o                         
  12   4   0          4.49         18.53        25.19 o                         
  13   4   0         21.17         20.26         8.36 o                         
   1   5   0        164.85        161.86         6.45 o                         
   2   5   0          5.52         11.42         2.81 o                         
   3   5   0        833.12        841.71        15.78 o                         
   4   5   0        196.55        252.26        10.35 o                         
   5   5   0        762.38        797.36        19.30 o                         
   6   5   0         19.61         20.45         4.25 o                         
   7   5   0       2172.78       2285.38        34.42 o                         
   8   5   0         22.38         31.32         5.38 o                         
   9   5   0        673.21        679.87        39.50 o                         
  10   5   0          5.87         -2.13         6.11 o                         
  11   5   0         46.61         57.51        16.13 o                         
  12   5   0         84.30         94.92        17.34 o                         
  13   5   0         11.37          1.97         6.72 o                         
   0   6   0        148.24        163.83        15.16 o                         
   1   6   0         69.35         62.52         5.37 o                         
   2   6   0        281.43        274.68        12.48 o                         
   3   6   0         21.77         17.04         3.60 o                         
   4   6   0         51.93         45.65         5.47 o                         
   5   6   0          0.24          2.05         3.79 o                         
   6   6   0         53.80         69.85         5.70 o                         
   7   6   0         46.09         41.57         7.37 o                         
   8   6   0        845.98        908.94        60.55 o                         
   9   6   0          1.17          0.32         7.73 o                         
  10   6   0         36.71         54.60        11.09 o                         
  11   6   0          0.00          4.26        11.08 o                         
  12   6   0         19.32         20.34        11.73 o                         
   1   7   0         87.53         70.32         8.14 o                         
   2   7   0         40.39         48.03         7.26 o                         
   3   7   0        587.70        588.61        23.72 o                         
   4   7   0        234.79        247.65        13.55 o                         
   5   7   0          4.20         15.69         7.41 o                         
   6   7   0        344.76        341.54        16.52 o                         
   7   7   0       1425.72       1446.52        66.60 o                         
   8   7   0        635.30        687.90        48.68 o                         
   9   7   0       1096.44       1121.41        47.44 o                         
  10   7   0        349.88        393.21        31.32 o                         
  11   7   0        285.46        327.94        31.79 o                         
  12   7   0        200.37        148.92        25.88 o                         
   0   8   0         43.48         35.55        13.05 o                         
   1   8   0        511.00        479.49        17.20 o                         
   2   8   0       1245.24       1158.61        28.07 o                         
   3   8   0        895.00        888.69        26.16 o                         
   4   8   0        438.58        502.05        25.06 o                         
   5   8   0        152.06        148.66        21.72 o                         
   6   8   0        431.48        440.22        32.33 o                         
   7   8   0       1402.30       1362.03        63.65 o                         
   8   8   0        354.75        395.53        26.14 o                         
   9   8   0         84.16        100.91        14.09 o                         
  10   8   0          0.93          9.26         8.91 o                         
  11   8   0         12.87         15.04         5.45 o                         
   1   9   0         11.36         16.95         4.59 o                         
   2   9   0         72.13         68.06        11.55 o                         
   3   9   0         42.16         35.52        11.61 o                         
   4   9   0        320.41        291.40        29.56 o                         
   5   9   0        260.04        227.12        26.32 o                         
   6   9   0        614.50        599.87        41.70 o                         
   7   9   0         86.23         84.86        16.50 o                         
   8   9   0         83.08        118.10        13.46 o                         
   9   9   0        130.75        165.47        17.50 o                         
  10   9   0         47.31         71.89        20.21 o                         
   0  10   0        521.52        478.59        49.35 o                         
   1  10   0          6.72          6.90         6.52 o                         
   2  10   0        291.41        234.89        26.69 o                         
   3  10   0        161.41        153.64        21.70 o                         
   4  10   0          1.02         10.57         8.24 o                         
   5  10   0        103.75         84.62        11.17 o                         
   6  10   0          6.48         18.67         8.62 o                         
   7  10   0          1.34         13.21         6.89 o                         
   8  10   0         16.75         23.36         6.82 o                         
   9  10   0          1.12          8.83         7.16 o                         
   1  11   0          3.06          7.40         9.43 o                         
   2  11   0          0.12          9.98         7.55 o                         
   3  11   0        199.84        200.37        22.88 o                         
   4  11   0        357.36        380.86        26.47 o                         
   5  11   0        167.31        188.30        20.43 o                         
   6  11   0        117.31        103.42        13.43 o                         
   7  11   0        100.38         97.64        24.14 o                         
   8  11   0         62.97         70.99        15.71 o                         
   0  12   0        706.33        820.96        70.46 o                         
   1  12   0        360.26        399.33        27.10 o                         
   2  12   0        321.85        347.63        33.15 o                         
   3  12   0        201.36        217.46        15.67 o                         
   4  12   0        217.08        251.82        19.70 o                         
   5  12   0        227.90        214.90        69.21 o                         
   6  12   0         35.84         31.89        12.20 o                         
   1  13   0          0.55         15.16        10.59 o                         
   2  13   0          1.49          1.71         9.77 o                         
 -14   1   1         82.14        110.43        23.57 o                         
 -13   1   1         26.88         18.91         6.95 o                         
 -12   1   1          0.06         -8.61         8.61 o                         
 -11   1   1         43.46         35.73        11.90 o                         
 -10   1   1         16.84         18.48        20.79 o                         
  -9   1   1        353.83        322.58        15.36 o                         
  -8   1   1        732.88        712.20        23.81 o                         
  -7   1   1        348.80        289.93        11.75 o                         
  -6   1   1       3841.81       3811.65        39.06 o                         
  -5   1   1        417.22        434.49        10.41 o                         
  -4   1   1        853.70        656.01        11.46 o                         
  -3   1   1       1051.96       1028.92        14.81 o                         
  -2   1   1       4091.82       3844.51        34.14 o                         
  -1   1   1        228.84        296.16         5.80 o                         
   0   1   1      23297.17      18337.01        89.70 o                         
   1   1   1       8057.77       7421.96        85.00 o                         
   2   1   1      64170.37      51589.17       639.81 o                         
   3   1   1      13462.18      12457.09        41.79 o                         
   4   1   1       1332.33       1418.94        15.95 o                         
   5   1   1      13623.72      12640.53        73.62 o                         
   6   1   1       1392.94       1268.73        21.91 o                         
   7   1   1       1148.16       1171.44        23.10 o                         
   8   1   1          0.17         -0.25         3.35 o                         
   9   1   1         11.83          4.76         6.20 o                         
  10   1   1        190.06        144.99        20.52 o                         
  11   1   1        307.37        285.40        35.47 o                         
  12   1   1        133.61        111.96        22.12 o                         
  13   1   1         86.06        108.06        19.80 o                         
  14   1   1         21.03         17.51         8.58 o                         
 -14   2   1        121.94        112.86        21.31 o                         
 -13   2   1        131.77        136.98        16.09 o                         
 -12   2   1        465.46        468.94        33.81 o                         
 -11   2   1        363.94        372.02        31.51 o                         
 -10   2   1         38.24         65.32        15.75 o                         
  -9   2   1       1115.32       1089.44        31.98 o                         
  -8   2   1       2744.01       2756.84        39.18 o                         
  -7   2   1       1014.02        850.43        20.35 o                         
  -6   2   1       1190.88       1155.26        18.84 o                         
  -5   2   1       1225.70       1151.35        17.19 o                         
  -4   2   1        987.18        824.86        13.24 o                         
  -3   2   1        800.56        714.98        22.19 o                         
  -2   2   1        865.23       1015.49        12.69 o                         
  -1   2   1      15861.00      13495.23       323.58 o                         
   0   2   1        981.27       1039.94        11.90 o                         
   1   2   1        284.41        345.97         6.45 o                         
   2   2   1      12062.64      11603.17        42.55 o                         
   3   2   1       5581.12       5207.56        38.68 o                         
   4   2   1        129.80        115.88         5.51 o                         
   5   2   1       1697.29       1595.89        22.21 o                         
   6   2   1       1887.37       1731.21        26.11 o                         
   7   2   1       2653.88       2543.12        34.74 o                         
   8   2   1        713.66        587.39        18.03 o                         
   9   2   1        878.78        956.48        25.15 o                         
  10   2   1        905.07        765.62        47.55 o                         
  11   2   1        279.99        275.89        34.47 o                         
  12   2   1        916.95        857.51        58.19 o                         
  13   2   1        256.83        304.23        30.84 o                         
  14   2   1         97.01         98.61        21.30 o                         
 -13   3   1         76.08         85.30        12.31 o                         
 -12   3   1        375.58        403.32        30.24 o                         
 -11   3   1        268.96        245.71        26.30 o                         
 -10   3   1        269.63        300.43        28.83 o                         
  -9   3   1        492.18        494.11        18.05 o                         
  -8   3   1        877.79        856.83        19.79 o                         
  -7   3   1       1844.27       1916.52        27.20 o                         
  -6   3   1        387.44        325.42        10.49 o                         
  -5   3   1        595.13        602.32        13.10 o                         
  -4   3   1        541.65        499.65        12.58 o                         
  -3   3   1       4499.12       4581.00        41.73 o                         
  -2   3   1       6030.96       5743.79        40.04 o                         
  -1   3   1        563.67        546.60        12.08 o                         
   0   3   1      10065.01       8904.68        33.46 o                         
   1   3   1         56.76         82.09         4.89 o                         
   2   3   1         24.42         28.38         3.46 o                         
   3   3   1       7189.66       6746.85        40.53 o                         
   4   3   1       2838.07       2556.37        38.79 o                         
   5   3   1       4171.27       4081.88        38.28 o                         
   6   3   1       3557.15       3755.81        40.03 o                         
   7   3   1       1698.72       1611.83        28.64 o                         
   8   3   1       1242.81       1242.03        29.53 o                         
   9   3   1        208.41        205.16        10.47 o                         
  10   3   1          0.53         -2.38         8.17 o                         
  11   3   1          0.50        -11.37        20.01 o                         
  12   3   1          4.98         13.09        10.54 o                         
  13   3   1         36.80         34.61        10.69 o                         
  14   3   1          4.20          1.06         6.81 o                         
 -13   4   1          8.72         13.69         7.66 o                         
 -12   4   1         42.93         51.06        11.70 o                         
 -11   4   1          0.50          4.54         7.31 o                         
 -10   4   1        142.68        105.18        15.37 o                         
  -9   4   1        223.50        252.24        13.16 o                         
  -8   4   1        523.39        578.41        16.40 o                         
  -7   4   1         29.32         24.97         3.98 o                         
  -6   4   1          0.06         -0.25         2.99 o                         
  -5   4   1        487.02        516.43        14.85 o                         
  -4   4   1         82.21         96.31         6.29 o                         
  -3   4   1       8748.33       9687.58        54.70 o                         
  -2   4   1       3382.49       3553.05        33.73 o                         
  -1   4   1       4670.27       4832.47       109.56 o                         
   0   4   1          0.17          1.82         1.74 o                         
   1   4   1         66.81         69.16         4.27 o                         
   2   4   1         70.69         97.90         4.73 o                         
   3   4   1       2985.71       3263.01        30.93 o                         
   4   4   1        357.68        384.35        11.60 o                         
   5   4   1        895.44        938.42        16.80 o                         
   6   4   1         20.83         33.42         3.91 o                         
   7   4   1         75.87         88.68         6.26 o                         
   8   4   1        289.56        249.37        14.20 o                         
   9   4   1        208.87        190.05        15.71 o                         
  10   4   1        280.33        263.01        28.92 o                         
  11   4   1         55.33         72.54        20.01 o                         
  12   4   1         14.37         13.45        10.46 o                         
  13   4   1         29.07         20.00        12.41 o                         
 -13   5   1          2.03         18.02         8.55 o                         
 -12   5   1          0.07          3.95         8.07 o                         
 -11   5   1          8.10          0.98         7.31 o                         
 -10   5   1         30.95         30.54         8.69 o                         
  -9   5   1        210.07        215.22        20.36 o                         
  -8   5   1          8.84         12.58         5.80 o                         
  -7   5   1        175.07        217.57        10.90 o                         
  -6   5   1         40.81         23.76         3.42 o                         
  -5   5   1        167.24        178.82        14.35 o                         
  -4   5   1        367.83        345.39        12.27 o                         
  -3   5   1       1346.13       1386.27        24.86 o                         
  -2   5   1       2659.84       2564.66        48.99 o                         
  -1   5   1       6781.83       6475.22        59.86 o                         
   0   5   1      11239.91      10506.55        70.27 o                         
   1   5   1       7267.48       6877.85        82.54 o                         
   2   5   1         28.60         15.31         2.71 o                         
   3   5   1       6838.01       6859.78        77.34 o                         
   4   5   1       1545.79       1554.40        40.41 o                         
   5   5   1       1338.91       1258.08        34.14 o                         
   6   5   1        406.18        507.79        17.00 o                         
   7   5   1        216.10        219.11        13.95 o                         
   8   5   1        714.42        669.15        22.59 o                         
   9   5   1         48.87         61.63        16.32 o                         
  10   5   1        159.30        150.62        21.92 o                         
  11   5   1          4.99          7.49         8.69 o                         
  12   5   1          4.61         -1.27         8.39 o                         
  13   5   1         12.79          4.04         8.41 o                         
 -12   6   1        175.18        215.81        22.58 o                         
 -11   6   1        299.38        310.86        26.38 o                         
 -10   6   1        187.76        199.00        19.94 o                         
  -9   6   1        477.34        581.68        32.34 o                         
  -8   6   1         37.69         29.87         8.37 o                         
  -7   6   1       2486.83       2655.34        59.74 o                         
  -6   6   1       2148.21       2249.73        34.49 o                         
  -5   6   1       3718.10       3783.12       100.09 o                         
  -4   6   1       1833.06       1830.95        49.99 o                         
  -3   6   1         14.61          1.05         6.83 o                         
  -2   6   1        399.99        393.10        15.80 o                         
  -1   6   1        850.34        838.03        24.02 o                         
   0   6   1          1.12         -0.77         3.66 o                         
   1   6   1          3.41         10.62         3.12 o                         
   2   6   1         22.71         41.16         5.00 o                         
   3   6   1        164.13        156.56        11.74 o                         
   4   6   1        431.29        397.60        15.10 o                         
   5   6   1       2266.43       2257.29        48.21 o                         
   6   6   1       1609.04       1704.79        32.42 o                         
   7   6   1        120.77        150.28         9.89 o                         
   8   6   1          9.63        -14.28        18.58 o                         
   9   6   1        933.83        933.20        53.73 o                         
  10   6   1        696.94        802.61        50.41 o                         
  11   6   1        360.00        364.60        29.31 o                         
  12   6   1        327.51        412.94        32.15 o                         
 -12   7   1         28.68         34.05        11.98 o                         
 -11   7   1        136.46        167.83        23.22 o                         
 -10   7   1          1.08          7.77         7.69 o                         
  -9   7   1         22.68         35.32        11.20 o                         
  -8   7   1        616.51        643.17        40.11 o                         
  -7   7   1        940.54        886.46        52.67 o                         
  -6   7   1        516.51        566.73        18.69 o                         
  -5   7   1        936.53        924.03        26.96 o                         
  -4   7   1        590.58        583.46        22.79 o                         
  -3   7   1       1258.01       1330.09        38.22 o                         
  -2   7   1       2004.39       1956.04        41.15 o                         
  -1   7   1        720.48        653.44        23.28 o                         
   0   7   1        259.36        241.59        14.21 o                         
   1   7   1       2537.48       2362.09        44.41 o                         
   2   7   1       1440.94       1346.78        34.45 o                         
   3   7   1        163.15        154.57        12.64 o                         
   4   7   1        238.91        254.61        13.81 o                         
   5   7   1          3.43          7.46         5.47 o                         
   6   7   1          4.67          3.29         5.03 o                         
   7   7   1        200.08        185.49        24.39 o                         
   8   7   1        848.73        857.38        50.29 o                         
   9   7   1        110.10        107.08        18.25 o                         
  10   7   1         20.21         14.30        13.92 o                         
  11   7   1         26.09         36.11        12.44 o                         
  12   7   1         17.32         10.04        19.36 o                         
 -11   8   1         12.70          7.98         5.82 o                         
 -10   8   1         52.02         29.94        17.50 o                         
  -9   8   1         82.44        111.29        12.83 o                         
  -8   8   1         16.85         16.65         7.83 o                         
  -7   8   1        328.34        317.30        31.35 o                         
  -6   8   1        442.36        452.64        32.79 o                         
  -5   8   1        139.51        119.03        20.00 o                         
  -4   8   1        193.58        195.19        12.89 o                         
  -3   8   1        301.68        321.59        15.18 o                         
  -2   8   1        608.85        592.95        20.17 o                         
  -1   8   1        608.51        559.50        18.66 o                         
   0   8   1        108.62        105.58         8.48 o                         
   1   8   1        417.65        413.11        16.50 o                         
   2   8   1         46.62         37.11         5.56 o                         
   3   8   1          7.25          4.17         3.85 o                         
   4   8   1          0.41          3.16         4.29 o                         
   5   8   1          9.64         16.41        12.24 o                         
   6   8   1         69.52         69.65        13.67 o                         
   7   8   1          1.86         -3.93        12.61 o                         
   8   8   1          2.35         15.07         8.75 o                         
   9   8   1         18.46          2.49         8.66 o                         
  10   8   1         22.02         31.73        10.57 o                         
  11   8   1         16.40         19.62        11.94 o                         
 -10   9   1         15.38         24.58        14.31 o                         
  -9   9   1         30.12         56.65        10.68 o                         
  -8   9   1         37.40         39.20         8.22 o                         
  -7   9   1        149.27        169.59        21.80 o                         
  -6   9   1        120.54        142.67        21.24 o                         
  -5   9   1        569.84        565.08        41.26 o                         
  -4   9   1        660.14        590.44        42.00 o                         
  -3   9   1         36.42         30.87        15.29 o                         
  -2   9   1        668.70        674.66        31.84 o                         
  -1   9   1        265.03        288.41        14.59 o                         
   0   9   1        597.20        574.99        20.54 o                         
   1   9   1        840.15        860.32        25.02 o                         
   2   9   1        435.67        388.14        29.87 o                         
   3   9   1        183.22        160.62        21.58 o                         
   4   9   1        455.45        438.78        35.64 o                         
   5   9   1          4.76         -0.54         7.39 o                         
   6   9   1          8.42         10.58         7.72 o                         
   7   9   1        189.88        170.40        21.18 o                         
   8   9   1        146.33        199.89        22.17 o                         
   9   9   1         25.07         17.65         6.56 o                         
  10   9   1          0.10         10.14         6.93 o                         
  -9  10   1        130.42         80.97        50.31 o                         
  -8  10   1        168.52        211.39        14.53 o                         
  -7  10   1        150.88        170.84        14.52 o                         
  -6  10   1        470.30        535.49        31.52 o                         
  -5  10   1        390.64        449.59        27.72 o                         
  -4  10   1       1276.29       1268.91        51.96 o                         
  -3  10   1        464.50        441.72        36.25 o                         
  -2  10   1         91.90         71.32        12.51 o                         
  -1  10   1          6.54         -5.43         6.74 o                         
   0  10   1          4.47         -2.98         7.96 o                         
   1  10   1         22.26         10.50         7.08 o                         
   2  10   1          3.39          6.04         9.23 o                         
   3  10   1        141.06        157.86        21.92 o                         
   4  10   1        444.20        448.62        31.24 o                         
   5  10   1        355.03        376.53        25.09 o                         
   6  10   1        430.60        467.88        33.18 o                         
   7  10   1        205.20        266.19        30.39 o                         
   8  10   1        247.47        248.71        18.61 o                         
   9  10   1        162.47        147.03        17.19 o                         
  -7  11   1         16.18          4.27         6.20 o                         
  -6  11   1          3.77         -0.78         7.74 o                         
  -5  11   1          6.89          5.64         6.13 o                         
  -4  11   1          3.60          7.83         6.65 o                         
  -3  11   1        184.08        188.20        22.11 o                         
  -2  11   1        416.83        402.92        32.94 o                         
  -1  11   1        457.66        462.51        29.93 o                         
   0  11   1        534.12        570.89        33.28 o                         
   1  11   1        391.20        402.17        32.47 o                         
   2  11   1        328.83        310.00        28.76 o                         
   3  11   1        249.86        248.53        25.62 o                         
   4  11   1        117.75        127.29        15.06 o                         
   5  11   1        121.50        134.50        16.77 o                         
   6  11   1         38.93         54.53        14.32 o                         
   7  11   1         39.62         33.76         7.84 o                         
   8  11   1          5.10         -0.40         5.45 o                         
  -6  12   1          0.12          2.80         6.52 o                         
  -5  12   1         34.40         42.19         7.93 o                         
  -4  12   1          2.48          0.94         4.83 o                         
  -3  12   1          0.58          6.34         6.14 o                         
  -2  12   1          2.49          2.90         6.25 o                         
  -1  12   1         21.11         29.65        15.21 o                         
   0  12   1         10.31         -2.90        11.65 o                         
   1  12   1         18.45         17.10         7.20 o                         
   2  12   1         37.00         17.85        16.93 o                         
   3  12   1          7.28         18.40         5.77 o                         
   4  12   1          1.95         -0.05         4.90 o                         
   5  12   1          1.54          5.75        13.02 o                         
   6  12   1          1.36          0.77         5.56 o                         
  -2  13   1        111.11        102.79        18.18 o                         
  -1  13   1        104.92         87.42        14.08 o                         
   0  13   1        113.09        120.64        20.96 o                         
   1  13   1         23.78         23.46         8.03 o                         
   2  13   1        122.86        138.05        21.09 o                         
 -14   0   2        136.61        118.98        22.43 o                         
 -13   0   2         54.47         93.40        25.68 o                         
 -12   0   2          3.31         -2.04         9.14 o                         
 -11   0   2         21.90         23.59        12.11 o                         
 -10   0   2         23.33         12.80         5.28 o                         
  -9   0   2        216.62        200.17        17.29 o                         
  -8   0   2        572.28        483.31        28.92 o                         
  -7   0   2       2707.66       2706.47        63.60 o                         
  -6   0   2       1164.53       1101.43        37.73 o                         
  -5   0   2       1412.52       1122.75        35.14 o                         
  -4   0   2       1166.71       1323.47        22.97 o                         
  -3   0   2       9694.90       9148.57        55.44 o                         
  -2   0   2       2353.28       2310.20        28.06 o                         
  -1   0   2      18012.12      16500.48       189.34 o                         
   0   0   2      17993.83      16485.28       272.58 o                         
   1   0   2      11114.12      11070.30        27.86 o                         
   2   0   2       2323.35       2304.65        19.49 o                         
   3   0   2      18966.67      18796.60        63.11 o                         
   4   0   2       2341.95       2382.16        62.31 o                         
   5   0   2      21457.96      19809.08       990.01 o                         
   6   0   2       2399.01       2398.25        48.95 o                         
   7   0   2       3318.42       2970.43        59.62 o                         
   8   0   2          1.59         -1.86         4.21 o                         
   9   0   2         38.66         42.62         8.69 o                         
  10   0   2        163.59        180.73        42.39 o                         
  11   0   2         14.54         -7.35        14.30 o                         
  12   0   2         24.32        -10.78        21.88 o                         
  13   0   2        204.75        229.90        38.53 o                         
  14   0   2         61.21         49.70        15.52 o                         
 -14   1   2        107.24         87.24        12.82 o                         
 -13   1   2        125.17        124.58        13.17 o                         
 -12   1   2        197.49        188.94        18.55 o                         
 -11   1   2        345.11        339.47        30.06 o                         
 -10   1   2         31.97         46.21        11.39 o                         
  -9   1   2         90.99         91.19         8.53 o                         
  -8   1   2        953.33        895.78        27.25 o                         
  -7   1   2        361.49        282.96        14.87 o                         
  -6   1   2       5105.77       5094.99        49.45 o                         
  -5   1   2        962.22        927.33        15.49 o                         
  -4   1   2        355.57        337.30         8.57 o                         
  -3   1   2        998.98        960.07        12.59 o                         
  -2   1   2       7337.53       7124.75        48.58 o                         
  -1   1   2       1780.50       1754.22        12.54 o                         
   0   1   2         12.16         27.11         4.18 o                         
   1   1   2          0.06          7.06         1.75 o                         
   2   1   2       1664.61       1765.00        14.62 o                         
   3   1   2       6947.77       7074.14        38.40 o                         
   4   1   2       7346.79       7213.20        41.57 o                         
   5   1   2       5180.15       5103.67        46.35 o                         
   6   1   2       2322.00       2353.74        29.51 o                         
   7   1   2       4563.84       4113.87        42.70 o                         
   8   1   2        311.00        286.22        14.64 o                         
   9   1   2        163.27        163.10        10.50 o                         
  10   1   2        194.88        173.18        28.55 o                         
  11   1   2         93.36         95.98        21.77 o                         
  12   1   2        337.86        303.93        34.23 o                         
  13   1   2        253.83        274.25        30.02 o                         
  14   1   2         53.96         56.22        11.58 o                         
 -14   2   2          3.46          9.74         6.49 o                         
 -13   2   2          4.47          9.05         6.06 o                         
 -12   2   2         34.56         29.88         8.91 o                         
 -11   2   2         22.56         14.76         9.38 o                         
 -10   2   2        352.02        381.86        25.38 o                         
  -9   2   2         11.61         17.27         4.73 o                         
  -8   2   2         15.77         12.14         4.59 o                         
  -7   2   2        248.71        281.28        11.98 o                         
  -6   2   2          0.23          6.68         2.58 o                         
  -5   2   2       1890.08       1799.58        19.51 o                         
  -4   2   2        224.17        237.10         8.76 o                         
  -3   2   2         40.56         40.22         2.90 o                         
  -2   2   2       3854.10       3511.05        48.50 o                         
  -1   2   2       2843.55       2557.83        15.65 o                         
   0   2   2          4.64          6.99         2.08 o                         
   1   2   2        748.19        701.27        16.65 o                         
   2   2   2        318.23        254.26         6.11 o                         
   3   2   2       8694.89       8790.52        44.49 o                         
   4   2   2       5904.17       6016.63        43.12 o                         
   5   2   2       1220.02       1241.26        16.85 o                         
   6   2   2        554.94        561.59        14.99 o                         
   7   2   2          7.71         10.04         3.19 o                         
   8   2   2        103.88        105.52         8.01 o                         
   9   2   2        204.35        174.58        11.00 o                         
  10   2   2         24.77         40.28        13.56 o                         
  11   2   2          1.96          9.90        10.91 o                         
  12   2   2          8.28          2.91        11.27 o                         
  13   2   2        150.11        143.18        21.50 o                         
  14   2   2         86.41         79.52        17.79 o                         
 -13   3   2         61.79         68.79         9.68 o                         
 -12   3   2        126.47        162.95        19.81 o                         
 -11   3   2        361.58        414.48        28.46 o                         
 -10   3   2         62.88         71.04        16.36 o                         
  -9   3   2       1673.47       1770.92        35.34 o                         
  -8   3   2        146.95        161.26         8.81 o                         
  -7   3   2       1758.50       1657.83        29.33 o                         
  -6   3   2       1639.82       1750.11        32.39 o                         
  -5   3   2       1607.13       1487.12        24.32 o                         
  -4   3   2        372.29        480.25        12.65 o                         
  -3   3   2       1679.62       1556.50        19.82 o                         
  -2   3   2        898.83        980.08        13.81 o                         
  -1   3   2         82.82         99.66         3.67 o                         
   0   3   2        720.77        729.02        12.10 o                         
   1   3   2        277.24        297.89         6.01 o                         
   2   3   2        159.49        134.28         5.07 o                         
   3   3   2       6597.12       6396.65        37.96 o                         
   4   3   2          2.20          7.55         2.02 o                         
   5   3   2       1988.90       1824.56        30.68 o                         
   6   3   2       1610.89       1746.95        27.43 o                         
   7   3   2       1099.43        998.95        29.26 o                         
   8   3   2       1021.85        977.32        21.99 o                         
   9   3   2         11.05         12.43         4.26 o                         
  10   3   2        187.92        176.88        24.20 o                         
  11   3   2          4.32         -6.01        42.59 o                         
  12   3   2        265.59        292.16        33.24 o                         
  13   3   2         99.49        113.46        18.33 o                         
  14   3   2         48.49         20.76        11.18 o                         
 -13   4   2         73.10         71.07        10.13 o                         
 -12   4   2         71.82         70.66        12.80 o                         
 -11   4   2        154.37        151.28        15.30 o                         
 -10   4   2        275.27        308.50        22.71 o                         
  -9   4   2         26.71         36.56         5.55 o                         
  -8   4   2          7.02         14.18         3.58 o                         
  -7   4   2       1026.46       1009.12        20.99 o                         
  -6   4   2       1102.33       1105.35        23.86 o                         
  -5   4   2       1823.38       1826.66        34.45 o                         
  -4   4   2         78.16         75.04         5.60 o                         
  -3   4   2       2120.47       1994.40        24.88 o                         
  -2   4   2      13308.80      12610.81       147.06 o                         
  -1   4   2       9031.38       8928.41        44.23 o                         
   0   4   2       8753.95       7919.08        46.40 o                         
   1   4   2      16971.62      15406.71        65.03 o                         
   2   4   2       4871.18       4210.72        35.75 o                         
   3   4   2       1056.35        988.60        16.21 o                         
   4   4   2        805.97        680.62        14.84 o                         
   5   4   2       5225.20       5379.62        45.53 o                         
   6   4   2       4770.34       4828.77       106.71 o                         
   7   4   2       2986.69       2994.81        53.45 o                         
   8   4   2       1842.20       1945.26        39.20 o                         
   9   4   2         64.46         61.85        15.36 o                         
  10   4   2          0.25          0.73        10.03 o                         
  11   4   2         27.00         23.96        10.60 o                         
  12   4   2         40.53         49.46        16.11 o                         
  13   4   2          0.45          2.37         7.60 o                         
 -13   5   2         58.30         62.59        15.56 o                         
 -12   5   2         53.14         22.59        18.79 o                         
 -11   5   2        226.49        224.36        23.44 o                         
 -10   5   2        167.25        205.22        19.06 o                         
  -9   5   2         10.52         16.71         8.21 o                         
  -8   5   2        291.13        322.75        14.84 o                         
  -7   5   2        567.70        577.19        15.46 o                         
  -6   5   2        180.23        193.47        10.81 o                         
  -5   5   2        368.18        345.95        13.17 o                         
  -4   5   2        674.80        702.03        15.58 o                         
  -3   5   2       1786.50       1952.96        26.74 o                         
  -2   5   2        828.60        831.09        14.74 o                         
  -1   5   2        458.31        519.87        16.83 o                         
   0   5   2        131.61        122.73         6.86 o                         
   1   5   2        187.78        223.56         9.15 o                         
   2   5   2          4.57          1.91         2.65 o                         
   3   5   2       1040.54       1037.08        21.07 o                         
   4   5   2       2729.30       2988.79       101.84 o                         
   5   5   2       1081.66       1186.65        29.13 o                         
   6   5   2        393.65        450.90        35.90 o                         
   7   5   2       1125.05       1139.78        31.50 o                         
   8   5   2          2.78         13.04         5.99 o                         
   9   5   2        126.19        126.04        21.01 o                         
  10   5   2        429.81        470.27        37.65 o                         
  11   5   2        189.60        210.67        23.73 o                         
  12   5   2        275.52        301.05        30.87 o                         
  13   5   2         72.15         68.55        12.18 o                         
 -12   6   2          0.01          9.84         7.25 o                         
 -11   6   2          4.95         -5.91         7.26 o                         
 -10   6   2         10.90         11.74         7.18 o                         
  -9   6   2          0.05          4.71         8.66 o                         
  -8   6   2          2.13          7.93         6.84 o                         
  -7   6   2        639.70        641.37        26.37 o                         
  -6   6   2        282.84        289.70        15.67 o                         
  -5   6   2         47.52         71.23         9.07 o                         
  -4   6   2          0.04          6.28         3.16 o                         
  -3   6   2        202.47        244.30        11.75 o                         
  -2   6   2        226.54        236.08        11.08 o                         
  -1   6   2        110.38        122.23         7.89 o                         
   0   6   2         50.35         52.75         5.12 o                         
   1   6   2        441.52        462.20        21.02 o                         
   2   6   2         99.81         92.87         7.70 o                         
   3   6   2         80.39        101.65         7.53 o                         
   4   6   2         69.33         79.03         7.10 o                         
   5   6   2        695.79        724.60        21.71 o                         
   6   6   2         12.37         17.64         5.54 o                         
   7   6   2        112.53        115.53         9.48 o                         
   8   6   2         33.11         48.84        17.04 o                         
   9   6   2         68.04         32.96        11.89 o                         
  10   6   2         54.82         40.94        12.66 o                         
  11   6   2         22.05         28.66        10.70 o                         
  12   6   2          5.91          7.77        21.89 o                         
 -12   7   2        117.51        110.26        18.47 o                         
 -11   7   2        103.46        102.04        11.31 o                         
 -10   7   2        222.13        285.85        19.56 o                         
  -9   7   2        368.31        447.02        29.85 o                         
  -8   7   2        712.20        820.46        42.77 o                         
  -7   7   2        721.18        702.11        57.03 o                         
  -6   7   2        370.68        471.62        17.28 o                         
  -5   7   2        971.79        980.41        27.53 o                         
  -4   7   2       1150.63       1096.12        28.11 o                         
  -3   7   2          2.71          3.61         4.67 o                         
  -2   7   2        256.23        230.32        14.30 o                         
  -1   7   2         76.41         88.65         9.03 o                         
   0   7   2         21.13         21.93         5.04 o                         
   1   7   2        367.60        362.78        21.03 o                         
   2   7   2         33.27         26.29         5.88 o                         
   3   7   2          9.81         40.88        19.39 o                         
   4   7   2         99.97        114.37        10.76 o                         
   5   7   2        347.98        370.30        16.45 o                         
   6   7   2        614.55        788.20        24.89 o                         
   7   7   2         57.64         30.44        14.34 o                         
   8   7   2         60.95         79.95        20.46 o                         
   9   7   2        209.85        258.65        27.88 o                         
  10   7   2        290.62        329.99        28.76 o                         
  11   7   2        253.76        294.99        23.67 o                         
  12   7   2         96.94        106.02        14.10 o                         
 -11   8   2        102.79         94.09        18.23 o                         
 -10   8   2         48.27         31.31         8.68 o                         
  -9   8   2         10.23         14.47         9.96 o                         
  -8   8   2        250.18        281.42        21.83 o                         
  -7   8   2        126.26        132.93        21.12 o                         
  -6   8   2        406.86        453.87        37.64 o                         
  -5   8   2        885.86        868.10        51.26 o                         
  -4   8   2       3519.44       3684.20        67.45 o                         
  -3   8   2       2937.12       3091.76        61.32 o                         
  -2   8   2       6591.76       6437.95       101.82 o                         
  -1   8   2        679.03        706.88        20.74 o                         
   0   8   2        965.85        872.32        23.67 o                         
   1   8   2       1192.62       1144.99        27.26 o                         
   2   8   2        473.94        445.21        17.26 o                         
   3   8   2       1488.90       1553.80        44.62 o                         
   4   8   2        649.88        610.11        24.05 o                         
   5   8   2        403.49        395.93        34.12 o                         
   6   8   2        501.13        547.66        35.00 o                         
   7   8   2        918.61        910.69        65.30 o                         
   8   8   2        141.05        158.81        26.23 o                         
   9   8   2        160.86        170.43        20.90 o                         
  10   8   2          7.74         -2.50         6.64 o                         
  11   8   2         12.33         10.46         7.63 o                         
 -10   9   2         31.22          2.81         8.97 o                         
  -9   9   2        129.84        162.20        15.29 o                         
  -8   9   2         21.00         20.06         6.69 o                         
  -7   9   2         71.13         78.75        15.31 o                         
  -6   9   2        156.28        183.14        23.34 o                         
  -5   9   2          0.32          4.73         7.76 o                         
  -4   9   2         35.40         43.62        13.17 o                         
  -3   9   2         35.51         44.69        10.08 o                         
  -2   9   2        476.94        446.84        28.37 o                         
  -1   9   2        590.08        546.28        25.14 o                         
   0   9   2        128.09        134.78        12.58 o                         
   1   9   2        280.10        275.92        17.77 o                         
   2   9   2          5.64         -1.11         6.87 o                         
   3   9   2         71.86         81.80        16.46 o                         
   4   9   2        179.02        185.72        24.03 o                         
   5   9   2         11.98          9.95         7.18 o                         
   6   9   2         91.13         54.95        16.48 o                         
   7   9   2         43.32         59.88        16.04 o                         
   8   9   2        138.88        156.74        19.89 o                         
   9   9   2         93.94        101.46        14.07 o                         
  10   9   2        108.57        127.77        12.87 o                         
  -9  10   2         11.38          6.65         5.89 o                         
  -8  10   2         12.94          7.20         8.29 o                         
  -7  10   2          8.28          5.67         5.95 o                         
  -6  10   2          1.37          4.11         6.89 o                         
  -5  10   2          9.59         18.66        10.49 o                         
  -4  10   2         78.39         73.52        15.56 o                         
  -3  10   2        342.06        359.02        27.65 o                         
  -2  10   2         90.03         90.36        14.48 o                         
  -1  10   2        170.61        166.94        17.51 o                         
   0  10   2        115.86        108.67        16.50 o                         
   1  10   2         22.02         18.25        10.62 o                         
   2  10   2         13.85         21.09         9.58 o                         
   3  10   2         49.32         54.87        13.43 o                         
   4  10   2          3.61         13.65         7.83 o                         
   5  10   2        215.20        216.50        20.73 o                         
   6  10   2        143.93        170.87        26.96 o                         
   7  10   2         76.07        112.30        20.56 o                         
   8  10   2          0.00          8.69         5.08 o                         
   9  10   2         14.43          3.89         8.28 o                         
  -7  11   2        117.62        105.91        14.96 o                         
  -6  11   2        162.49        194.21        18.88 o                         
  -5  11   2        249.33        302.96        25.90 o                         
  -4  11   2        474.29        483.83        29.27 o                         
  -3  11   2        145.22        163.72        20.76 o                         
  -2  11   2        106.53        126.24        15.51 o                         
  -1  11   2        235.67        223.76        20.98 o                         
   0  11   2        111.54        124.80        16.89 o                         
   1  11   2          0.63         16.05         9.10 o                         
   2  11   2          2.05         13.46         9.37 o                         
   3  11   2        155.51        146.51        19.48 o                         
   4  11   2        119.31        127.11        15.65 o                         
   5  11   2         58.24         60.80        15.53 o                         
   6  11   2         78.92         64.34        15.07 o                         
   7  11   2         48.80         43.05         8.69 o                         
  -5  12   2         74.27         75.06        18.70 o                         
  -4  12   2         94.03         90.13        14.97 o                         
  -3  12   2        233.06        309.90        29.31 o                         
  -2  12   2        260.40        261.23        27.31 o                         
  -1  12   2        523.45        573.92        31.35 o                         
   0  12   2        545.86        535.59        31.13 o                         
   1  12   2        380.95        358.95        39.03 o                         
   2  12   2        201.79        222.82        20.27 o                         
   3  12   2        103.43        129.88        11.43 o                         
   4  12   2        287.24        222.16        37.53 o                         
   5  12   2        152.69         76.50        13.11 o                         
  -2  13   2          1.77         11.44         8.11 o                         
  -1  13   2          2.88          4.11         5.70 o                         
   0  13   2          5.44          9.36         5.40 o                         
   1  13   2         15.80         12.60         6.48 o                         
 -14   1   3        118.53         83.49        11.15 o                         
 -13   1   3         64.99         78.38        10.61 o                         
 -12   1   3         59.39         38.33        10.56 o                         
 -11   1   3         43.84         41.51         9.86 o                         
 -10   1   3         23.96         19.87         6.45 o                         
  -9   1   3         18.07         11.40         7.04 o                         
  -8   1   3        204.80        192.63        13.24 o                         
  -7   1   3        322.14        323.58        16.21 o                         
  -6   1   3        720.58        772.06        18.23 o                         
  -5   1   3        814.99       1035.98        16.73 o                         
  -4   1   3        261.91        258.13         4.98 o                         
  -3   1   3          3.04         14.31         3.87 o                         
  -2   1   3       5382.48       5296.20        41.99 o                         
  -1   1   3       8295.46       7817.42        56.07 o                         
   0   1   3      11051.96      10663.88       147.23 o                         
   1   1   3        415.62        483.68         8.94 o                         
   2   1   3       6603.20       6702.76        29.25 o                         
   3   1   3         62.76         81.56         4.87 o                         
   4   1   3      17672.36      15090.96        78.75 o                         
   5   1   3      15564.04      15479.08        85.36 o                         
   6   1   3       1441.29       1430.92        23.30 o                         
   7   1   3       1493.81       1603.93        27.03 o                         
   8   1   3       1085.32        999.79        26.89 o                         
   9   1   3         88.17         72.47         8.17 o                         
  10   1   3          2.54         12.55        12.54 o                         
  11   1   3         51.45         63.38        18.42 o                         
  12   1   3          1.39          4.55        12.23 o                         
  13   1   3         24.28         42.87        13.87 o                         
  14   1   3         25.60         14.70         6.49 o                         
 -14   2   3        119.45         59.08        13.97 o                         
 -13   2   3        219.12        266.33        18.09 o                         
 -12   2   3         70.96         89.03        14.82 o                         
 -11   2   3        451.22        460.43        34.47 o                         
 -10   2   3         50.00         57.00        11.68 o                         
  -9   2   3       1709.87       1707.57        33.49 o                         
  -8   2   3       3590.79       3239.80        53.02 o                         
  -7   2   3       1684.65       1723.82        36.49 o                         
  -6   2   3       4769.96       4840.87        62.18 o                         
  -5   2   3       2709.59       2473.34        37.57 o                         
  -4   2   3       1812.11       1652.16        23.95 o                         
  -3   2   3       1588.89       1844.97        21.03 o                         
  -2   2   3        794.56        787.59        17.06 o                         
  -1   2   3       2419.85       2283.26        12.45 o                         
   0   2   3        149.05        204.83         7.60 o                         
   1   2   3        391.82        348.87         4.84 o                         
   2   2   3       1973.80       2009.89        24.22 o                         
   3   2   3        147.17        122.66         4.14 o                         
   4   2   3       3123.75       3251.59        23.57 o                         
   5   2   3       6208.51       6430.03        59.85 o                         
   6   2   3       1892.79       1810.48        26.93 o                         
   7   2   3       2309.27       2224.45        39.09 o                         
   8   2   3       1569.46       1612.03        27.23 o                         
   9   2   3        439.70        412.70        16.55 o                         
  10   2   3       1870.77       1797.35        89.21 o                         
  11   2   3        427.86        456.87        45.38 o                         
  12   2   3        388.98        403.35        39.83 o                         
  13   2   3        245.60        273.48        28.73 o                         
  14   2   3         17.59          6.73         5.16 o                         
 -13   3   3         96.73         82.18         9.64 o                         
 -12   3   3         72.73         84.09        12.47 o                         
 -11   3   3        114.79        101.19        13.78 o                         
 -10   3   3       1116.57       1147.29        50.13 o                         
  -9   3   3        447.15        464.33        17.91 o                         
  -8   3   3         70.07         92.30         7.68 o                         
  -7   3   3         34.91         35.17         5.24 o                         
  -6   3   3        373.56        426.53        12.33 o                         
  -5   3   3        705.59        666.30        16.80 o                         
  -4   3   3       2131.40       2064.81        25.52 o                         
  -3   3   3       3602.21       3502.74        29.34 o                         
  -2   3   3       5051.81       4978.79        33.84 o                         
  -1   3   3       2380.96       2299.45        27.18 o                         
   0   3   3       1745.66       1681.13        24.04 o                         
   1   3   3       7638.03       6873.42        45.65 o                         
   2   3   3        488.33        432.50         7.66 o                         
   3   3   3       3719.31       3634.54        46.22 o                         
   4   3   3         82.79         72.06         4.00 o                         
   5   3   3         46.97         56.25         4.28 o                         
   6   3   3        121.79         86.01         8.71 o                         
   7   3   3       1115.04       1177.22        24.49 o                         
   8   3   3       1549.42       1564.03        27.48 o                         
   9   3   3         33.51         29.17         4.74 o                         
  10   3   3        332.65        294.32        26.46 o                         
  11   3   3         29.72         26.32        12.86 o                         
  12   3   3         53.10         46.52        21.39 o                         
  13   3   3         19.47         31.10         9.50 o                         
  14   3   3          0.83         -0.62         6.30 o                         
 -13   4   3         25.76          7.58         7.10 o                         
 -12   4   3         24.38         18.45         6.41 o                         
 -11   4   3          1.35         -1.01         5.90 o                         
 -10   4   3        156.09        171.62        19.96 o                         
  -9   4   3         23.94         36.63         9.09 o                         
  -8   4   3        343.66        383.15        12.22 o                         
  -7   4   3        320.70        357.55        12.78 o                         
  -6   4   3         34.95         29.66         4.33 o                         
  -5   4   3        515.23        625.01        24.12 o                         
  -4   4   3        316.96        360.13        11.57 o                         
  -3   4   3        347.25        445.08        11.58 o                         
  -2   4   3       1292.09       1517.44        22.43 o                         
  -1   4   3       3429.03       3483.13        42.08 o                         
   0   4   3       1449.76       1593.79        33.92 o                         
   1   4   3        183.85        231.03         9.16 o                         
   2   4   3       4373.93       4437.13        37.26 o                         
   3   4   3        490.79        496.55        16.45 o                         
   4   4   3        295.02        333.37        14.65 o                         
   5   4   3        816.82       1014.38        24.96 o                         
   6   4   3       1227.24       1280.94        40.55 o                         
   7   4   3          6.79          7.29         4.69 o                         
   8   4   3       1450.73       1604.57        36.12 o                         
   9   4   3        342.59        371.16        34.34 o                         
  10   4   3          3.66         -3.53         9.78 o                         
  11   4   3          5.86         -4.29        16.72 o                         
  12   4   3         25.30         17.26        10.90 o                         
  13   4   3          0.01          4.59         7.57 o                         
 -13   5   3         36.18         36.88         8.36 o                         
 -12   5   3         10.75         19.16        10.42 o                         
 -11   5   3         35.01         26.29         8.40 o                         
 -10   5   3         20.72         19.77        10.05 o                         
  -9   5   3          3.93          9.10         6.74 o                         
  -8   5   3          1.94         -2.79         3.92 o                         
  -7   5   3          9.34          9.98         3.76 o                         
  -6   5   3        143.36        143.85        12.23 o                         
  -5   5   3        221.30        203.70        13.40 o                         
  -4   5   3         53.97         68.74         6.52 o                         
  -3   5   3          3.97          3.53         3.00 o                         
  -2   5   3       2113.36       2088.93        36.73 o                         
  -1   5   3       1388.46       1286.46        21.39 o                         
   0   5   3       3951.39       3882.22        64.09 o                         
   1   5   3       6964.23       6605.75       131.04 o                         
   2   5   3       2294.23       2117.78        44.52 o                         
   3   5   3       2885.25       2941.17        51.89 o                         
   4   5   3       1943.29       1815.42        36.28 o                         
   5   5   3        728.00        772.48        30.02 o                         
   6   5   3       1735.36       1697.28        48.95 o                         
   7   5   3        240.27        260.08        15.69 o                         
   8   5   3        447.07        466.97        24.36 o                         
   9   5   3        104.70        101.31        18.79 o                         
  10   5   3        131.66        120.92        20.73 o                         
  11   5   3         49.94         34.27        11.04 o                         
  12   5   3          0.53         -1.38        11.20 o                         
  13   5   3         41.46         53.99        10.66 o                         
 -12   6   3         81.36         95.38        21.29 o                         
 -11   6   3        224.70        237.97        22.17 o                         
 -10   6   3        275.72        355.32        26.65 o                         
  -9   6   3        346.01        416.20        26.49 o                         
  -8   6   3        861.52        891.64        39.50 o                         
  -7   6   3        552.26        670.25        20.36 o                         
  -6   6   3       1196.74       1239.40        30.54 o                         
  -5   6   3       1894.73       1954.36        44.03 o                         
  -4   6   3       1028.04       1141.28        31.55 o                         
  -3   6   3         82.93         57.82         6.44 o                         
  -2   6   3        192.42        168.03         9.48 o                         
  -1   6   3          5.64          3.59         3.07 o                         
   0   6   3        140.87        172.50         8.69 o                         
   1   6   3        525.87        658.40        16.96 o                         
   2   6   3         78.19         70.09         6.12 o                         
   3   6   3       1201.48       1144.45        29.27 o                         
   4   6   3       2300.36       2265.96        43.85 o                         
   5   6   3       1127.74       1232.47        27.42 o                         
   6   6   3       1855.16       1853.53        31.62 o                         
   7   6   3       1581.69       1649.09        48.17 o                         
   8   6   3        375.61        351.24        41.45 o                         
   9   6   3        421.53        443.59        37.33 o                         
  10   6   3        571.85        595.97        40.69 o                         
  11   6   3        257.89        329.58        27.43 o                         
  12   6   3        215.87        252.03        24.87 o                         
 -11   7   3        134.00        148.96        12.03 o                         
 -10   7   3         44.49         56.05        10.94 o                         
  -9   7   3          1.93          8.79         8.38 o                         
  -8   7   3        143.70        132.06        21.89 o                         
  -7   7   3          0.49          5.14        14.13 o                         
  -6   7   3        253.02        266.13        14.95 o                         
  -5   7   3        233.96        243.83        13.13 o                         
  -4   7   3        217.46        212.82        11.99 o                         
  -3   7   3        906.50        929.70        30.88 o                         
  -2   7   3       2593.16       2612.94       131.69 o                         
  -1   7   3       1485.37       1480.97        34.29 o                         
   0   7   3       1564.63       1542.90        34.83 o                         
   1   7   3       2595.52       2780.98        91.91 o                         
   2   7   3        719.59        760.38        29.65 o                         
   3   7   3        950.06        917.98        45.53 o                         
   4   7   3        380.09        454.98        15.59 o                         
   5   7   3         73.86         81.58         7.39 o                         
   6   7   3          2.47          4.48         4.20 o                         
   7   7   3        421.80        363.28        41.18 o                         
   8   7   3         94.34        112.49        24.99 o                         
   9   7   3          2.58         18.21         8.90 o                         
  10   7   3          5.13         17.14         9.13 o                         
  11   7   3         31.86         29.12         9.18 o                         
  12   7   3          2.09         -3.38         5.42 o                         
 -10   8   3          5.41          8.35         6.22 o                         
  -9   8   3          3.24          7.10         5.79 o                         
  -8   8   3          5.25         16.35        11.11 o                         
  -7   8   3         23.95         35.98        12.73 o                         
  -6   8   3        137.10        121.72        17.33 o                         
  -5   8   3          5.22          6.94         6.72 o                         
  -4   8   3        109.53         99.91        13.71 o                         
  -3   8   3        552.37        561.80        25.04 o                         
  -2   8   3       1141.10       1134.42        26.29 o                         
  -1   8   3         37.50         35.39         9.22 o                         
   0   8   3        736.58        720.32        21.31 o                         
   1   8   3        439.99        450.56        16.95 o                         
   2   8   3          0.01          1.29         2.92 o                         
   3   8   3          8.91          6.81         6.88 o                         
   4   8   3        258.41        249.95        13.64 o                         
   5   8   3        139.54        150.36        20.91 o                         
   6   8   3          3.04          3.20        10.99 o                         
   7   8   3        293.59        269.34        35.42 o                         
   8   8   3          0.51         13.28        12.02 o                         
   9   8   3          3.19          8.28         8.56 o                         
  10   8   3         18.06         30.97         9.38 o                         
  11   8   3          4.63         16.78        10.67 o                         
 -10   9   3          6.90         33.34        12.56 o                         
  -9   9   3          0.01         -5.25         5.25 o                         
  -8   9   3         12.50         10.59         6.75 o                         
  -7   9   3         16.98         36.28        12.64 o                         
  -6   9   3         38.49         35.89        11.80 o                         
  -5   9   3        188.37        218.02        21.86 o                         
  -4   9   3       1072.07       1128.22        49.60 o                         
  -3   9   3       1143.86       1168.42        45.54 o                         
  -2   9   3       2143.93       1986.67        59.30 o                         
  -1   9   3        715.04        703.10        39.41 o                         
   0   9   3        579.91        575.63        35.44 o                         
   1   9   3       2793.21       2648.85        75.96 o                         
   2   9   3       1000.79       1007.98        41.22 o                         
   3   9   3        633.15        614.76        35.22 o                         
   4   9   3         18.22         27.96         8.58 o                         
   5   9   3        123.14        132.83        17.23 o                         
   6   9   3         66.32         72.80        19.88 o                         
   7   9   3         48.82         28.30        13.28 o                         
   8   9   3          4.68          1.98         6.94 o                         
   9   9   3         27.18         27.52         8.04 o                         
  10   9   3          0.32         -2.79         4.46 o                         
  -9  10   3         99.05         56.99        14.77 o                         
  -8  10   3        147.12        156.09        13.84 o                         
  -7  10   3        385.33        416.99        22.73 o                         
  -6  10   3        222.77        269.24        22.01 o                         
  -5  10   3        518.53        584.85        40.10 o                         
  -4  10   3        521.36        527.34        33.58 o                         
  -3  10   3         56.18         54.14        11.94 o                         
  -2  10   3         17.16          9.20         6.15 o                         
  -1  10   3        200.40        215.04        19.24 o                         
   0  10   3         47.42         41.71        10.43 o                         
   1  10   3        606.77        562.96        40.00 o                         
   2  10   3          0.40         10.27         7.76 o                         
   3  10   3        248.00        216.48        29.01 o                         
   4  10   3        260.58        235.00        22.00 o                         
   5  10   3        270.47        303.14        25.53 o                         
   6  10   3        160.78        179.09        25.41 o                         
   7  10   3         71.10        103.28        18.91 o                         
   8  10   3        230.77        258.34        20.06 o                         
   9  10   3        135.06         96.97        39.12 o                         
  -7  11   3          0.02         -2.99         4.98 o                         
  -6  11   3          2.99          6.77         7.15 o                         
  -5  11   3         13.08          6.44        10.42 o                         
  -4  11   3         79.60         55.52        12.45 o                         
  -3  11   3         18.24         37.22         9.31 o                         
  -2  11   3        143.98        134.77        16.42 o                         
  -1  11   3        396.32        398.55        27.36 o                         
   0  11   3        712.07        729.99        36.95 o                         
   1  11   3        299.07        306.95        28.14 o                         
   2  11   3        195.75        199.49        22.60 o                         
   3  11   3        350.27        329.04        27.54 o                         
   4  11   3        301.22        303.03        27.25 o                         
   5  11   3         76.81         67.99        15.62 o                         
   6  11   3        106.51         99.52        25.21 o                         
   7  11   3         39.28         27.35         7.02 o                         
  -5  12   3        109.96        130.54        15.71 o                         
  -4  12   3         96.47         77.97        14.50 o                         
  -3  12   3         32.33         38.79        11.95 o                         
  -2  12   3         12.54          8.30         7.45 o                         
  -1  12   3          0.55         -0.12         5.44 o                         
   0  12   3          3.98          3.26         6.14 o                         
   1  12   3         12.63          6.37         6.64 o                         
   2  12   3         10.25          6.14         4.72 o                         
   3  12   3          3.11         12.27         6.15 o                         
   4  12   3         16.53         27.76         7.79 o                         
   5  12   3         75.25         58.21        10.98 o                         
  -1  13   3        178.71        198.88        17.87 o                         
   0  13   3        177.39        202.88        26.48 o                         
   1  13   3        186.36        191.35        25.51 o                         
 -14   0   4        155.69        157.21        22.36 o                         
 -13   0   4        194.69        174.53        22.06 o                         
 -12   0   4        144.41        202.36        26.03 o                         
 -11   0   4          7.41         -1.88        16.88 o                         
 -10   0   4        182.47        184.44        26.83 o                         
  -9   0   4         59.52         70.40        10.81 o                         
  -8   0   4        137.65        114.83        15.53 o                         
  -7   0   4          8.24          8.45         7.48 o                         
  -6   0   4       5595.44       5201.83        87.73 o                         
  -5   0   4        482.70        467.55        25.26 o                         
  -4   0   4         12.27         27.11         4.93 o                         
  -3   0   4         61.46         46.44         3.49 o                         
  -2   0   4       1810.81       2057.28        19.31 o                         
  -1   0   4       6389.56       6396.97        59.31 o                         
   0   0   4      15405.52      14775.66       121.12 o                         
   1   0   4      39202.71      34841.26       115.51 o                         
   2   0   4       4678.10       4491.74        77.17 o                         
   3   0   4       4460.76       3733.18        45.63 o                         
   4   0   4        451.41        484.09        10.43 o                         
   5   0   4      23300.63      23140.68       469.58 o                         
   6   0   4       7503.11       6761.44        82.38 o                         
   7   0   4       1975.88       1989.19        49.43 o                         
   8   0   4        576.12        574.13        29.38 o                         
   9   0   4        225.49        230.09        18.55 o                         
  10   0   4         85.58         86.43        29.20 o                         
  11   0   4         96.04         59.20        24.11 o                         
  12   0   4         18.69          0.34        14.64 o                         
  13   0   4          0.28          2.81        13.26 o                         
  14   0   4         28.04         11.95         9.95 o                         
 -14   1   4         80.47         85.53        16.72 o                         
 -13   1   4        192.68        202.04        19.06 o                         
 -12   1   4        103.36        125.80        14.79 o                         
 -11   1   4        258.47        280.77        22.50 o                         
 -10   1   4          8.94          7.31        11.36 o                         
  -9   1   4         44.07         34.83         8.03 o                         
  -8   1   4        803.68        740.43        26.69 o                         
  -7   1   4        211.17        170.19        12.42 o                         
  -6   1   4        724.40        571.63        20.91 o                         
  -5   1   4        589.39        579.06        14.40 o                         
  -4   1   4       1087.68       1040.46        21.29 o                         
  -3   1   4       2553.99       2575.59        21.71 o                         
  -2   1   4        722.45        823.48        18.35 o                         
  -1   1   4       4533.92       4739.10        98.99 o                         
   0   1   4       3340.66       3351.65        19.67 o                         
   1   1   4        211.10        233.68         4.65 o                         
   2   1   4       2775.03       2699.66        17.20 o                         
   3   1   4       1357.29       1359.42        15.92 o                         
   4   1   4        536.26        598.01        10.37 o                         
   5   1   4       2114.60       2355.28        27.33 o                         
   6   1   4       1044.98        945.08        19.15 o                         
   7   1   4       3696.46       3648.28        41.06 o                         
   8   1   4        264.34        254.15        13.26 o                         
   9   1   4        231.65        237.26        13.24 o                         
  10   1   4        303.20        315.35        37.76 o                         
  11   1   4        343.93        332.70        38.41 o                         
  12   1   4        126.35        105.66        20.28 o                         
  13   1   4        161.20        179.72        23.46 o                         
  14   1   4          3.22         -1.33        10.21 o                         
 -13   2   4         11.32         13.88        10.38 o                         
 -12   2   4          0.16         -2.28         6.48 o                         
 -11   2   4         41.44         40.73        14.60 o                         
 -10   2   4         15.53          5.36         6.87 o                         
  -9   2   4         44.47         44.54         6.34 o                         
  -8   2   4        155.29        152.01        11.62 o                         
  -7   2   4         27.70         21.87         4.10 o                         
  -6   2   4       1482.56       1518.91        27.89 o                         
  -5   2   4       1059.37       1166.11        26.02 o                         
  -4   2   4        691.45        694.86        17.06 o                         
  -3   2   4       1511.28       1473.58        26.28 o                         
  -2   2   4         26.13         50.88         3.33 o                         
  -1   2   4       5198.89       4935.31        68.83 o                         
   0   2   4        719.14        752.09        21.53 o                         
   1   2   4       6784.73       6262.22        41.71 o                         
   2   2   4          2.82          8.56         2.11 o                         
   3   2   4       4089.47       4478.00        57.54 o                         
   4   2   4        959.50       1023.78        16.36 o                         
   5   2   4         65.42         38.93         4.20 o                         
   6   2   4        948.51        879.95        18.98 o                         
   7   2   4         19.31         22.49         3.93 o                         
   8   2   4          0.73          1.04         4.08 o                         
   9   2   4        436.69        460.51        17.59 o                         
  10   2   4          0.60          4.43         8.55 o                         
  11   2   4         40.70         26.36        11.37 o                         
  12   2   4         52.21         55.11        16.45 o                         
  13   2   4          8.85         16.05        10.22 o                         
  14   2   4          5.34          4.92        13.50 o                         
 -13   3   4        217.06        214.96        17.95 o                         
 -12   3   4         60.85         78.65        10.43 o                         
 -11   3   4        270.47        282.86        22.89 o                         
 -10   3   4        128.23        133.28        17.60 o                         
  -9   3   4        690.30        697.95        23.01 o                         
  -8   3   4       1446.69       1512.35        35.18 o                         
  -7   3   4        557.31        496.37        17.77 o                         
  -6   3   4       1272.50       1218.25        23.79 o                         
  -5   3   4        124.69        121.70         6.37 o                         
  -4   3   4       8247.54       8403.89        66.93 o                         
  -3   3   4        214.66        250.75         7.97 o                         
  -2   3   4        985.60        908.77        11.48 o                         
  -1   3   4       1016.30       1036.83        16.43 o                         
   0   3   4       1008.30       1011.18        14.23 o                         
   1   3   4        119.96        121.50         5.33 o                         
   2   3   4        688.93        726.28        21.68 o                         
   3   3   4       1005.87       1112.55        15.40 o                         
   4   3   4        455.15        446.63         9.13 o                         
   5   3   4          3.88          1.53         2.25 o                         
   6   3   4       2658.00       2593.10        33.60 o                         
   7   3   4       2772.54       2996.68        39.43 o                         
   8   3   4       3363.04       3380.87        40.46 o                         
   9   3   4          5.35         11.78         6.86 o                         
  10   3   4       1205.38       1196.06        51.70 o                         
  11   3   4        630.33        651.86        53.34 o                         
  12   3   4        380.51        350.64        35.54 o                         
  13   3   4        266.29        307.72        28.39 o                         
 -13   4   4        223.52        206.36        20.08 o                         
 -12   4   4        179.23        180.64        18.32 o                         
 -11   4   4        144.86        150.52        16.59 o                         
 -10   4   4        116.02        118.42        16.06 o                         
  -9   4   4         15.74          2.97         7.42 o                         
  -8   4   4         56.99         63.07         5.41 o                         
  -7   4   4        202.89        230.68        10.18 o                         
  -6   4   4        138.63        140.36         7.75 o                         
  -5   4   4          0.73          9.71         4.04 o                         
  -4   4   4       2949.83       3347.55        71.87 o                         
  -3   4   4       1461.17       1432.54        29.21 o                         
  -2   4   4       4198.01       4323.76        68.14 o                         
  -1   4   4       3159.33       2787.84        36.84 o                         
   0   4   4       3277.53       3164.65        38.52 o                         
   1   4   4       5859.10       5282.79        55.62 o                         
   2   4   4       2305.93       2068.44        32.48 o                         
   3   4   4        924.93        797.75        21.35 o                         
   4   4   4       7232.79       7103.13       122.55 o                         
   5   4   4       2035.63       1987.27        51.03 o                         
   6   4   4       1728.30       1838.14        77.39 o                         
   7   4   4        104.52        117.46        10.42 o                         
   8   4   4        745.34        841.07        38.06 o                         
   9   4   4         26.45         22.61        11.21 o                         
  10   4   4         12.42         12.99        10.42 o                         
  11   4   4        114.18        115.40        23.25 o                         
  12   4   4         27.10         41.90        13.07 o                         
  13   4   4          1.04          2.36         5.60 o                         
 -13   5   4         49.35         55.21        13.96 o                         
 -12   5   4         52.06         67.23        28.48 o                         
 -11   5   4        155.59        185.81        17.37 o                         
 -10   5   4         28.07         20.09         8.02 o                         
  -9   5   4         62.81         45.63        16.41 o                         
  -8   5   4        622.72        629.84        22.08 o                         
  -7   5   4       1564.95       1657.87        45.23 o                         
  -6   5   4       2330.12       2330.16        50.55 o                         
  -5   5   4        828.83        838.21        22.03 o                         
  -4   5   4        146.40        106.42         8.89 o                         
  -3   5   4         14.37         11.43         3.04 o                         
  -2   5   4        144.32        156.34         8.23 o                         
  -1   5   4        346.34        300.39        10.34 o                         
   0   5   4        478.62        447.51        12.48 o                         
   1   5   4        597.37        677.65        15.62 o                         
   2   5   4          7.95         23.43         4.82 o                         
   3   5   4       5090.88       5500.76       111.89 o                         
   4   5   4       1277.15       1317.50        31.75 o                         
   5   5   4        992.25       1074.42        30.60 o                         
   6   5   4        582.79        536.32        21.75 o                         
   7   5   4        300.89        286.63        16.58 o                         
   8   5   4         32.44         32.15        13.10 o                         
   9   5   4        755.22        733.67        47.96 o                         
  10   5   4        536.05        502.70        38.25 o                         
  11   5   4         65.11         62.75        20.07 o                         
  12   5   4         85.68        119.36        19.41 o                         
  13   5   4         53.42         63.95        11.00 o                         
 -12   6   4         13.22          6.11         6.57 o                         
 -11   6   4         12.81         13.19        11.18 o                         
 -10   6   4          3.20          6.06         7.25 o                         
  -9   6   4        283.77        274.86        24.52 o                         
  -8   6   4         20.92         19.82         9.69 o                         
  -7   6   4         32.69         29.76         7.42 o                         
  -6   6   4        276.01        284.85        13.03 o                         
  -5   6   4        115.60        106.40         8.05 o                         
  -4   6   4        887.38        908.53        38.12 o                         
  -3   6   4         32.91         27.03         4.50 o                         
  -2   6   4         25.92         37.20         4.75 o                         
  -1   6   4         39.58         40.19         5.65 o                         
   0   6   4        154.44        179.19         8.94 o                         
   1   6   4        516.90        574.54        23.75 o                         
   2   6   4        121.47        172.22         9.29 o                         
   3   6   4        106.41        138.43         8.79 o                         
   4   6   4          8.08          9.27         4.01 o                         
   5   6   4         64.94         69.88         6.53 o                         
   6   6   4         10.64          8.92         3.75 o                         
   7   6   4        136.19        138.61        10.34 o                         
   8   6   4        123.44        144.82        32.38 o                         
   9   6   4         56.72         44.90        13.18 o                         
  10   6   4        142.60        133.51        19.83 o                         
  11   6   4         47.76         39.36        10.72 o                         
  12   6   4          5.09          3.88         6.74 o                         
 -11   7   4         91.16        101.57        13.01 o                         
 -10   7   4        256.42        281.65        21.88 o                         
  -9   7   4         82.85        114.04        16.13 o                         
  -8   7   4        580.31        623.91        37.57 o                         
  -7   7   4       1851.90       2051.49        79.44 o                         
  -6   7   4        744.28        725.65        24.43 o                         
  -5   7   4        520.70        547.45        35.39 o                         
  -4   7   4        299.18        295.89        22.17 o                         
  -3   7   4        305.66        343.55        12.96 o                         
  -2   7   4        496.30        500.82        27.11 o                         
  -1   7   4        730.77        726.75        30.73 o                         
   0   7   4        312.23        282.34        13.88 o                         
   1   7   4         34.55         36.88         5.16 o                         
   2   7   4        490.78        544.23        17.82 o                         
   3   7   4         58.09         47.26         6.23 o                         
   4   7   4        383.41        405.74        14.75 o                         
   5   7   4        291.80        309.14        13.23 o                         
   6   7   4        109.43        110.96        16.24 o                         
   7   7   4          5.37          2.47         8.58 o                         
   8   7   4        305.32        344.47        32.69 o                         
   9   7   4        541.04        537.07        33.31 o                         
  10   7   4        489.19        487.80        33.18 o                         
  11   7   4        353.67        411.74        32.23 o                         
  12   7   4         33.16         10.68         7.30 o                         
 -11   8   4        307.05        319.53        30.57 o                         
 -10   8   4        112.00        111.50        12.21 o                         
  -9   8   4          2.00         -2.49         6.18 o                         
  -8   8   4         55.02         64.47        12.83 o                         
  -7   8   4         63.29         53.55        12.91 o                         
  -6   8   4         17.70         20.20         8.35 o                         
  -5   8   4        232.42        267.66        24.90 o                         
  -4   8   4        176.08        199.14        15.65 o                         
  -3   8   4        862.33        876.36        31.25 o                         
  -2   8   4       3477.89       3460.80        57.12 o                         
  -1   8   4       1677.27       1566.98        40.45 o                         
   0   8   4        835.43        771.16        28.12 o                         
   1   8   4       2373.46       2309.26        50.68 o                         
   2   8   4        247.73        254.21        17.37 o                         
   3   8   4       1469.09       1359.30        40.87 o                         
   4   8   4        603.63        606.28        28.27 o                         
   5   8   4        276.88        288.66        25.16 o                         
   6   8   4        610.70        676.63        38.27 o                         
   7   8   4        511.53        520.54        47.78 o                         
   8   8   4        209.62        229.48        30.76 o                         
   9   8   4          4.53         -4.54         7.07 o                         
  10   8   4         47.15         47.82         9.29 o                         
  11   8   4         19.36          5.74        15.80 o                         
  -9   9   4        115.38        132.98        11.32 o                         
  -8   9   4        164.15        185.73        17.24 o                         
  -7   9   4        325.10        372.61        30.41 o                         
  -6   9   4        407.31        430.82        29.70 o                         
  -5   9   4        684.24        717.07        45.31 o                         
  -4   9   4        187.12        209.98        19.66 o                         
  -3   9   4          2.01         -1.02         5.85 o                         
  -2   9   4        292.85        283.89        22.36 o                         
  -1   9   4          0.20          9.57         8.79 o                         
   0   9   4         28.84         21.56        11.81 o                         
   1   9   4        111.00         87.30        14.57 o                         
   2   9   4        358.60        361.20        24.72 o                         
   3   9   4        323.39        325.41        30.37 o                         
   4   9   4         17.61         17.82         8.89 o                         
   5   9   4        105.91         92.82        13.96 o                         
   6   9   4         12.92         -0.59        12.32 o                         
   7   9   4         63.06         76.39        19.65 o                         
   8   9   4         62.26         63.54        10.94 o                         
   9   9   4         34.19         38.44         9.86 o                         
  10   9   4        176.27        177.40        20.47 o                         
  -8  10   4          0.72          4.27         4.35 o                         
  -7  10   4          0.02          1.37         6.25 o                         
  -6  10   4          9.09         10.23         7.33 o                         
  -5  10   4         60.70         70.60        12.29 o                         
  -4  10   4          5.77          4.14         7.00 o                         
  -3  10   4        204.07        194.16        20.00 o                         
  -2  10   4        628.63        612.12        35.22 o                         
  -1  10   4        710.34        711.32        34.76 o                         
   0  10   4         91.51         81.90        13.24 o                         
   1  10   4        227.91        209.23        20.33 o                         
   2  10   4        131.67        130.71        15.95 o                         
   3  10   4        346.65        340.86        30.26 o                         
   4  10   4         32.64         34.51         8.64 o                         
   5  10   4         35.94         40.95        10.37 o                         
   6  10   4         20.79         10.89        10.86 o                         
   7  10   4          2.57          3.83         6.88 o                         
   8  10   4          0.02          1.41         5.54 o                         
   9  10   4         18.59          7.35         8.88 o                         
  -7  11   4         75.35         85.42        10.87 o                         
  -6  11   4        182.10        199.87        17.87 o                         
  -5  11   4        328.74        349.77        25.93 o                         
  -4  11   4        342.60        389.17        24.24 o                         
  -3  11   4        130.42        138.01        15.57 o                         
  -2  11   4        150.34        146.45        16.51 o                         
  -1  11   4         27.78         22.53         7.94 o                         
   0  11   4          9.28         10.15         6.55 o                         
   1  11   4         42.61         32.40         9.95 o                         
   2  11   4         43.87         35.40        10.83 o                         
   3  11   4         74.29         56.54        13.05 o                         
   4  11   4        130.62        128.99        17.48 o                         
   5  11   4         63.31         55.92        14.28 o                         
   6  11   4         13.11         21.28         8.67 o                         
   7  11   4         16.24         18.79         5.51 o                         
  -5  12   4         67.67         85.47        10.47 o                         
  -4  12   4         59.73         58.28        13.55 o                         
  -3  12   4        127.00        169.02        21.16 o                         
  -2  12   4         68.22         92.52        15.03 o                         
  -1  12   4        134.87        143.02        16.43 o                         
   0  12   4        210.75        206.70        18.49 o                         
   1  12   4        287.55        270.84        34.52 o                         
   2  12   4        474.03        566.27        38.36 o                         
   3  12   4        404.54        375.98        26.73 o                         
   4  12   4        452.98        255.41        24.55 o                         
   5  12   4        294.52         98.32        38.41 o                         
  -1  13   4          0.03         13.59         8.19 o                         
   0  13   4          0.02         -8.47         8.47 o                         
 -14   1   5         56.98         56.49        10.09 o                         
 -13   1   5         98.89         98.33        13.23 o                         
 -12   1   5        177.62        198.56        18.31 o                         
 -11   1   5          0.76         12.52        12.74 o                         
 -10   1   5         61.92         71.24        11.78 o                         
  -9   1   5         84.59         92.20         9.24 o                         
  -8   1   5        145.86        124.98        11.70 o                         
  -7   1   5        193.25        209.49        14.22 o                         
  -6   1   5       1402.42       1397.28        55.68 o                         
  -5   1   5        250.22        248.64        10.94 o                         
  -4   1   5        551.82        465.88         8.56 o                         
  -3   1   5         45.59         59.32         3.15 o                         
  -2   1   5        903.44       1222.36        24.16 o                         
  -1   1   5      97304.38      74022.38       882.70 o                         
   0   1   5       8310.34       8544.59        63.62 o                         
   1   1   5       2346.62       2845.44        24.46 o                         
   2   1   5        201.66        278.34         6.05 o                         
   3   1   5       1116.99        998.53        16.19 o                         
   4   1   5       1046.17       1095.37        16.63 o                         
   5   1   5       5145.00       5094.33        41.16 o                         
   6   1   5         34.26         11.19         2.87 o                         
   7   1   5        786.97        711.39        18.72 o                         
   8   1   5       1279.81       1365.33        29.24 o                         
   9   1   5        653.22        674.47        22.12 o                         
  10   1   5         14.29          9.72        11.92 o                         
  11   1   5        157.59        147.07        26.31 o                         
  12   1   5          3.77         -0.92        11.04 o                         
  13   1   5          9.51         19.45        10.23 o                         
  14   1   5          0.20         -1.20         5.67 o                         
 -13   2   5        243.27        274.63        26.49 o                         
 -12   2   5         51.94         63.05        12.05 o                         
 -11   2   5        454.19        469.70        34.31 o                         
 -10   2   5        832.94        757.15        55.91 o                         
  -9   2   5       1222.86       1161.17        28.16 o                         
  -8   2   5       2872.26       2802.44        65.73 o                         
  -7   2   5       5239.44       4867.74        70.24 o                         
  -6   2   5       3639.71       3449.94        59.68 o                         
  -5   2   5         67.63        128.29         6.83 o                         
  -4   2   5          7.45          8.59         3.13 o                         
  -3   2   5       4152.20       4044.82        58.48 o                         
  -2   2   5         16.45         83.06         6.17 o                         
  -1   2   5       2853.29       2833.91        29.60 o                         
   0   2   5         68.58         67.83         3.14 o                         
   1   2   5         52.64         50.05         3.90 o                         
   2   2   5       1346.97       1320.45        21.50 o                         
   3   2   5        168.77        157.53         6.40 o                         
   4   2   5       4442.12       4453.46        34.35 o                         
   5   2   5       2143.12       2212.29        27.72 o                         
   6   2   5        383.91        357.21        12.47 o                         
   7   2   5       2131.36       2278.50        33.91 o                         
   8   2   5       1315.16       1346.30        25.60 o                         
   9   2   5        748.11        830.11        23.54 o                         
  10   2   5       1235.46       1212.62        73.08 o                         
  11   2   5       1887.26       1795.33        85.90 o                         
  12   2   5        594.88        625.62        47.19 o                         
  13   2   5        540.21        598.87        50.32 o                         
 -13   3   5         69.67         66.71        13.18 o                         
 -12   3   5         97.49        108.63        15.15 o                         
 -11   3   5        370.47        356.89        29.89 o                         
 -10   3   5        363.71        380.05        30.74 o                         
  -9   3   5         83.71         98.88        11.72 o                         
  -8   3   5         10.19          5.35         4.14 o                         
  -7   3   5        354.65        364.82        12.57 o                         
  -6   3   5        182.14        219.30         9.72 o                         
  -5   3   5         56.09        101.63         5.90 o                         
  -4   3   5        373.14        333.26        13.79 o                         
  -3   3   5       1382.10       1517.90        25.32 o                         
  -2   3   5      13590.95      13300.28        66.42 o                         
  -1   3   5       1614.04       1606.15        22.73 o                         
   0   3   5        454.54        522.08        10.02 o                         
   1   3   5       1553.89       1407.49        17.46 o                         
   2   3   5       1261.66       1048.43        21.39 o                         
   3   3   5          3.51          5.70         2.07 o                         
   4   3   5        270.44        296.92         9.53 o                         
   5   3   5       2159.94       2116.12        39.67 o                         
   6   3   5       5368.63       5659.10        62.28 o                         
   7   3   5        421.59        398.76        14.69 o                         
   8   3   5        125.88        137.62        10.76 o                         
   9   3   5         33.71         32.50        11.67 o                         
  10   3   5         38.90         25.55        12.73 o                         
  11   3   5          2.47         12.28        16.89 o                         
  12   3   5         12.53         12.23         9.75 o                         
  13   3   5          8.20         19.46         9.37 o                         
 -13   4   5         18.36         20.62         9.22 o                         
 -12   4   5         15.69         33.36         8.42 o                         
 -11   4   5          5.52         -6.37         9.51 o                         
 -10   4   5          4.63          6.90         8.28 o                         
  -9   4   5         16.03          5.34         6.09 o                         
  -8   4   5          2.49          4.55         5.28 o                         
  -7   4   5         57.94         59.77         6.38 o                         
  -6   4   5          0.14          4.40         2.55 o                         
  -5   4   5        498.62        588.26        49.12 o                         
  -4   4   5        118.20        119.06         6.74 o                         
  -3   4   5        147.47        129.52         7.54 o                         
  -2   4   5       2992.94       3042.99        50.65 o                         
  -1   4   5       3238.56       3447.17        40.34 o                         
   0   4   5        203.39        228.60         7.90 o                         
   1   4   5        657.06        725.26        15.79 o                         
   2   4   5        317.67        380.89        11.16 o                         
   3   4   5       3432.47       3773.83        47.18 o                         
   4   4   5        191.67        201.42        12.11 o                         
   5   4   5         42.09         43.83         6.80 o                         
   6   4   5        261.64        237.57        14.87 o                         
   7   4   5        335.59        357.35        18.22 o                         
   8   4   5        172.07        181.97        12.38 o                         
   9   4   5          7.40          3.56         8.96 o                         
  10   4   5          4.62          5.27         8.77 o                         
  11   4   5          0.51          9.89        10.67 o                         
  12   4   5          0.66          0.75         8.56 o                         
  13   4   5         53.54         57.47        11.93 o                         
 -13   5   5         48.38         21.84         9.63 o                         
 -12   5   5         22.81         43.75        12.14 o                         
 -11   5   5         11.43          9.50         7.43 o                         
 -10   5   5          3.56          5.99         7.87 o                         
  -9   5   5         68.64         59.55        11.82 o                         
  -8   5   5        135.71        127.93        25.99 o                         
  -7   5   5        126.08        128.16         9.56 o                         
  -6   5   5          0.60          0.86         2.94 o                         
  -5   5   5         72.74         81.64        10.34 o                         
  -4   5   5        134.07        151.16         9.13 o                         
  -3   5   5        183.67        198.29         9.67 o                         
  -2   5   5       5335.82       5559.76       107.29 o                         
  -1   5   5       2516.86       2527.77        29.50 o                         
   0   5   5       3550.51       3553.96        46.18 o                         
   1   5   5       2311.43       2067.70        35.51 o                         
   2   5   5       2298.59       2186.59        32.91 o                         
   3   5   5        536.92        471.79        14.63 o                         
   4   5   5       1668.90       1638.87        43.21 o                         
   5   5   5       1755.49       1661.21        38.83 o                         
   6   5   5       2529.64       2602.85        50.13 o                         
   7   5   5         54.14         61.31         7.74 o                         
   8   5   5         32.03         44.18        14.10 o                         
   9   5   5         31.91         18.12        10.25 o                         
  10   5   5         14.94         15.37        10.02 o                         
  11   5   5         16.88         15.18        10.16 o                         
  12   5   5         17.14         12.64         8.81 o                         
  13   5   5          4.89         17.68         8.93 o                         
 -12   6   5         96.82         93.65        10.55 o                         
 -11   6   5        202.51        218.50        20.68 o                         
 -10   6   5        748.92        809.54        44.91 o                         
  -9   6   5        121.44        160.44        19.35 o                         
  -8   6   5       1110.81       1210.30        52.27 o                         
  -7   6   5        418.20        455.06        19.96 o                         
  -6   6   5        895.64       1002.76        26.81 o                         
  -5   6   5       1534.46       1536.03        48.47 o                         
  -4   6   5       3322.36       3342.32       193.21 o                         
  -3   6   5        726.78        710.06        58.78 o                         
  -2   6   5       1112.31       1064.68        28.81 o                         
  -1   6   5       1178.36       1233.34        28.83 o                         
   0   6   5       1937.88       1868.73        41.63 o                         
   1   6   5       1066.95       1071.47        34.35 o                         
   2   6   5         49.62         63.33         6.00 o                         
   3   6   5        876.29        869.50        24.11 o                         
   4   6   5       1179.93       1273.74        42.49 o                         
   5   6   5        712.42        715.56        18.89 o                         
   6   6   5       2211.42       2309.44        62.89 o                         
   7   6   5          1.06          8.52         9.51 o                         
   8   6   5        449.18        445.74        45.15 o                         
   9   6   5         10.95         25.84        10.93 o                         
  10   6   5        561.11        660.28        40.94 o                         
  11   6   5        451.58        510.06        32.46 o                         
  12   6   5         90.52         96.16        14.15 o                         
 -11   7   5         75.03         73.21        10.38 o                         
 -10   7   5        206.39        210.29        18.50 o                         
  -9   7   5          9.53         21.64         8.55 o                         
  -8   7   5          1.05          3.22         6.98 o                         
  -7   7   5         16.71         14.26         8.90 o                         
  -6   7   5        158.56        150.42        18.72 o                         
  -5   7   5          9.64         12.12         5.39 o                         
  -4   7   5        101.96         92.94         9.62 o                         
  -3   7   5        538.31        550.58        21.28 o                         
  -2   7   5        655.07        711.86        35.34 o                         
  -1   7   5        110.77        112.00        15.36 o                         
   0   7   5        618.90        596.74        26.50 o                         
   1   7   5        873.38        834.55        37.05 o                         
   2   7   5       1869.18       1819.32        54.41 o                         
   3   7   5        622.34        681.39        23.04 o                         
   4   7   5        571.31        620.12        21.71 o                         
   5   7   5        108.48        120.88         9.76 o                         
   6   7   5        401.45        362.32        28.00 o                         
   7   7   5        153.69        184.64        28.74 o                         
   8   7   5         73.89         75.64        19.38 o                         
   9   7   5         27.37         24.31         8.96 o                         
  10   7   5         17.98         26.21         8.94 o                         
  11   7   5         29.80         24.28         9.59 o                         
 -11   8   5         13.44          3.23         6.19 o                         
 -10   8   5         12.69         12.08         6.95 o                         
  -9   8   5          2.97          3.51         5.26 o                         
  -8   8   5         25.32         23.26         8.68 o                         
  -7   8   5          1.48         18.06         8.72 o                         
  -6   8   5          3.65          1.71        14.23 o                         
  -5   8   5        178.80        172.32        28.79 o                         
  -4   8   5         85.53         70.25        20.85 o                         
  -3   8   5          4.37         10.84         5.44 o                         
  -2   8   5          0.40          4.24         4.83 o                         
  -1   8   5        151.59        147.74        12.37 o                         
   0   8   5         14.50         10.92        10.26 o                         
   1   8   5          3.52          0.29         4.23 o                         
   2   8   5         26.29         27.99         7.55 o                         
   3   8   5        120.85        104.91        12.07 o                         
   4   8   5         73.06         75.25        14.83 o                         
   5   8   5         65.15         54.89        11.65 o                         
   6   8   5         51.40         59.03        12.24 o                         
   7   8   5          8.99         14.25        11.16 o                         
   8   8   5          5.76         11.45        11.40 o                         
   9   8   5          7.71         11.06         6.34 o                         
  10   8   5          0.80         -5.05         5.47 o                         
  11   8   5         29.54         10.12         5.69 o                         
  -9   9   5         48.69         55.60        10.10 o                         
  -8   9   5          0.02          6.33         6.25 o                         
  -7   9   5         39.01         41.97        12.54 o                         
  -6   9   5         90.38        109.06        14.83 o                         
  -5   9   5         65.13         66.65        12.82 o                         
  -4   9   5        467.13        478.57        31.68 o                         
  -3   9   5        836.51        750.11        39.82 o                         
  -2   9   5        176.52        153.47        18.10 o                         
  -1   9   5         93.72         62.53        10.76 o                         
   0   9   5       1607.92       1599.53        71.90 o                         
   1   9   5       3760.54       3373.58        95.98 o                         
   2   9   5       1610.85       1564.42        58.32 o                         
   3   9   5       1066.07       1083.47        55.30 o                         
   4   9   5        254.79        326.77        30.49 o                         
   5   9   5        269.30        268.15        23.47 o                         
   6   9   5        315.45        335.59        37.16 o                         
   7   9   5         91.67         61.89        15.19 o                         
   8   9   5        110.71        146.02        15.81 o                         
   9   9   5          0.12          1.32         4.77 o                         
  10   9   5          0.07          6.42         4.76 o                         
  -8  10   5        169.19        183.79        21.35 o                         
  -7  10   5        293.43        320.93        20.89 o                         
  -6  10   5        253.51        290.29        25.17 o                         
  -5  10   5        796.47        860.77        38.88 o                         
  -4  10   5        602.50        603.32        39.20 o                         
  -3  10   5        398.84        441.82        29.55 o                         
  -2  10   5        562.62        541.64        32.80 o                         
  -1  10   5        576.55        547.37        29.95 o                         
   0  10   5        196.94        169.78        18.77 o                         
   1  10   5         93.02         76.25        13.19 o                         
   2  10   5         17.11          8.46        11.06 o                         
   3  10   5        338.72        335.01        30.23 o                         
   4  10   5         96.69        113.87        15.67 o                         
   5  10   5        468.77        463.90        25.53 o                         
   6  10   5        100.27        106.41        15.38 o                         
   7  10   5        144.72        151.97        29.26 o                         
   8  10   5        154.59        153.19        15.06 o                         
  -7  11   5         11.05          5.01         6.14 o                         
  -6  11   5         39.82         38.51        11.43 o                         
  -5  11   5          0.81          0.11         8.27 o                         
  -4  11   5         21.84         28.03         7.98 o                         
  -3  11   5          0.46         -0.01         6.51 o                         
  -2  11   5        104.20        123.93        17.54 o                         
  -1  11   5        200.70        221.43        22.66 o                         
   0  11   5          0.84         -8.80         8.80 o                         
   1  11   5         57.83         42.38         8.76 o                         
   2  11   5          6.84         10.29         7.00 o                         
   3  11   5         89.16         88.32        15.59 o                         
   4  11   5        262.94        255.86        23.24 o                         
   5  11   5        131.21        119.80        36.92 o                         
   6  11   5         94.72         75.68        38.79 o                         
   7  11   5         25.70         25.39         7.30 o                         
  -5  12   5         42.78         48.22        13.19 o                         
  -4  12   5         63.22         74.99        13.14 o                         
  -3  12   5          0.25          1.48         5.47 o                         
  -2  12   5          0.42         -4.59         6.44 o                         
  -1  12   5          1.41          8.09         7.82 o                         
   0  12   5         13.70         10.62         7.35 o                         
   1  12   5         24.95         35.49         7.75 o                         
   2  12   5          4.43          0.15         5.72 o                         
   3  12   5          2.90         20.41         6.30 o                         
   4  12   5         25.03         22.58         9.41 o                         
   5  12   5         52.18         13.11         5.61 o                         
 -14   0   6        185.01        173.52        22.21 o                         
 -13   0   6        189.77        208.33        32.82 o                         
 -12   0   6        146.39        123.58        32.16 o                         
 -11   0   6          3.19         14.22        10.27 o                         
 -10   0   6         35.74         49.26        24.52 o                         
  -9   0   6         81.97         88.62        15.53 o                         
  -8   0   6        185.34        206.00        19.00 o                         
  -7   0   6         81.84         64.67        11.98 o                         
  -6   0   6       1140.71       1179.12        45.47 o                         
  -5   0   6       1208.88       1005.56        40.26 o                         
  -4   0   6         48.84         47.26         6.18 o                         
  -3   0   6        329.54        341.66         9.86 o                         
  -2   0   6       1398.78       1439.61        19.11 o                         
  -1   0   6      42168.07      38521.57       103.35 o                         
   0   0   6      14124.72      15390.46       204.95 o                         
   1   0   6      32604.65      32503.16       206.45 o                         
   2   0   6         53.76         43.65         4.12 o                         
   3   0   6         91.84        102.54         6.34 o                         
   4   0   6       7424.00       7292.46        75.91 o                         
   5   0   6       4192.61       4140.29        70.06 o                         
   6   0   6       1015.94        983.19        33.69 o                         
   7   0   6         69.34         83.93        11.39 o                         
   8   0   6         30.67         22.43         5.55 o                         
   9   0   6        363.88        329.60        41.21 o                         
  10   0   6          4.54         -9.66        13.11 o                         
  11   0   6        173.02        205.95        40.51 o                         
  12   0   6         61.98         63.07        22.02 o                         
  13   0   6          0.78         -8.02         8.02 o                         
 -14   1   6         30.67         20.03         8.96 o                         
 -13   1   6        107.85        108.19        17.51 o                         
 -12   1   6         64.47         62.36        10.19 o                         
 -11   1   6        111.48        111.92        21.33 o                         
 -10   1   6        383.26        316.83        29.91 o                         
  -9   1   6        983.52        989.81        29.13 o                         
  -8   1   6        483.49        452.12        19.65 o                         
  -7   1   6       2492.89       2333.73        47.56 o                         
  -6   1   6       1540.16       1528.82        36.99 o                         
  -5   1   6       2673.81       2457.37        34.88 o                         
  -4   1   6        103.00         92.54         5.01 o                         
  -3   1   6       1419.28       1419.37        20.75 o                         
  -2   1   6        195.15        216.14        10.72 o                         
  -1   1   6      16477.20      15909.66        47.66 o                         
   0   1   6       4358.74       4460.95        37.59 o                         
   1   1   6        316.66        319.26         7.37 o                         
   2   1   6       1095.78       1104.96        15.23 o                         
   3   1   6        153.22        148.58         5.07 o                         
   4   1   6        422.00        494.23        10.44 o                         
   5   1   6        864.79        858.55        14.78 o                         
   6   1   6        413.27        448.35        13.95 o                         
   7   1   6       1346.10       1297.20        27.85 o                         
   8   1   6       1017.25       1110.40        26.95 o                         
   9   1   6        687.53        677.67        23.17 o                         
  10   1   6        322.18        306.70        37.41 o                         
  11   1   6        771.42        724.43        54.41 o                         
  12   1   6        222.92        231.31        22.91 o                         
  13   1   6        146.72        161.99        20.64 o                         
 -13   2   6         15.48          8.57         6.74 o                         
 -12   2   6         13.00         11.46         7.53 o                         
 -11   2   6         68.43         71.38        13.84 o                         
 -10   2   6         94.54         69.75        19.73 o                         
  -9   2   6         45.87         43.05         6.74 o                         
  -8   2   6         12.72         16.66         7.05 o                         
  -7   2   6        609.17        552.31        19.00 o                         
  -6   2   6        317.24        299.91        13.49 o                         
  -5   2   6        850.68        939.98        30.27 o                         
  -4   2   6         28.79         35.47         2.89 o                         
  -3   2   6       1090.19       1170.94        30.50 o                         
  -2   2   6        686.78        773.39        15.22 o                         
  -1   2   6          0.00          9.39         2.73 o                         
   0   2   6       2269.58       2486.40        27.85 o                         
   1   2   6        198.48        179.91         4.21 o                         
   2   2   6        390.52        374.72         9.24 o                         
   3   2   6        849.64        940.34        17.49 o                         
   4   2   6        377.91        444.15        12.69 o                         
   5   2   6        361.67        395.05        10.81 o                         
   6   2   6         18.66         24.64         4.04 o                         
   7   2   6        204.74        217.70        10.96 o                         
   8   2   6         36.72         27.47         5.43 o                         
   9   2   6        565.04        553.08        25.57 o                         
  10   2   6         58.45         49.60        16.72 o                         
  11   2   6         92.77        100.95        17.30 o                         
  12   2   6          0.65          8.29        10.65 o                         
  13   2   6          3.90          8.06         7.96 o                         
 -13   3   6         82.68         94.81        14.97 o                         
 -12   3   6         16.65         32.82        11.91 o                         
 -11   3   6         16.40          8.79        11.62 o                         
 -10   3   6        615.80        567.37        51.36 o                         
  -9   3   6       1103.26       1126.94        61.35 o                         
  -8   3   6       1569.36       1491.64        34.95 o                         
  -7   3   6       1733.74       1629.06        32.28 o                         
  -6   3   6       3060.62       3041.94        46.43 o                         
  -5   3   6        363.42        326.58        12.81 o                         
  -4   3   6       1744.76       1714.98        26.38 o                         
  -3   3   6         12.59          9.00         3.72 o                         
  -2   3   6         11.53         25.26         2.76 o                         
  -1   3   6        708.92        590.32        10.05 o                         
   0   3   6       1274.67       1187.77        14.06 o                         
   1   3   6        337.89        377.77         9.27 o                         
   2   3   6        749.46        809.37        19.65 o                         
   3   3   6        880.23        977.05        22.71 o                         
   4   3   6        221.40        315.74        31.80 o                         
   5   3   6         88.81        144.25        10.64 o                         
   6   3   6         36.80         46.07         7.34 o                         
   7   3   6        554.55        494.71        23.00 o                         
   8   3   6        360.70        399.88        17.60 o                         
   9   3   6        169.28        156.90        19.28 o                         
  10   3   6        333.70        341.49        39.18 o                         
  11   3   6        996.64       1040.38        63.28 o                         
  12   3   6        267.31        295.95        30.42 o                         
  13   3   6        235.08        260.48        23.73 o                         
 -13   4   6        161.38        174.54        18.13 o                         
 -12   4   6        140.47        144.45        20.74 o                         
 -11   4   6         55.21         47.96        15.24 o                         
 -10   4   6         49.99         49.72        12.08 o                         
  -9   4   6         23.80         21.59         8.36 o                         
  -8   4   6          1.83          3.08         4.64 o                         
  -7   4   6        402.08        433.56        23.24 o                         
  -6   4   6        411.10        442.34        22.93 o                         
  -5   4   6         98.12        116.11         8.19 o                         
  -4   4   6        600.64        601.45        28.55 o                         
  -3   4   6         49.93         66.66         5.71 o                         
  -2   4   6        967.74        834.21        16.15 o                         
  -1   4   6       7533.47       6956.34        60.56 o                         
   0   4   6       8812.37       8544.97        57.23 o                         
   1   4   6        264.89        270.53         8.80 o                         
   2   4   6       7372.97       6985.79        63.12 o                         
   3   4   6       1166.18       1059.88        25.75 o                         
   4   4   6       2398.23       2128.15        41.15 o                         
   5   4   6       1442.67       1430.04        47.14 o                         
   6   4   6       2555.80       2612.09        48.79 o                         
   7   4   6        662.77        694.13        25.29 o                         
   8   4   6        735.61        712.71        24.12 o                         
   9   4   6         12.49         18.27        10.43 o                         
  10   4   6         20.97         16.39         9.58 o                         
  11   4   6         34.72         51.23        15.92 o                         
  12   4   6          6.36         10.62         8.80 o                         
  13   4   6          0.09          0.76         4.10 o                         
 -13   5   6         42.45         34.40        11.07 o                         
 -12   5   6         98.38        105.33        16.33 o                         
 -11   5   6        143.05        179.32        25.00 o                         
 -10   5   6        239.74        290.09        27.62 o                         
  -9   5   6          6.30          9.70         9.70 o                         
  -8   5   6       1221.91       1323.96        62.71 o                         
  -7   5   6        513.96        569.60        19.80 o                         
  -6   5   6       1807.54       1848.35        34.58 o                         
  -5   5   6       1270.29       1184.85        36.69 o                         
  -4   5   6        117.44         92.14        10.53 o                         
  -3   5   6        179.77        217.01        14.60 o                         
  -2   5   6       1626.98       1634.80        45.92 o                         
  -1   5   6       1588.87       1519.15        31.54 o                         
   0   5   6        204.71        172.13        10.81 o                         
   1   5   6        510.76        520.58        15.70 o                         
   2   5   6        550.52        601.27        25.35 o                         
   3   5   6        201.17        218.93        13.11 o                         
   4   5   6       4541.78       4455.61        60.67 o                         
   5   5   6        954.33        926.08        29.49 o                         
   6   5   6        705.04        744.31        23.37 o                         
   7   5   6         15.86         21.88         5.29 o                         
   8   5   6       1477.93       1362.27        55.46 o                         
   9   5   6        303.45        293.38        26.24 o                         
  10   5   6        147.82        140.50        19.45 o                         
  11   5   6         80.23         95.29        18.82 o                         
  12   5   6          4.41          4.43         7.20 o                         
 -12   6   6          9.20         13.27        13.39 o                         
 -11   6   6          4.58          3.48         7.11 o                         
 -10   6   6          4.25         13.93        10.25 o                         
  -9   6   6        104.59        111.04        19.07 o                         
  -8   6   6         57.28         81.89        16.52 o                         
  -7   6   6        316.21        346.18        42.33 o                         
  -6   6   6        303.91        307.25        13.80 o                         
  -5   6   6        333.42        345.35        17.24 o                         
  -4   6   6         69.24         89.15        10.75 o                         
  -3   6   6        280.60        312.33        18.93 o                         
  -2   6   6         76.40         79.00         9.43 o                         
  -1   6   6       1155.56       1215.80        89.58 o                         
   0   6   6        207.70        216.49        15.92 o                         
   1   6   6         13.51         14.47         3.89 o                         
   2   6   6        110.05        140.26        11.06 o                         
   3   6   6          8.73          6.51         3.76 o                         
   4   6   6         24.80         21.34         5.45 o                         
   5   6   6        220.70        227.57        12.21 o                         
   6   6   6        107.43        127.67        10.00 o                         
   7   6   6        236.92        219.11        25.40 o                         
   8   6   6        270.67        245.34        27.59 o                         
   9   6   6          0.32         -7.37         7.37 o                         
  10   6   6         53.75         56.06        11.02 o                         
  11   6   6          0.19          9.99         7.75 o                         
  12   6   6          7.32         15.80         5.25 o                         
 -11   7   6         53.38         75.78        13.82 o                         
 -10   7   6        290.95        322.15        25.48 o                         
  -9   7   6         53.97         54.21        12.56 o                         
  -8   7   6       1354.05       1506.97        65.50 o                         
  -7   7   6       1064.10       1086.96        69.05 o                         
  -6   7   6        748.40        745.84        47.15 o                         
  -5   7   6        591.26        607.31        27.74 o                         
  -4   7   6        496.50        526.19        27.78 o                         
  -3   7   6       1135.89       1176.33        38.12 o                         
  -2   7   6       1056.11       1122.49        31.55 o                         
  -1   7   6         46.69         56.32         8.85 o                         
   0   7   6         15.72         19.56         5.68 o                         
   1   7   6         50.76         56.53         7.32 o                         
   2   7   6        137.32        145.92        10.77 o                         
   3   7   6        139.27        114.91         9.89 o                         
   4   7   6         10.51         14.54         4.80 o                         
   5   7   6        470.84        469.26        18.70 o                         
   6   7   6          6.12         29.07         8.66 o                         
   7   7   6          0.73         19.26        12.39 o                         
   8   7   6        165.71        177.50        23.21 o                         
   9   7   6        114.75        143.54        17.22 o                         
  10   7   6        115.21        133.79        16.77 o                         
  11   7   6        183.76        179.23        16.02 o                         
 -10   8   6         52.87         47.53        11.98 o                         
  -9   8   6         11.94         -7.48        12.05 o                         
  -8   8   6         12.01          4.50        10.47 o                         
  -7   8   6        174.74        178.45        28.82 o                         
  -6   8   6          5.29         -0.16         8.05 o                         
  -5   8   6         38.99         34.27        14.79 o                         
  -4   8   6         73.44         50.74        10.70 o                         
  -3   8   6       1586.77       1604.83        52.81 o                         
  -2   8   6       1368.62       1398.98        35.89 o                         
  -1   8   6        948.59        880.38        29.99 o                         
   0   8   6       1410.05       1456.09        50.92 o                         
   1   8   6       1367.94       1379.00        75.87 o                         
   2   8   6       1581.19       1594.37        47.21 o                         
   3   8   6       1763.82       1761.42        46.57 o                         
   4   8   6        598.77        596.93        41.20 o                         
   5   8   6        369.72        439.72        26.87 o                         
   6   8   6        971.84       1071.36        46.33 o                         
   7   8   6        465.28        520.05        36.68 o                         
   8   8   6        313.25        332.99        22.32 o                         
   9   8   6         53.72         49.52         8.63 o                         
  10   8   6         44.84         52.19         8.18 o                         
 -10   9   6         25.17         24.42         9.88 o                         
  -9   9   6         98.57        101.08        20.56 o                         
  -8   9   6        125.92        122.69        16.44 o                         
  -7   9   6        264.68        369.35        30.68 o                         
  -6   9   6        322.56        374.07        26.19 o                         
  -5   9   6        823.92        864.02        41.81 o                         
  -4   9   6        124.66        133.07        20.05 o                         
  -3   9   6         14.82         10.31         6.39 o                         
  -2   9   6          2.41         -8.57         8.68 o                         
  -1   9   6        200.46        191.72        19.19 o                         
   0   9   6        737.32        697.90        41.61 o                         
   1   9   6        133.92        122.57        24.31 o                         
   2   9   6          0.22          3.80         9.41 o                         
   3   9   6        356.92        284.53        28.41 o                         
   4   9   6         50.99         44.66         9.74 o                         
   5   9   6         29.22         23.72         8.56 o                         
   6   9   6         12.47         13.22        10.73 o                         
   7   9   6         88.28         91.63        18.39 o                         
   8   9   6        119.20        109.55        13.52 o                         
   9   9   6         78.53         82.78         9.75 o                         
  -8  10   6         28.45         19.99         8.57 o                         
  -7  10   6          9.22         13.75         7.23 o                         
  -6  10   6          2.28          0.19         7.65 o                         
  -5  10   6          0.36         -2.55         6.55 o                         
  -4  10   6         54.94         62.51        13.11 o                         
  -3  10   6          3.77          1.38         8.09 o                         
  -2  10   6         44.90         47.07        10.83 o                         
  -1  10   6          1.05          4.66         8.28 o                         
   0  10   6        109.50        104.60        14.47 o                         
   1  10   6        382.77        370.40        31.72 o                         
   2  10   6        639.24        626.49        41.04 o                         
   3  10   6        763.73        727.33        64.05 o                         
   4  10   6        163.26        136.67        15.86 o                         
   5  10   6         65.65         60.49        11.17 o                         
   6  10   6          0.18          6.40         6.96 o                         
   7  10   6         20.36         21.58        13.47 o                         
   8  10   6          2.01          5.04         4.87 o                         
  -7  11   6         65.60         75.59        11.19 o                         
  -6  11   6        105.51        118.93        13.21 o                         
  -5  11   6        257.29        264.86        26.20 o                         
  -4  11   6        253.26        256.65        28.36 o                         
  -3  11   6        265.93        269.34        29.09 o                         
  -2  11   6         55.13         52.31        15.21 o                         
  -1  11   6        111.99        122.44        16.49 o                         
   0  11   6        158.23        152.96        18.57 o                         
   1  11   6        347.23        342.65        23.71 o                         
   2  11   6          0.27         -5.43         5.43 o                         
   3  11   6         29.88         35.18         8.86 o                         
   4  11   6         84.12         87.80        10.72 o                         
   5  11   6         45.78         24.46        10.43 o                         
   6  11   6         69.43         63.68        13.00 o                         
   7  11   6         41.74         28.24        11.05 o                         
  -5  12   6          1.15         -1.49        16.96 o                         
  -4  12   6        107.77        122.16        22.47 o                         
  -3  12   6        242.26        267.20        23.54 o                         
  -2  12   6        341.99        357.19        28.74 o                         
  -1  12   6        422.39        408.54       111.76 o                         
   0  12   6        187.01        203.16        26.43 o                         
   1  12   6        187.51        174.21        16.15 o                         
   2  12   6         93.36         93.06        11.77 o                         
   3  12   6        102.54        103.49        15.90 o                         
   4  12   6        140.99         45.39        14.26 o                         
 -13   1   7        128.16        158.07        20.13 o                         
 -12   1   7        227.25        186.25        19.82 o                         
 -11   1   7          5.60          6.68         9.79 o                         
 -10   1   7        167.39        169.85        22.39 o                         
  -9   1   7        331.62        327.35        14.56 o                         
  -8   1   7         32.03         28.15         6.15 o                         
  -7   1   7        779.74        810.15        29.30 o                         
  -6   1   7        554.24        583.83        24.08 o                         
  -5   1   7        339.69        370.73        14.30 o                         
  -4   1   7         86.03         86.05         7.24 o                         
  -3   1   7        302.40        241.79         8.16 o                         
  -2   1   7       3696.32       3633.81        42.89 o                         
  -1   1   7      12207.39      11960.66        99.81 o                         
   0   1   7       1478.96       1318.52        11.18 o                         
   1   1   7       1082.94       1321.23        12.69 o                         
   2   1   7         24.12          6.01         2.19 o                         
   3   1   7          2.74          6.81         1.79 o                         
   4   1   7       5819.19       5835.43        45.21 o                         
   5   1   7        501.38        531.41        15.41 o                         
   6   1   7       1657.08       1721.01        36.60 o                         
   7   1   7          2.34          5.58         3.90 o                         
   8   1   7         12.90          4.74         3.25 o                         
   9   1   7        209.29        199.65        23.92 o                         
  10   1   7         29.09         11.37         9.98 o                         
  11   1   7        114.00        111.44        22.80 o                         
  12   1   7          0.42         -3.69         9.54 o                         
  13   1   7          0.62         -3.47         3.65 o                         
 -13   2   7         75.50         85.97        14.45 o                         
 -12   2   7        127.01        141.48        21.00 o                         
 -11   2   7          0.59          7.50         9.15 o                         
 -10   2   7        766.60        691.65        53.70 o                         
  -9   2   7       1334.93       1285.99        33.91 o                         
  -8   2   7       2746.11       2608.30        49.90 o                         
  -7   2   7       6572.93       6400.59        82.24 o                         
  -6   2   7       3992.33       3723.19        48.78 o                         
  -5   2   7       3447.46       3406.39        54.28 o                         
  -4   2   7       7905.64       8291.40       176.90 o                         
  -3   2   7       6552.15       6203.41        63.60 o                         
  -2   2   7        746.49        719.70        14.72 o                         
  -1   2   7       2085.49       1879.06        25.70 o                         
   0   2   7        915.91        858.83        16.44 o                         
   1   2   7         73.07        105.56         3.49 o                         
   2   2   7        127.37        136.86         5.27 o                         
   3   2   7        441.97        479.87        10.91 o                         
   4   2   7          7.98          6.18         2.11 o                         
   5   2   7        103.28         95.22         5.45 o                         
   6   2   7        250.80        239.45        10.80 o                         
   7   2   7         28.99         46.39         5.42 o                         
   8   2   7         81.70        107.89        12.61 o                         
   9   2   7        274.06        251.58        33.32 o                         
  10   2   7        403.25        441.15        42.63 o                         
  11   2   7       1554.59       1659.78        93.34 o                         
  12   2   7        674.25        765.08        47.84 o                         
  13   2   7        258.40        290.52        24.16 o                         
 -13   3   7         41.03         35.72        11.84 o                         
 -12   3   7         55.87         78.35        16.51 o                         
 -11   3   7        279.72        290.43        33.28 o                         
 -10   3   7         10.19         18.25         9.53 o                         
  -9   3   7        224.09        240.23        34.20 o                         
  -8   3   7         37.92         39.20         8.93 o                         
  -7   3   7          1.10         10.48         4.63 o                         
  -6   3   7        119.29        120.13         8.89 o                         
  -5   3   7        683.45        730.88        20.84 o                         
  -4   3   7         94.91         94.21         6.53 o                         
  -3   3   7       3509.42       3347.63        47.58 o                         
  -2   3   7        236.56        230.37         9.71 o                         
  -1   3   7          6.45         28.34         4.35 o                         
   0   3   7          1.37         26.12        19.54 o                         
   1   3   7       2369.39       2111.58        31.23 o                         
   2   3   7        137.15        119.26         5.70 o                         
   3   3   7         16.51         17.45         7.13 o                         
   4   3   7       2720.12       2729.16        54.55 o                         
   5   3   7       1119.14       1150.09        29.11 o                         
   6   3   7        483.83        407.85        20.34 o                         
   7   3   7        322.87        354.99        18.18 o                         
   8   3   7          0.50         -6.82         6.82 o                         
   9   3   7        219.83        185.66        16.34 o                         
  10   3   7         20.79         18.89        10.51 o                         
  11   3   7          0.06         -8.25         9.15 o                         
  12   3   7          3.92          1.70         9.62 o                         
  13   3   7          3.25         -1.21         5.89 o                         
 -13   4   7          0.22         -1.73         4.21 o                         
 -12   4   7          3.69          4.13         7.64 o                         
 -11   4   7         32.27         23.22        16.02 o                         
 -10   4   7        105.29         76.56        19.05 o                         
  -9   4   7        113.53        121.75        23.74 o                         
  -8   4   7        166.84        196.17        14.49 o                         
  -7   4   7          6.48          9.83         5.83 o                         
  -6   4   7         74.44         69.42        10.11 o                         
  -5   4   7        500.99        528.72        21.18 o                         
  -4   4   7        377.30        407.33        19.60 o                         
  -3   4   7        562.74        607.74        33.52 o                         
  -2   4   7        203.51        210.72        12.79 o                         
  -1   4   7        400.67        451.54        15.92 o                         
   0   4   7         19.18         27.98         5.30 o                         
   1   4   7          0.38          8.66         3.55 o                         
   2   4   7         49.45         71.88         7.04 o                         
   3   4   7        674.28        758.51        22.47 o                         
   4   4   7         24.48         36.63         5.91 o                         
   5   4   7        170.37        155.67        11.70 o                         
   6   4   7         27.89         41.04         7.45 o                         
   7   4   7        546.59        522.70        25.64 o                         
   8   4   7         45.31         24.45         9.28 o                         
   9   4   7         92.30         85.28        14.21 o                         
  10   4   7         59.47         41.10        15.11 o                         
  11   4   7          7.03          3.44         9.61 o                         
  12   4   7         40.67         46.56        11.46 o                         
  13   4   7         22.78          8.22         4.41 o                         
 -12   5   7        104.69        112.54        15.95 o                         
 -11   5   7         12.19         19.65        11.03 o                         
 -10   5   7         20.65         24.76        10.01 o                         
  -9   5   7         11.41         12.81        10.57 o                         
  -8   5   7        115.85         98.59        22.75 o                         
  -7   5   7        141.62        130.01        10.04 o                         
  -6   5   7         27.35         30.87         5.67 o                         
  -5   5   7          7.69          9.67         7.46 o                         
  -4   5   7          1.43         11.44         5.27 o                         
  -3   5   7        353.41        305.16        27.47 o                         
  -2   5   7        214.95        192.55        13.32 o                         
  -1   5   7        534.04        476.07        18.24 o                         
   0   5   7       2167.96       2195.44        37.99 o                         
   1   5   7       1220.34       1128.29        27.70 o                         
   2   5   7       4608.52       4467.34        56.56 o                         
   3   5   7        847.74        838.30        25.57 o                         
   4   5   7       3399.18       3238.88        53.05 o                         
   5   5   7       1891.48       1990.84        41.14 o                         
   6   5   7       1342.36       1249.28        30.48 o                         
   7   5   7        209.93        248.84        15.12 o                         
   8   5   7        225.01        192.92        21.07 o                         
   9   5   7         23.93         27.57         8.20 o                         
  10   5   7         45.10         34.48        11.03 o                         
  11   5   7          6.83         10.18         5.98 o                         
  12   5   7          1.35          5.25         7.12 o                         
 -12   6   7         58.14         73.19        11.41 o                         
 -11   6   7        105.78        117.75        23.00 o                         
 -10   6   7        182.70        194.13        28.81 o                         
  -9   6   7        346.15        390.05        37.97 o                         
  -8   6   7       1753.21       1809.95        71.94 o                         
  -7   6   7        583.11        586.32        40.26 o                         
  -6   6   7       1203.18       1272.38        27.63 o                         
  -5   6   7       1690.45       1765.08        38.92 o                         
  -4   6   7        851.92        830.80        26.35 o                         
  -3   6   7       4383.64       4240.62       161.29 o                         
  -2   6   7       1906.60       1901.77        44.59 o                         
  -1   6   7       2234.89       2076.05        51.00 o                         
   0   6   7       3912.66       3668.17        57.44 o                         
   1   6   7        147.11        138.05        10.87 o                         
   2   6   7          0.21          3.17         3.85 o                         
   3   6   7        203.48        218.15        14.27 o                         
   4   6   7        415.27        431.43        18.40 o                         
   5   6   7        592.63        696.06        21.92 o                         
   6   6   7        198.22        206.74        14.63 o                         
   7   6   7        163.98        176.63        22.54 o                         
   8   6   7        598.27        617.49        38.93 o                         
   9   6   7        821.34        872.51        36.79 o                         
  10   6   7        405.38        412.86        25.80 o                         
  11   6   7        311.16        354.71        29.07 o                         
  12   6   7         27.33         12.53        14.75 o                         
 -11   7   7          3.79          1.93         6.63 o                         
 -10   7   7          0.25          6.12        15.40 o                         
  -9   7   7         56.54         31.06        17.83 o                         
  -8   7   7         30.09         37.23        11.92 o                         
  -7   7   7         73.07         85.11        16.78 o                         
  -6   7   7        151.40        150.12        18.54 o                         
  -5   7   7        164.94        162.78        12.86 o                         
  -4   7   7         20.69         18.26         5.10 o                         
  -3   7   7        582.14        565.60        20.87 o                         
  -2   7   7          0.48          2.03         5.41 o                         
  -1   7   7         28.80         38.76         8.89 o                         
   0   7   7        115.67        115.80        13.38 o                         
   1   7   7         62.12         49.12         8.85 o                         
   2   7   7        391.32        382.42        17.32 o                         
   3   7   7       1175.45       1133.28        31.03 o                         
   4   7   7        718.82        737.32        21.81 o                         
   5   7   7        644.88        682.71        37.22 o                         
   6   7   7        253.73        263.69        27.40 o                         
   7   7   7         28.44         33.36        13.30 o                         
   8   7   7          0.19          7.96         7.84 o                         
   9   7   7          0.85          8.98         6.19 o                         
  10   7   7          0.14          6.16         5.86 o                         
  11   7   7          0.11          0.29         4.36 o                         
 -10   8   7          4.90         11.90         6.61 o                         
  -9   8   7          6.85         14.62         9.85 o                         
  -8   8   7          3.76        -11.32        17.72 o                         
  -7   8   7          0.28          7.45         8.91 o                         
  -6   8   7         42.67         52.89        13.88 o                         
  -5   8   7          7.72          6.20         7.92 o                         
  -4   8   7         41.23         66.80        17.22 o                         
  -3   8   7        266.89        224.72        25.15 o                         
  -2   8   7         63.44         46.16         7.61 o                         
  -1   8   7          8.96          4.57         4.65 o                         
   0   8   7          1.89          0.16         6.57 o                         
   1   8   7         38.89         30.93        10.26 o                         
   2   8   7         37.79         46.81         6.86 o                         
   3   8   7         14.43         19.05         8.77 o                         
   4   8   7         26.28          1.01         6.74 o                         
   5   8   7          1.20         -4.48         5.54 o                         
   6   8   7         14.27         23.06         8.30 o                         
   7   8   7         19.39         26.98        10.28 o                         
   8   8   7         15.24          9.17         6.72 o                         
   9   8   7          0.02         -5.18         5.18 o                         
  10   8   7          5.76          1.80         4.97 o                         
  -9   9   7         14.05         25.50        10.01 o                         
  -8   9   7         11.34         23.44         8.90 o                         
  -7   9   7        188.80        210.61        22.36 o                         
  -6   9   7        117.02        102.08        23.26 o                         
  -5   9   7         10.79         13.36         7.32 o                         
  -4   9   7        140.38        162.87        26.97 o                         
  -3   9   7        461.17        375.76        31.52 o                         
  -2   9   7          3.68         -6.62         6.62 o                         
  -1   9   7        228.71        206.10        21.03 o                         
   0   9   7        496.43        504.19        46.82 o                         
   1   9   7        772.69        741.20        56.52 o                         
   2   9   7       2076.35       1996.65        87.89 o                         
   3   9   7       2206.84       2171.42        76.34 o                         
   4   9   7        722.27        769.69        38.55 o                         
   5   9   7        961.59        995.54        42.76 o                         
   6   9   7        859.14        903.17        45.17 o                         
   7   9   7        370.77        408.30        35.03 o                         
   8   9   7         79.37         79.48         9.41 o                         
   9   9   7         17.38         18.08         8.74 o                         
  -8  10   7         37.06         50.01        10.60 o                         
  -7  10   7        149.08        164.82        16.11 o                         
  -6  10   7        136.73        165.79        22.18 o                         
  -5  10   7        417.36        469.89        31.54 o                         
  -4  10   7        189.09        235.93        30.77 o                         
  -3  10   7        198.25        223.74        29.21 o                         
  -2  10   7        691.49        614.95        38.37 o                         
  -1  10   7        268.61        247.81        32.29 o                         
   0  10   7        368.74        391.96        32.15 o                         
   1  10   7        253.17        232.25        21.17 o                         
   2  10   7         14.84         19.55         9.23 o                         
   3  10   7         10.28          6.53         6.46 o                         
   4  10   7         20.74         13.38         5.77 o                         
   5  10   7        114.09        122.07        22.08 o                         
   6  10   7         16.67         31.97        15.35 o                         
   7  10   7         96.83         86.11        14.64 o                         
   8  10   7        162.98        177.36        19.34 o                         
  -7  11   7          2.55         -5.30         5.95 o                         
  -6  11   7        107.32        127.37        16.84 o                         
  -5  11   7         11.78         28.27         9.77 o                         
  -4  11   7          0.12         12.80         6.50 o                         
  -3  11   7         18.01          1.35         7.35 o                         
  -2  11   7        131.59        126.12        20.50 o                         
  -1  11   7        311.92        312.17        31.85 o                         
   0  11   7        217.16        228.97        22.30 o                         
   1  11   7        119.70        117.99        13.88 o                         
   2  11   7         59.11         88.48        10.55 o                         
   3  11   7         87.28         85.72         9.56 o                         
   4  11   7        122.59        120.41        11.59 o                         
   5  11   7         33.07         27.90         7.56 o                         
   6  11   7          4.87          3.43         3.88 o                         
  -4  12   7         25.19         36.26         8.12 o                         
  -3  12   7          9.83          4.10         9.55 o                         
  -2  12   7          6.91          0.41         4.09 o                         
  -1  12   7          2.14          2.77         6.91 o                         
   0  12   7         34.15         35.67        13.03 o                         
   1  12   7          4.41         -9.59        13.00 o                         
   2  12   7         10.57          5.46         5.23 o                         
   3  12   7         20.88         18.26        10.19 o                         
   4  12   7          0.05         -4.44         7.86 o                         
 -13   0   8        244.37        241.29        33.78 o                         
 -12   0   8        453.55        475.43        54.26 o                         
 -11   0   8          1.38         -1.02        10.59 o                         
 -10   0   8         12.35          5.58        13.97 o                         
  -9   0   8        430.34        400.79        27.64 o                         
  -8   0   8        178.60        194.27        19.13 o                         
  -7   0   8        252.24        250.82        24.06 o                         
  -6   0   8          0.09         -1.66         5.45 o                         
  -5   0   8          4.09          2.43         6.23 o                         
  -4   0   8        541.23        506.00        31.05 o                         
  -3   0   8       6546.22       6645.62        97.14 o                         
  -2   0   8       9000.05       9279.21        56.67 o                         
  -1   0   8       2227.12       2247.82        40.39 o                         
   0   0   8       1860.57       1566.45        24.22 o                         
   1   0   8        446.50        547.19        15.59 o                         
   2   0   8       3737.09       3939.10        40.20 o                         
   3   0   8       1808.03       1514.36        21.36 o                         
   4   0   8       8744.00       9734.03       114.12 o                         
   5   0   8        568.64        590.44        18.12 o                         
   6   0   8       4162.29       4398.81        75.21 o                         
   7   0   8        497.81        521.96        25.16 o                         
   8   0   8         42.30         50.31         9.68 o                         
   9   0   8        179.49        226.30        43.14 o                         
  10   0   8          0.43         30.57        18.52 o                         
  11   0   8         18.81         19.73        10.87 o                         
  12   0   8          0.05         -0.69         6.72 o                         
  13   0   8          1.01         -2.68         5.31 o                         
 -13   1   8         24.80         26.16         9.80 o                         
 -12   1   8        149.84        160.20        23.74 o                         
 -11   1   8         63.45         57.76        15.50 o                         
 -10   1   8        565.54        513.61        37.27 o                         
  -9   1   8        692.82        669.24        29.08 o                         
  -8   1   8        400.15        418.30        18.68 o                         
  -7   1   8       2317.11       2191.42        49.37 o                         
  -6   1   8       1005.02        917.00        31.16 o                         
  -5   1   8        711.74        653.82        19.62 o                         
  -4   1   8       1100.58        993.26        22.91 o                         
  -3   1   8       5605.67       5519.42        50.48 o                         
  -2   1   8       6204.70       6500.33        33.49 o                         
  -1   1   8       4205.84       4623.87        40.26 o                         
   0   1   8       9102.25       9308.83        68.22 o                         
   1   1   8       2999.68       3078.21        38.59 o                         
   2   1   8         20.38         20.74         2.05 o                         
   3   1   8        252.74        290.77         7.45 o                         
   4   1   8         84.49         87.68         5.01 o                         
   5   1   8          0.09          3.84         3.18 o                         
   6   1   8        494.12        516.31        20.76 o                         
   7   1   8         23.31         29.04         5.66 o                         
   8   1   8        354.87        370.52        14.98 o                         
   9   1   8        157.07        161.50        21.42 o                         
  10   1   8         73.99         71.81        18.46 o                         
  11   1   8        133.71        153.81        19.41 o                         
  12   1   8        147.26        139.60        15.95 o                         
  13   1   8         15.47         11.31         5.16 o                         
 -13   2   8         40.01         33.18        11.24 o                         
 -12   2   8         87.74         76.07        13.08 o                         
 -11   2   8         63.82         79.82        16.95 o                         
 -10   2   8        417.23        347.90        37.51 o                         
  -9   2   8        178.65        145.75        21.53 o                         
  -8   2   8         26.36         26.61         4.64 o                         
  -7   2   8        150.80        163.97        11.75 o                         
  -6   2   8         98.87         89.91         8.12 o                         
  -5   2   8          5.32          6.44         3.60 o                         
  -4   2   8        485.25        486.94        12.61 o                         
  -3   2   8       1685.11       1903.92        33.91 o                         
  -2   2   8       3630.91       3572.46        42.03 o                         
  -1   2   8       1035.75       1216.72        17.47 o                         
   0   2   8        300.02        360.35        15.25 o                         
   1   2   8         75.23         85.12         6.18 o                         
   2   2   8        519.21        512.14        18.86 o                         
   3   2   8          2.19          6.58         3.27 o                         
   4   2   8         11.79          6.97         2.39 o                         
   5   2   8         10.48         15.28         2.93 o                         
   6   2   8        485.35        461.89        24.97 o                         
   7   2   8          4.62          7.82         4.38 o                         
   8   2   8        120.02        120.48        10.44 o                         
   9   2   8          4.00         16.56        12.63 o                         
  10   2   8         24.91         17.94        10.17 o                         
  11   2   8          6.38          6.54         7.00 o                         
  12   2   8          3.73         -0.62         5.22 o                         
  13   2   8          0.81         -0.41         2.60 o                         
 -13   3   8          7.10          5.44         7.93 o                         
 -12   3   8         13.75          9.65        14.28 o                         
 -11   3   8         19.13          8.66         7.96 o                         
 -10   3   8        480.67        495.43        44.77 o                         
  -9   3   8        206.52        200.75        30.03 o                         
  -8   3   8       1248.63       1311.62        47.76 o                         
  -7   3   8       1338.71       1382.14        36.07 o                         
  -6   3   8        733.60        671.53        27.68 o                         
  -5   3   8        663.46        667.87        19.88 o                         
  -4   3   8       1464.96       1403.26        26.81 o                         
  -3   3   8       4898.94       4961.76        95.46 o                         
  -2   3   8       4076.75       3999.53        49.79 o                         
  -1   3   8       1355.60       1303.82        34.55 o                         
   0   3   8       1165.51       1136.57        23.06 o                         
   1   3   8          2.24          7.59         3.33 o                         
   2   3   8        701.17        799.75        20.76 o                         
   3   3   8         91.86        104.09        16.02 o                         
   4   3   8        112.67        110.14         9.00 o                         
   5   3   8          1.45          5.88         2.86 o                         
   6   3   8          5.15          4.69         4.49 o                         
   7   3   8        722.78        781.51        21.99 o                         
   8   3   8         50.53         70.26         7.23 o                         
   9   3   8        252.04        282.00        26.46 o                         
  10   3   8          4.29         -6.77         6.77 o                         
  11   3   8        244.48        229.64        27.03 o                         
  12   3   8        244.16        285.18        26.05 o                         
  13   3   8        135.68        138.40        26.95 o                         
 -13   4   8         37.44         36.14        11.54 o                         
 -12   4   8         91.65         95.87        16.51 o                         
 -11   4   8        222.22        212.60        26.99 o                         
 -10   4   8         11.42         26.64        12.32 o                         
  -9   4   8         65.28         37.19        13.69 o                         
  -8   4   8        105.26        109.17        22.98 o                         
  -7   4   8         82.69        100.68         8.70 o                         
  -6   4   8         93.09         92.84         8.08 o                         
  -5   4   8        382.68        407.46        16.73 o                         
  -4   4   8       1105.60       1127.53        32.56 o                         
  -3   4   8       1432.96       1399.62        34.42 o                         
  -2   4   8       1092.42       1163.95       108.88 o                         
  -1   4   8       2936.34       2659.46        56.29 o                         
   0   4   8       1962.72       1838.31        32.50 o                         
   1   4   8        116.86         75.42         7.53 o                         
   2   4   8       3032.84       2921.18        43.25 o                         
   3   4   8       2829.80       2726.80        62.45 o                         
   4   4   8       1186.42       1233.28        37.74 o                         
   5   4   8       2922.24       2867.78        49.93 o                         
   6   4   8       2116.98       2110.06        61.85 o                         
   7   4   8       1318.94       1359.01        35.36 o                         
   8   4   8          0.78         -6.64         6.72 o                         
   9   4   8        511.58        473.85        31.66 o                         
  10   4   8         41.95         57.71        21.53 o                         
  11   4   8         29.28         25.60        20.88 o                         
  12   4   8          7.91         12.76         5.75 o                         
 -12   5   8        141.04        147.15        17.68 o                         
 -11   5   8        225.29        211.84        25.89 o                         
 -10   5   8        145.04        138.84        19.61 o                         
  -9   5   8        274.44        304.89        37.21 o                         
  -8   5   8         16.74          0.85        14.09 o                         
  -7   5   8        902.63        937.04        25.72 o                         
  -6   5   8       1945.33       1948.01        36.00 o                         
  -5   5   8       1048.60       1119.07        26.55 o                         
  -4   5   8        105.61         98.63        11.18 o                         
  -3   5   8       2364.23       2286.22        56.04 o                         
  -2   5   8        663.87        730.32        25.76 o                         
  -1   5   8       3053.74       3076.46        46.36 o                         
   0   5   8       3538.10       3504.32        57.05 o                         
   1   5   8       6025.92       5872.83        64.58 o                         
   2   5   8        428.04        413.94        17.78 o                         
   3   5   8        262.63        284.79        15.45 o                         
   4   5   8         33.68         44.64         6.95 o                         
   5   5   8         72.94         72.39         8.05 o                         
   6   5   8        219.72        210.91        11.75 o                         
   7   5   8        200.50        167.25        19.77 o                         
   8   5   8        474.72        532.06        33.42 o                         
   9   5   8        511.38        506.79        31.86 o                         
  10   5   8        192.34        168.85        23.97 o                         
  11   5   8        249.29        280.41        21.90 o                         
  12   5   8          1.86          1.48         3.38 o                         
 -12   6   8          0.40          8.42         5.28 o                         
 -11   6   8         25.11         29.41        10.40 o                         
 -10   6   8        213.01        243.50        30.33 o                         
  -9   6   8        227.76        242.75        25.83 o                         
  -8   6   8         54.99         57.21        14.95 o                         
  -7   6   8         28.03         19.27        10.52 o                         
  -6   6   8         88.75         89.97         7.87 o                         
  -5   6   8        181.27        192.50        13.63 o                         
  -4   6   8         36.86         28.95         6.02 o                         
  -3   6   8         16.30          9.40         5.20 o                         
  -2   6   8         85.40        101.28        10.86 o                         
  -1   6   8        562.74        522.10        22.95 o                         
   0   6   8        188.70        288.99       131.05 o                         
   1   6   8        213.23        210.46        13.66 o                         
   2   6   8          5.59          8.33         4.40 o                         
   3   6   8         25.45         29.77         6.46 o                         
   4   6   8        148.23        175.64        12.04 o                         
   5   6   8         49.55         41.20        13.07 o                         
   6   6   8         52.71         35.80        11.71 o                         
   7   6   8          0.04         14.61         7.16 o                         
   8   6   8         68.44         66.81        11.47 o                         
   9   6   8        125.37        122.33        14.06 o                         
  10   6   8        149.46        127.14        17.02 o                         
  11   6   8        103.62         90.40        11.83 o                         
 -11   7   8         32.44         30.34         8.18 o                         
 -10   7   8         37.20         49.78        22.66 o                         
  -9   7   8        105.44        116.02        20.99 o                         
  -8   7   8        151.67        177.55        23.51 o                         
  -7   7   8        513.07        580.81        41.67 o                         
  -6   7   8        699.54        724.53        46.01 o                         
  -5   7   8        887.39        887.05        50.35 o                         
  -4   7   8        358.75        371.60        18.70 o                         
  -3   7   8       1122.56       1126.51        33.51 o                         
  -2   7   8        342.22        333.75        17.83 o                         
  -1   7   8        491.94        464.57        20.55 o                         
   0   7   8         32.20         35.40         6.17 o                         
   1   7   8         11.25         11.30         4.20 o                         
   2   7   8        141.56        144.27        10.21 o                         
   3   7   8         18.44         17.69         7.23 o                         
   4   7   8        104.38        101.11         8.75 o                         
   5   7   8        490.37        423.77        28.93 o                         
   6   7   8        227.22        219.42        21.10 o                         
   7   7   8          4.97         13.66         8.26 o                         
   8   7   8         69.40         87.68        13.39 o                         
   9   7   8        216.94        214.77        16.54 o                         
  10   7   8        244.42        261.61        20.56 o                         
  11   7   8        104.63         64.52        14.96 o                         
 -10   8   8         33.36         30.84         6.83 o                         
  -9   8   8          6.75         -2.16         8.18 o                         
  -8   8   8         17.88          9.25        11.26 o                         
  -7   8   8         80.67         46.66        16.36 o                         
  -6   8   8        142.16        158.24        21.05 o                         
  -5   8   8         22.18          9.70        17.13 o                         
  -4   8   8         32.07         35.66        15.67 o                         
  -3   8   8       1005.60        949.20        64.07 o                         
  -2   8   8         60.65         60.56        18.12 o                         
  -1   8   8        495.81        491.28        25.88 o                         
   0   8   8       1129.77       1186.76        54.73 o                         
   1   8   8        563.75        605.46        29.06 o                         
   2   8   8        749.78        703.71        43.83 o                         
   3   8   8        250.27        223.60        24.94 o                         
   4   8   8        720.29        781.04        34.69 o                         
   5   8   8        954.91       1004.29        38.99 o                         
   6   8   8       1276.59       1321.33        48.97 o                         
   7   8   8        673.95        744.04        36.36 o                         
   8   8   8        341.52        369.35        21.26 o                         
   9   8   8         94.21         82.78         9.47 o                         
  10   8   8         47.29         32.78         6.74 o                         
  -9   9   8        139.60        168.85        18.63 o                         
  -8   9   8        237.53        242.61        26.40 o                         
  -7   9   8        143.57        157.16        23.84 o                         
  -6   9   8        281.54        286.13        31.13 o                         
  -5   9   8        259.18        268.33        26.00 o                         
  -4   9   8         96.79        111.67        22.51 o                         
  -3   9   8          0.86         16.03         9.60 o                         
  -2   9   8        424.69        424.22        42.08 o                         
  -1   9   8         30.99         36.35        10.92 o                         
   0   9   8       1328.05       1221.19        61.90 o                         
   1   9   8         20.16         26.34        10.47 o                         
   2   9   8         33.54         24.06        10.87 o                         
   3   9   8         66.58         52.69        10.37 o                         
   4   9   8          9.84          8.90         6.13 o                         
   5   9   8         23.22         14.14         5.89 o                         
   6   9   8        120.02        105.38        13.36 o                         
   7   9   8         28.10         22.90        10.46 o                         
   8   9   8          5.26         10.06         4.29 o                         
   9   9   8         99.86         79.81        34.38 o                         
  -8  10   8         66.81         71.19        11.61 o                         
  -7  10   8         11.93         15.74         8.32 o                         
  -6  10   8          3.89         14.86         8.85 o                         
  -5  10   8         10.84         19.09         7.62 o                         
  -4  10   8         32.00         24.41         7.97 o                         
  -3  10   8        132.77        113.60        22.06 o                         
  -2  10   8        100.43         74.12        18.53 o                         
  -1  10   8         28.86         41.48        14.57 o                         
   0  10   8        179.67        152.44        19.91 o                         
   1  10   8         58.56         79.77        13.12 o                         
   2  10   8          4.85         -6.96         7.32 o                         
   3  10   8         16.32         23.83         7.20 o                         
   4  10   8        120.60        125.16        14.32 o                         
   5  10   8        108.46        105.62        14.43 o                         
   6  10   8        104.64        111.11        16.83 o                         
   7  10   8        110.48         78.14        20.61 o                         
   8  10   8         18.19         19.19         9.26 o                         
  -6  11   8         88.60        125.00        20.53 o                         
  -5  11   8        238.44        295.01        26.59 o                         
  -4  11   8        111.25        124.13        13.71 o                         
  -3  11   8         82.02         88.49        12.86 o                         
  -2  11   8        116.68        129.10        20.05 o                         
  -1  11   8         58.38         67.16        12.47 o                         
   0  11   8        185.34        170.18        18.66 o                         
   1  11   8         92.85        110.93        15.03 o                         
   2  11   8          0.76         -0.47         6.09 o                         
   3  11   8          6.36         -6.71         6.71 o                         
   4  11   8          7.73         -2.02         4.70 o                         
   5  11   8         88.84         68.15        29.38 o                         
   6  11   8         56.79         24.24         7.20 o                         
  -3  12   8        150.12        161.05        23.17 o                         
  -2  12   8        212.87        192.21        99.67 o                         
  -1  12   8        173.99        122.85        14.54 o                         
   0  12   8        126.96         73.87        12.22 o                         
   1  12   8        175.91        133.76        24.58 o                         
   2  12   8        336.32        250.40        85.15 o                         
   3  12   8        421.38        240.80        99.06 o                         
 -13   1   9         32.63         32.31         9.42 o                         
 -12   1   9         74.34         67.80        15.51 o                         
 -11   1   9        317.28        303.67        27.44 o                         
 -10   1   9        477.38        496.47        36.14 o                         
  -9   1   9         84.26         71.53        15.23 o                         
  -8   1   9        323.59        311.71        15.78 o                         
  -7   1   9          9.92         14.93         5.02 o                         
  -6   1   9          0.12          0.56         4.87 o                         
  -5   1   9        175.02        190.76        11.00 o                         
  -4   1   9        186.04        220.95         8.99 o                         
  -3   1   9        222.91        260.19         7.56 o                         
  -2   1   9       5154.07       5739.63        41.44 o                         
  -1   1   9      23623.75      23742.76       157.75 o                         
   0   1   9       6864.63       7296.99        48.98 o                         
   1   1   9        515.92        491.79        11.99 o                         
   2   1   9        591.42        531.26         9.84 o                         
   3   1   9       1392.63       1297.19        17.69 o                         
   4   1   9       2770.39       3031.93        47.22 o                         
   5   1   9        961.37        896.57        31.00 o                         
   6   1   9        163.04        187.53        11.64 o                         
   7   1   9         11.87         11.39         4.34 o                         
   8   1   9         78.06         88.78         9.05 o                         
   9   1   9        285.73        307.84        38.77 o                         
  10   1   9        314.54        296.25        32.63 o                         
  11   1   9         20.05         14.89         6.79 o                         
  12   1   9          1.09          0.87         4.11 o                         
  13   1   9          1.92          8.77         9.11 o                         
 -13   2   9          5.39         11.70        10.01 o                         
 -12   2   9         36.11         39.13        10.28 o                         
 -11   2   9         11.36         -4.31         9.68 o                         
 -10   2   9        487.62        511.72        45.47 o                         
  -9   2   9       1209.06       1125.47        56.50 o                         
  -8   2   9        842.31        784.72        26.02 o                         
  -7   2   9       3720.53       3734.47        56.60 o                         
  -6   2   9       2912.21       2676.48        42.67 o                         
  -5   2   9       3724.84       3604.61        73.51 o                         
  -4   2   9       1088.94       1029.52        17.10 o                         
  -3   2   9       3370.31       3472.96        32.14 o                         
  -2   2   9      10163.68      10249.56        55.41 o                         
  -1   2   9       5579.38       5880.32       223.91 o                         
   0   2   9       1325.53       1373.80        35.76 o                         
   1   2   9        112.52        114.54         7.11 o                         
   2   2   9       1334.00       1431.48        37.74 o                         
   3   2   9        782.52        762.01        24.43 o                         
   4   2   9        254.57        214.26        11.33 o                         
   5   2   9         13.23          7.19         4.43 o                         
   6   2   9        312.81        327.58        31.50 o                         
   7   2   9         65.54         70.82         7.24 o                         
   8   2   9          1.58         11.33         5.58 o                         
   9   2   9        446.19        450.11        24.37 o                         
  10   2   9        231.85        256.99        19.74 o                         
  11   2   9        349.83        372.58        32.08 o                         
  12   2   9        329.74        362.34        22.97 o                         
  13   2   9         17.51         16.71         9.72 o                         
 -13   3   9         10.38         17.99         6.34 o                         
 -12   3   9          4.81         12.18         7.08 o                         
 -11   3   9          0.45          7.70         9.14 o                         
 -10   3   9         83.67         77.08        17.89 o                         
  -9   3   9        150.00        175.45        30.31 o                         
  -8   3   9        125.39        122.00        15.25 o                         
  -7   3   9          0.53         -0.97         3.91 o                         
  -6   3   9        273.56        262.93        13.09 o                         
  -5   3   9        532.43        533.58        18.14 o                         
  -4   3   9       1528.90       1523.32        40.53 o                         
  -3   3   9       2283.37       2290.08        40.75 o                         
  -2   3   9       2657.06       2690.95        41.65 o                         
  -1   3   9        359.10        345.65        27.78 o                         
   0   3   9       3131.60       3143.74        41.97 o                         
   1   3   9         60.65         42.28         5.07 o                         
   2   3   9        625.82        639.41        26.77 o                         
   3   3   9       1153.83       1104.53        42.98 o                         
   4   3   9       1096.51       1095.71        36.39 o                         
   5   3   9        349.71        347.89        15.26 o                         
   6   3   9        702.10        705.62        26.86 o                         
   7   3   9        644.22        665.07        20.53 o                         
   8   3   9          1.67         10.33         9.73 o                         
   9   3   9        366.01        400.00        28.76 o                         
  10   3   9         81.98         90.74        11.53 o                         
  11   3   9        186.88        193.27        24.09 o                         
  12   3   9         73.01         74.97        11.09 o                         
  13   3   9          0.13          1.20         6.90 o                         
 -12   4   9         10.28         10.95         8.09 o                         
 -11   4   9         14.38          9.05         9.12 o                         
 -10   4   9         62.41         73.10        15.35 o                         
  -9   4   9         65.80         62.13        18.73 o                         
  -8   4   9         47.65         26.72        10.65 o                         
  -7   4   9         15.12         15.71         3.96 o                         
  -6   4   9          0.81          4.41         3.61 o                         
  -5   4   9         86.27         96.59         8.50 o                         
  -4   4   9        374.11        372.18        19.15 o                         
  -3   4   9         51.87         77.39         8.79 o                         
  -2   4   9         12.95         15.38         4.30 o                         
  -1   4   9         73.21         83.72         7.75 o                         
   0   4   9         31.30         52.24        10.05 o                         
   1   4   9       1028.48       1128.07        26.74 o                         
   2   4   9         57.24         58.63         6.79 o                         
   3   4   9         56.05         58.70         7.36 o                         
   4   4   9         25.04         17.96         4.55 o                         
   5   4   9        185.92        195.62        10.38 o                         
   6   4   9        486.53        464.94        19.10 o                         
   7   4   9        902.76        894.88        29.16 o                         
   8   4   9        530.28        609.04        31.49 o                         
   9   4   9         50.26         47.77        13.32 o                         
  10   4   9          0.30         -0.55         9.52 o                         
  11   4   9          4.04          6.07         5.98 o                         
  12   4   9          6.91         13.07         9.33 o                         
 -12   5   9        110.46        121.75        15.00 o                         
 -11   5   9         29.19         23.67         9.68 o                         
 -10   5   9        119.04        132.17        16.00 o                         
  -9   5   9        159.45        145.19        25.92 o                         
  -8   5   9         30.12         19.38        10.81 o                         
  -7   5   9         18.53         11.88        10.20 o                         
  -6   5   9        207.19        209.80        12.22 o                         
  -5   5   9          0.09          5.28         2.90 o                         
  -4   5   9         40.89         20.05         9.21 o                         
  -3   5   9        663.52        674.08        26.24 o                         
  -2   5   9        233.41        201.49        14.14 o                         
  -1   5   9        567.03        556.49        17.80 o                         
   0   5   9       1410.34       1268.30        30.06 o                         
   1   5   9       1050.70        993.29        27.14 o                         
   2   5   9        987.72        960.63        27.48 o                         
   3   5   9       1972.42       1801.93        38.98 o                         
   4   5   9       1421.90       1450.41        34.58 o                         
   5   5   9       2041.06       2128.49        38.78 o                         
   6   5   9        122.84        137.22        10.63 o                         
   7   5   9        851.66        833.14        41.22 o                         
   8   5   9          1.43         15.56         8.28 o                         
   9   5   9        142.28        154.20        15.61 o                         
  10   5   9        132.50        132.75        14.59 o                         
  11   5   9         70.17         68.63        10.40 o                         
  12   5   9          2.30         -0.80         4.00 o                         
 -11   6   9         99.67         95.21        15.33 o                         
 -10   6   9         81.46         62.22        13.93 o                         
  -9   6   9        888.47        888.18        47.85 o                         
  -8   6   9       1080.18       1124.29        56.96 o                         
  -7   6   9        540.09        511.92        39.39 o                         
  -6   6   9        221.97        284.64        29.43 o                         
  -5   6   9        673.27        657.08        20.62 o                         
  -4   6   9        840.62        883.36        27.62 o                         
  -3   6   9       2309.98       2450.70        44.33 o                         
  -2   6   9       1769.59       1664.83        50.17 o                         
  -1   6   9       1004.43        949.96        29.26 o                         
   0   6   9       1857.16       1699.81        38.46 o                         
   1   6   9       3666.41       3578.09        55.16 o                         
   2   6   9        281.63        296.29        15.65 o                         
   3   6   9        128.45        132.22         9.84 o                         
   4   6   9          0.54         -0.48         3.17 o                         
   5   6   9         93.54         87.11         9.03 o                         
   6   6   9          0.59          7.52         6.92 o                         
   7   6   9        196.68        193.57        19.88 o                         
   8   6   9        732.69        707.03        36.24 o                         
   9   6   9        670.60        663.67        36.16 o                         
  10   6   9        223.68        254.26        28.72 o                         
  11   6   9        170.80        185.66        14.83 o                         
 -11   7   9          4.91          3.77         5.57 o                         
 -10   7   9         31.40         32.48         9.32 o                         
  -9   7   9         72.39         62.03        16.98 o                         
  -8   7   9          2.68         21.63        10.90 o                         
  -7   7   9          0.26         -0.40         9.92 o                         
  -6   7   9          0.94          1.67         8.57 o                         
  -5   7   9         12.25          3.15         7.82 o                         
  -4   7   9          5.12         19.70        11.74 o                         
  -3   7   9        143.63        145.55        11.77 o                         
  -2   7   9          2.77          2.44         7.22 o                         
  -1   7   9        106.48        118.05        10.63 o                         
   0   7   9        177.93        203.08        14.41 o                         
   1   7   9          7.70         14.65         5.28 o                         
   2   7   9        929.84        851.30        24.51 o                         
   3   7   9        933.47        988.85        27.07 o                         
   4   7   9        247.93        227.74        24.55 o                         
   5   7   9        451.87        455.09        29.43 o                         
   6   7   9        741.35        720.86        36.67 o                         
   7   7   9        221.04        214.62        20.25 o                         
   8   7   9         59.31         55.21         9.09 o                         
   9   7   9         28.49         25.16         6.15 o                         
  10   7   9         19.90         24.44         4.94 o                         
 -10   8   9         11.44         11.98         6.09 o                         
  -9   8   9          2.95          1.69         9.47 o                         
  -8   8   9          1.15          5.75         9.37 o                         
  -7   8   9         35.00         35.54        14.89 o                         
  -6   8   9         94.46         94.61        21.34 o                         
  -5   8   9         29.90         23.15        12.76 o                         
  -4   8   9        158.39        172.85        28.83 o                         
  -3   8   9        256.44        235.09        31.87 o                         
  -2   8   9         12.66         19.95        12.66 o                         
  -1   8   9          2.73         -6.37         9.80 o                         
   0   8   9          4.20          4.14         7.89 o                         
   1   8   9        346.72        377.21        38.69 o                         
   2   8   9          3.69         31.70        23.87 o                         
   3   8   9         11.14         15.74         6.84 o                         
   4   8   9          1.34         -9.38         9.38 o                         
   5   8   9         36.79         14.04         6.22 o                         
   6   8   9         83.31        102.89        13.88 o                         
   7   8   9         37.60         25.88         8.46 o                         
   8   8   9        150.75        138.64        12.67 o                         
   9   8   9          7.77          6.25         4.23 o                         
  -9   9   9          2.89          2.32         5.24 o                         
  -8   9   9         14.55          4.83         8.58 o                         
  -7   9   9          0.13         -0.53         8.33 o                         
  -6   9   9          6.88         34.21        16.18 o                         
  -5   9   9         11.55         -1.27        10.15 o                         
  -4   9   9          2.04         -5.82         8.59 o                         
  -3   9   9        194.40        174.11        26.39 o                         
  -2   9   9          3.43         -9.83         9.83 o                         
  -1   9   9         70.30         92.64        15.74 o                         
   0   9   9        193.28        201.26        22.71 o                         
   1   9   9        179.75        166.08        20.72 o                         
   2   9   9       1224.45       1006.35        66.80 o                         
   3   9   9        236.68        264.14        25.47 o                         
   4   9   9         65.49         66.86        13.01 o                         
   5   9   9        184.67        192.73        18.48 o                         
   6   9   9        547.11        588.32        28.91 o                         
   7   9   9        437.81        445.61        24.28 o                         
   8   9   9        121.40         87.08         9.63 o                         
   9   9   9        107.66        117.89        18.53 o                         
  -8  10   9        209.71        222.13        17.63 o                         
  -7  10   9        299.34        336.65        27.22 o                         
  -6  10   9        538.03        624.26        41.11 o                         
  -5  10   9        357.39        321.97        39.84 o                         
  -4  10   9        171.33        162.19        26.96 o                         
  -3  10   9        155.97        191.29        22.14 o                         
  -2  10   9        511.97        576.78        52.35 o                         
  -1  10   9        239.43        271.68        31.12 o                         
   0  10   9       1073.54       1058.40       126.58 o                         
   1  10   9        159.37        142.05        15.87 o                         
   2  10   9         13.87          5.60         6.20 o                         
   3  10   9          0.02         -2.90         5.40 o                         
   4  10   9          3.94          6.37         6.41 o                         
   5  10   9          3.25        -12.79        17.58 o                         
   6  10   9          8.21          0.05         6.99 o                         
   7  10   9         69.78         49.05        19.62 o                         
  -6  11   9         33.83         40.83        11.14 o                         
  -5  11   9          7.27         10.16        10.67 o                         
  -4  11   9          0.04          5.92         5.86 o                         
  -3  11   9          8.62          5.06         7.15 o                         
  -2  11   9         23.06         18.34         9.62 o                         
  -1  11   9        229.81        232.73        20.60 o                         
   0  11   9         32.81         35.60         9.20 o                         
   1  11   9         35.09         50.31        10.08 o                         
   2  11   9         50.22         54.38         9.48 o                         
   3  11   9        210.55        232.21        22.58 o                         
   4  11   9        355.70        304.51        59.27 o                         
   5  11   9        165.34         89.44        46.97 o                         
  -2  12   9          4.98          5.84        13.80 o                         
  -1  12   9          1.60         -8.57         8.57 o                         
   0  12   9          6.59          0.88         3.86 o                         
   1  12   9         17.53          5.95         6.52 o                         
   2  12   9          8.78         -5.64         6.73 o                         
 -13   0  10        103.60        122.22        21.75 o                         
 -12   0  10          6.27        -13.71        13.71 o                         
 -11   0  10         64.30         59.39        22.27 o                         
 -10   0  10        443.28        447.70        41.77 o                         
  -9   0  10       1104.44       1028.98        91.26 o                         
  -8   0  10         53.28         50.80        10.94 o                         
  -7   0  10        247.79        260.44        22.54 o                         
  -6   0  10        784.00        805.17        44.54 o                         
  -5   0  10          2.89          9.38         7.52 o                         
  -4   0  10        343.66        334.13        27.82 o                         
  -3   0  10        592.21        578.03        20.39 o                         
  -2   0  10      16136.69      16467.02       107.71 o                         
  -1   0  10        109.64        113.31         7.42 o                         
   0   0  10       8803.47       8981.70       217.13 o                         
   1   0  10       9932.98      10794.70       176.77 o                         
   2   0  10       9822.80      10377.37       126.69 o                         
   3   0  10       8426.93       9284.51       175.80 o                         
   4   0  10      17311.96      18175.54       104.73 o                         
   5   0  10       1632.51       1678.71        51.43 o                         
   6   0  10       1934.63       2030.91        69.83 o                         
   7   0  10        895.84        972.90        33.65 o                         
   8   0  10        134.08        139.45        20.03 o                         
   9   0  10          0.61         12.93        12.93 o                         
  10   0  10        191.33        179.87        36.16 o                         
  11   0  10         62.05         71.02        11.67 o                         
  12   0  10         17.03          7.62        14.13 o                         
 -13   1  10          1.43         -1.24         5.55 o                         
 -12   1  10         61.69         60.46        13.23 o                         
 -11   1  10         21.41         21.21         8.48 o                         
 -10   1  10         90.00        100.18        21.04 o                         
  -9   1  10        272.46        265.43        27.05 o                         
  -8   1  10        364.95        346.01        17.30 o                         
  -7   1  10        299.55        311.26        15.67 o                         
  -6   1  10         20.19         28.67         7.14 o                         
  -5   1  10        574.60        518.06        18.52 o                         
  -4   1  10       2307.60       2331.22        43.94 o                         
  -3   1  10          2.57         11.78         3.11 o                         
  -2   1  10       3392.54       3504.68        34.11 o                         
  -1   1  10       1554.32       1621.34        19.63 o                         
   0   1  10       3409.79       3514.78        30.65 o                         
   1   1  10       1316.43       1368.15        18.02 o                         
   2   1  10        205.77        219.04         7.63 o                         
   3   1  10         15.72         19.37         2.78 o                         
   4   1  10        226.23        222.30         8.40 o                         
   5   1  10        202.93        243.13        10.42 o                         
   6   1  10        104.96         97.97         9.89 o                         
   7   1  10          0.30          5.18         5.62 o                         
   8   1  10        167.24        182.86        16.56 o                         
   9   1  10        218.08        238.57        24.94 o                         
  10   1  10        350.39        378.55        25.12 o                         
  11   1  10         70.95         76.84        12.72 o                         
  12   1  10        130.59        136.79        10.47 o                         
  13   1  10          7.40         -0.82         4.99 o                         
 -13   2  10         11.63         16.78         5.81 o                         
 -12   2  10        124.07        118.87        14.65 o                         
 -11   2  10          2.62          7.31         8.83 o                         
 -10   2  10        218.67        189.03        26.98 o                         
  -9   2  10        717.85        719.87        54.47 o                         
  -8   2  10         94.45         78.18        11.27 o                         
  -7   2  10         20.22         17.67         5.31 o                         
  -6   2  10        137.80        111.61         8.43 o                         
  -5   2  10        432.85        424.96        16.78 o                         
  -4   2  10        103.84        133.59         7.36 o                         
  -3   2  10        465.03        586.82        15.18 o                         
  -2   2  10       1260.51       1342.82        27.42 o                         
  -1   2  10        674.22        645.94        17.11 o                         
   0   2  10        222.55        249.53        12.67 o                         
   1   2  10        640.65        773.69        23.21 o                         
   2   2  10         53.33         43.86         4.55 o                         
   3   2  10        105.47         97.00         6.86 o                         
   4   2  10          0.14          2.38         6.43 o                         
   5   2  10        350.50        374.78        21.05 o                         
   6   2  10        111.17        112.22        11.53 o                         
   7   2  10          6.74          1.38         8.97 o                         
   8   2  10          1.04         10.01         5.67 o                         
   9   2  10         41.89         41.66        10.90 o                         
  10   2  10         65.05         50.31         9.47 o                         
  11   2  10          0.04         -7.68         7.68 o                         
  12   2  10          1.49          7.16         3.74 o                         
 -13   3  10         11.76         10.24         4.53 o                         
 -12   3  10         78.72         95.88        13.03 o                         
 -11   3  10         30.62         33.77        12.97 o                         
 -10   3  10        115.91        116.10        23.66 o                         
  -9   3  10        483.66        488.33        37.20 o                         
  -8   3  10        746.10        684.27        77.16 o                         
  -7   3  10       1296.75       1301.39        41.35 o                         
  -6   3  10        181.81        177.95        13.26 o                         
  -5   3  10       2490.97       2608.36        49.68 o                         
  -4   3  10       1534.64       1645.42        45.92 o                         
  -3   3  10       2839.10       2756.46        39.76 o                         
  -2   3  10       2087.62       2132.47        57.84 o                         
  -1   3  10       1043.00       1071.97        49.77 o                         
   0   3  10        883.52        885.35        25.77 o                         
   1   3  10        122.44         95.47        13.27 o                         
   2   3  10        129.41        124.16         8.92 o                         
   3   3  10        165.56        170.29         9.37 o                         
   4   3  10        101.05         87.66         6.40 o                         
   5   3  10         30.24         42.12         6.04 o                         
   6   3  10         97.17         97.12         8.30 o                         
   7   3  10        183.65        180.26        11.55 o                         
   8   3  10         37.31         11.76         6.88 o                         
   9   3  10        206.22        219.40        18.31 o                         
  10   3  10        119.94        140.26        15.62 o                         
  11   3  10        151.43        158.16        16.23 o                         
  12   3  10        297.62        292.47        20.56 o                         
 -12   4  10        200.93        194.62        18.76 o                         
 -11   4  10        154.50        171.79        18.46 o                         
 -10   4  10          1.29         10.44         9.47 o                         
  -9   4  10          5.77         19.25        15.48 o                         
  -8   4  10        110.25        119.29        24.29 o                         
  -7   4  10        177.33        180.12        13.94 o                         
  -6   4  10         12.46         21.97         4.71 o                         
  -5   4  10         62.76         60.69         6.40 o                         
  -4   4  10        108.19        113.64         7.27 o                         
  -3   4  10       2853.50       3016.23        51.73 o                         
  -2   4  10        677.98        682.71        23.61 o                         
  -1   4  10        548.71        555.35        16.74 o                         
   0   4  10       1860.49       1797.10        50.07 o                         
   1   4  10       1877.18       1824.84        34.70 o                         
   2   4  10       1326.71       1267.52        29.90 o                         
   3   4  10       3658.20       3758.74       143.62 o                         
   4   4  10       2183.93       2189.20        86.87 o                         
   5   4  10       4535.28       4746.76        46.42 o                         
   6   4  10        405.48        412.52        17.51 o                         
   7   4  10        848.18        938.40        46.96 o                         
   8   4  10         68.78         67.22        10.24 o                         
   9   4  10        185.56        199.48        19.17 o                         
  10   4  10        179.57        165.39        19.84 o                         
  11   4  10         72.22         83.19        11.78 o                         
  12   4  10         72.39         62.27        10.37 o                         
 -12   5  10          6.37         17.54         5.73 o                         
 -11   5  10         57.82         57.05        12.40 o                         
 -10   5  10         10.70         27.10         8.82 o                         
  -9   5  10        219.48        209.75        23.28 o                         
  -8   5  10         48.95         61.45        19.18 o                         
  -7   5  10        221.44        236.21        33.86 o                         
  -6   5  10        459.76        456.67        20.87 o                         
  -5   5  10        667.62        659.13        19.84 o                         
  -4   5  10        423.35        432.68        17.52 o                         
  -3   5  10        312.92        284.88        15.37 o                         
  -2   5  10        921.00        849.80        28.72 o                         
  -1   5  10       2128.69       2059.18        42.90 o                         
   0   5  10       1094.13       1046.60        27.93 o                         
   1   5  10        936.42        992.70        27.78 o                         
   2   5  10          0.12          1.71         3.44 o                         
   3   5  10        367.47        354.78        19.22 o                         
   4   5  10        119.80        117.54         8.80 o                         
   5   5  10         10.13          5.90         3.68 o                         
   6   5  10        687.73        665.40        36.13 o                         
   7   5  10          1.08          1.60         5.78 o                         
   8   5  10        173.06        147.32        14.75 o                         
   9   5  10        680.21        666.71        35.28 o                         
  10   5  10        236.80        205.49        17.07 o                         
  11   5  10         58.18         57.85         9.19 o                         
 -11   6  10          4.71          5.41         6.25 o                         
 -10   6  10        174.52        147.90        15.62 o                         
  -9   6  10         18.33          8.78         8.78 o                         
  -8   6  10        269.63        273.04        27.96 o                         
  -7   6  10         48.48         29.17        11.64 o                         
  -6   6  10         11.51         13.64         8.98 o                         
  -5   6  10        114.89        115.26        12.15 o                         
  -4   6  10        424.16        438.89        18.43 o                         
  -3   6  10         44.97         46.28         6.29 o                         
  -2   6  10        747.41        754.61        22.79 o                         
  -1   6  10        863.28        869.74        22.80 o                         
   0   6  10        117.98        123.05         9.63 o                         
   1   6  10          1.08          8.44         7.03 o                         
   2   6  10          4.31          7.13         4.63 o                         
   3   6  10         12.83         12.45         4.02 o                         
   4   6  10          5.51          4.39         4.50 o                         
   5   6  10         45.11         39.09        11.59 o                         
   6   6  10         34.35         39.28         9.29 o                         
   7   6  10          0.16          2.12         7.72 o                         
   8   6  10         75.08         63.01        10.14 o                         
   9   6  10          2.58          6.28         5.77 o                         
  10   6  10         20.31         15.00         4.10 o                         
  11   6  10         10.40         -2.74         6.76 o                         
 -11   7  10         58.36         52.07         8.83 o                         
 -10   7  10         16.92         19.05         8.17 o                         
  -9   7  10        261.41        278.96        23.99 o                         
  -8   7  10        236.56        248.22        26.14 o                         
  -7   7  10        378.68        382.11        32.92 o                         
  -6   7  10        761.86        777.23        40.66 o                         
  -5   7  10        385.38        395.39        34.19 o                         
  -4   7  10        281.04        315.79        30.39 o                         
  -3   7  10       1307.10       1295.99        59.87 o                         
  -2   7  10       1626.93       1693.30        47.07 o                         
  -1   7  10        372.41        396.48        17.95 o                         
   0   7  10        220.06        212.58        12.39 o                         
   1   7  10         84.39        103.74        11.66 o                         
   2   7  10        144.66        159.55        10.76 o                         
   3   7  10        186.56        170.65        24.31 o                         
   4   7  10         82.96         53.96        15.20 o                         
   5   7  10          0.08          3.85         7.22 o                         
   6   7  10         28.08         30.42         9.18 o                         
   7   7  10         13.92          8.30         7.35 o                         
   8   7  10         53.47         49.14         9.41 o                         
   9   7  10        222.90        219.49        16.74 o                         
  10   7  10        269.49        218.86        19.28 o                         
 -10   8  10          1.38          1.13         5.29 o                         
  -9   8  10          0.52          2.59        18.25 o                         
  -8   8  10         45.12         49.35        14.27 o                         
  -7   8  10          8.15         14.44        11.62 o                         
  -6   8  10         52.19         61.35        17.55 o                         
  -5   8  10        327.04        314.76        39.94 o                         
  -4   8  10        808.54        828.89        59.82 o                         
  -3   8  10        298.63        334.13        36.84 o                         
  -2   8  10          3.30        -14.67        29.43 o                         
  -1   8  10        142.04        134.92        23.73 o                         
   0   8  10        667.33        728.39        43.21 o                         
   1   8  10        211.99        247.31        30.31 o                         
   2   8  10        709.44        774.43        43.33 o                         
   3   8  10        513.13        528.40        37.02 o                         
   4   8  10        427.81        424.03        32.26 o                         
   5   8  10        403.05        443.69        32.42 o                         
   6   8  10        113.07        140.95        16.22 o                         
   7   8  10        414.51        439.33        26.00 o                         
   8   8  10        148.20        144.37        14.08 o                         
   9   8  10        194.37        182.33        15.76 o                         
  -9   9  10         33.59         33.47         7.20 o                         
  -8   9  10         90.05        104.88        16.31 o                         
  -7   9  10        131.95        137.50        20.64 o                         
  -6   9  10        466.84        511.01        41.95 o                         
  -5   9  10        796.31        794.68        51.59 o                         
  -4   9  10        680.67        694.39        50.19 o                         
  -3   9  10        300.60        296.77        33.82 o                         
  -2   9  10        174.62        161.27        20.02 o                         
  -1   9  10        178.65        200.58        22.81 o                         
   0   9  10        363.07        362.59        37.10 o                         
   1   9  10         39.46         51.75        15.20 o                         
   2   9  10         21.31         26.41         8.19 o                         
   3   9  10          7.27         -3.89        13.27 o                         
   4   9  10         50.78         37.04        19.99 o                         
   5   9  10        101.61        104.47        14.36 o                         
   6   9  10         37.46         42.19         9.61 o                         
   7   9  10         15.07         10.19         4.69 o                         
   8   9  10          0.46         -0.48         6.12 o                         
  -7  10  10         31.43         34.90         6.62 o                         
  -6  10  10         27.32         34.97        10.60 o                         
  -5  10  10         72.54         64.94        11.63 o                         
  -4  10  10         22.40         24.65         8.19 o                         
  -3  10  10         72.36         49.12        11.92 o                         
  -2  10  10        136.57        145.48        17.30 o                         
  -1  10  10          3.91          6.68         8.26 o                         
   0  10  10         68.07         68.82        21.95 o                         
   1  10  10          0.07          4.52         5.94 o                         
   2  10  10         13.76         15.00         6.65 o                         
   3  10  10          5.49          6.23         4.92 o                         
   4  10  10         15.43         20.29         9.42 o                         
   5  10  10          7.72          4.45         5.91 o                         
   6  10  10          6.89          4.52         4.42 o                         
   7  10  10          4.51          5.91         7.69 o                         
  -5  11  10        196.06        226.51        19.08 o                         
  -4  11  10        112.83        124.92        16.87 o                         
  -3  11  10        171.12        133.80        17.24 o                         
  -2  11  10        125.92        118.50        13.60 o                         
  -1  11  10         18.38         21.85         6.94 o                         
   0  11  10         87.09         87.59        12.31 o                         
   1  11  10         94.01        115.15        13.72 o                         
   2  11  10         47.07         43.54         8.10 o                         
   3  11  10         40.53         45.94         9.17 o                         
   4  11  10          0.05          1.59         5.39 o                         
   5  11  10         14.44         22.04        14.33 o                         
  -1  12  10        126.91         54.30        12.58 o                         
   0  12  10         82.39         30.07        10.68 o                         
   1  12  10        127.90         22.28         9.35 o                         
 -13   1  11         19.26         12.61         6.85 o                         
 -12   1  11         24.22         24.58         8.75 o                         
 -11   1  11          9.31         18.00         8.41 o                         
 -10   1  11         28.01         15.69         8.03 o                         
  -9   1  11        286.30        270.06        26.81 o                         
  -8   1  11        898.33        928.78        49.49 o                         
  -7   1  11        857.04        833.80        25.58 o                         
  -6   1  11         35.15         42.25         6.19 o                         
  -5   1  11        119.58        135.87        13.34 o                         
  -4   1  11        317.93        302.26        15.25 o                         
  -3   1  11         27.02         39.09         5.88 o                         
  -2   1  11       8476.95       9038.46        78.04 o                         
  -1   1  11       1324.04       1514.35        24.99 o                         
   0   1  11       4654.12       4786.33        45.79 o                         
   1   1  11       1051.03       1085.34        21.43 o                         
   2   1  11       2028.74       2075.96        51.91 o                         
   3   1  11       5879.07       6247.40       211.79 o                         
   4   1  11       6002.36       6188.95        66.19 o                         
   5   1  11       1664.19       1706.85        52.47 o                         
   6   1  11        568.26        581.54        21.83 o                         
   7   1  11        119.65        157.03        11.82 o                         
   8   1  11        498.11        487.25        27.07 o                         
   9   1  11         47.19         56.45        11.63 o                         
  10   1  11        321.21        338.04        22.38 o                         
  11   1  11         24.62         23.78         6.66 o                         
  12   1  11          1.57         -7.25         7.25 o                         
 -13   2  11          3.59          1.94         3.36 o                         
 -12   2  11         12.10          9.20         5.98 o                         
 -11   2  11        129.36        121.09        16.36 o                         
 -10   2  11        299.73        278.89        32.33 o                         
  -9   2  11        465.53        468.36        60.75 o                         
  -8   2  11       1097.42       1018.70        53.38 o                         
  -7   2  11       1712.29       1813.24        57.28 o                         
  -6   2  11        687.10        703.95        35.60 o                         
  -5   2  11        896.86        832.16        30.15 o                         
  -4   2  11       3053.41       2966.82       139.31 o                         
  -3   2  11       2747.58       2796.30        49.91 o                         
  -2   2  11      12018.28      12250.65       253.46 o                         
  -1   2  11       1407.65       1284.46        42.37 o                         
   0   2  11        151.04        135.35         9.79 o                         
   1   2  11        341.62        296.74        16.14 o                         
   2   2  11         11.10         20.63         4.71 o                         
   3   2  11          2.22          5.24        11.29 o                         
   4   2  11        203.51        210.26        13.14 o                         
   5   2  11         22.64         11.79         5.03 o                         
   6   2  11        349.08        371.26        18.75 o                         
   7   2  11         42.78         55.76         8.08 o                         
   8   2  11          1.67         -5.78        13.25 o                         
   9   2  11         34.20         44.59         9.85 o                         
  10   2  11        361.44        327.76        22.66 o                         
  11   2  11         92.60        116.06        10.89 o                         
  12   2  11        249.69        255.10        20.58 o                         
 -12   3  11        115.22        110.57        12.85 o                         
 -11   3  11        111.74        114.75        19.22 o                         
 -10   3  11        156.60        140.08        23.16 o                         
  -9   3  11        103.98        101.84        16.71 o                         
  -8   3  11        177.63        154.17        26.18 o                         
  -7   3  11          0.43          3.10        10.76 o                         
  -6   3  11         18.24         10.77         6.95 o                         
  -5   3  11        243.91        290.72        18.92 o                         
  -4   3  11         13.29          6.82         4.84 o                         
  -3   3  11       1387.97       1288.40        55.95 o                         
  -2   3  11       1625.68       1507.29        37.36 o                         
  -1   3  11       2266.81       2233.97        71.24 o                         
   0   3  11        792.54        790.91        23.82 o                         
   1   3  11        621.94        631.60        25.70 o                         
   2   3  11         99.46        103.05         9.40 o                         
   3   3  11        443.53        434.21        20.65 o                         
   4   3  11        428.75        393.35        18.44 o                         
   5   3  11       1254.83       1387.83        27.66 o                         
   6   3  11        579.91        587.14        22.75 o                         
   7   3  11        604.12        605.61        35.21 o                         
   8   3  11         51.02         56.45        13.29 o                         
   9   3  11         98.02         98.41        11.46 o                         
  10   3  11        233.59        238.93        24.30 o                         
  11   3  11         92.05         91.76         9.12 o                         
  12   3  11         33.64         40.88        18.94 o                         
 -12   4  11          0.93          2.72         4.79 o                         
 -11   4  11         24.28         29.76         9.99 o                         
 -10   4  11        150.40        166.64        24.23 o                         
  -9   4  11          0.07         -4.78         9.38 o                         
  -8   4  11          0.77         14.89        15.15 o                         
  -7   4  11          1.12         -3.40        23.02 o                         
  -6   4  11          5.54          3.22         6.05 o                         
  -5   4  11        130.14        116.29        10.45 o                         
  -4   4  11          8.57          4.72         3.80 o                         
  -3   4  11         45.99         44.56         8.02 o                         
  -2   4  11         92.85        104.01        17.34 o                         
  -1   4  11        219.47        215.77        16.23 o                         
   0   4  11         67.03         67.73         7.11 o                         
   1   4  11        160.41        167.85        11.05 o                         
   2   4  11        540.35        584.27        20.81 o                         
   3   4  11        502.96        517.61        25.08 o                         
   4   4  11          1.08          1.19         2.80 o                         
   5   4  11          0.01          1.06         3.47 o                         
   6   4  11        938.18        981.69        32.87 o                         
   7   4  11          1.96          3.83         7.75 o                         
   8   4  11          1.86          8.65         6.83 o                         
   9   4  11          3.98         -1.09         5.47 o                         
  10   4  11          0.19         -0.15         5.39 o                         
  11   4  11          1.20         -5.38         7.02 o                         
  12   4  11          9.96         22.76         8.22 o                         
 -12   5  11         19.46         21.27        11.70 o                         
 -11   5  11         58.43         57.88         9.90 o                         
 -10   5  11        113.36        101.77        15.15 o                         
  -9   5  11          7.53         13.33         9.31 o                         
  -8   5  11          0.43         10.59         9.46 o                         
  -7   5  11          3.82         -8.60         9.99 o                         
  -6   5  11          6.78          9.21        12.07 o                         
  -5   5  11          0.02          1.61         5.58 o                         
  -4   5  11          0.05          0.17         6.69 o                         
  -3   5  11          6.01          7.38         5.30 o                         
  -2   5  11        278.02        286.75        13.43 o                         
  -1   5  11       1272.93       1240.93        29.94 o                         
   0   5  11        461.79        502.40        19.93 o                         
   1   5  11       1961.01       2028.46        44.59 o                         
   2   5  11        640.63        640.13        19.88 o                         
   3   5  11       1946.20       2034.02        34.85 o                         
   4   5  11       1887.92       1944.98        46.76 o                         
   5   5  11       1847.53       1952.22        46.52 o                         
   6   5  11        160.86        140.92        17.34 o                         
   7   5  11       1333.97       1411.55        82.65 o                         
   8   5  11         57.52         66.22        13.09 o                         
   9   5  11         53.15         46.72         9.82 o                         
  10   5  11         60.62         76.89        10.44 o                         
  11   5  11          0.91         -4.40         7.58 o                         
 -11   6  11         57.66         58.07        11.45 o                         
 -10   6  11          0.48         -1.62         7.02 o                         
  -9   6  11        641.13        737.72        39.31 o                         
  -8   6  11        318.34        350.49        30.96 o                         
  -7   6  11        383.87        402.34        33.95 o                         
  -6   6  11        339.27        355.14        32.81 o                         
  -5   6  11        271.34        276.17        27.53 o                         
  -4   6  11        357.59        361.83        17.33 o                         
  -3   6  11       1365.08       1386.15        32.17 o                         
  -2   6  11        807.57        839.34        24.21 o                         
  -1   6  11       1708.26       1702.00        35.25 o                         
   0   6  11       2605.69       2547.46        42.23 o                         
   1   6  11       2504.76       2571.77        43.53 o                         
   2   6  11        664.36        682.30        21.56 o                         
   3   6  11         59.17         61.32         8.32 o                         
   4   6  11         59.67         79.05        14.78 o                         
   5   6  11        108.75         86.21        14.89 o                         
   6   6  11        406.92        391.86        27.96 o                         
   7   6  11         60.64         85.60        13.29 o                         
   8   6  11         23.35         15.31         7.82 o                         
   9   6  11        301.16        339.91        28.56 o                         
  10   6  11        251.57        233.93        17.25 o                         
  11   6  11         56.38          9.59         6.64 o                         
 -10   7  11         36.70         35.97         8.65 o                         
  -9   7  11          0.38         -3.98         7.23 o                         
  -8   7  11         27.43         21.75         9.70 o                         
  -7   7  11          2.22         23.57        10.78 o                         
  -6   7  11        203.43        201.73        24.72 o                         
  -5   7  11        224.79        203.29        24.60 o                         
  -4   7  11        953.00        889.32        59.32 o                         
  -3   7  11       1385.90       1408.37        60.78 o                         
  -2   7  11        461.92        464.43        34.83 o                         
  -1   7  11         72.85         80.29        15.04 o                         
   0   7  11         14.84         17.39         5.18 o                         
   1   7  11         64.91         89.22        14.58 o                         
   2   7  11        153.51        196.74        28.04 o                         
   3   7  11        208.70        209.11        19.60 o                         
   4   7  11        153.17        172.85        21.05 o                         
   5   7  11        796.19        782.77        43.75 o                         
   6   7  11        353.44        359.47        25.98 o                         
   7   7  11         45.32         43.17         9.83 o                         
   8   7  11         16.14         10.75         4.79 o                         
   9   7  11         44.52         49.74         7.98 o                         
  10   7  11         43.59         32.79        11.50 o                         
  -9   8  11         33.01         46.63         8.36 o                         
  -8   8  11         12.88          8.41         9.45 o                         
  -7   8  11          1.21        -10.90        12.34 o                         
  -6   8  11         19.50         -1.44        15.31 o                         
  -5   8  11         53.16         30.78        16.87 o                         
  -4   8  11         17.31         16.19        11.08 o                         
  -3   8  11         46.30         31.73        20.46 o                         
  -2   8  11        187.85        180.46        27.43 o                         
  -1   8  11        151.96        154.00        19.78 o                         
   0   8  11          9.64         13.59         6.42 o                         
   1   8  11          7.71         10.16         6.68 o                         
   2   8  11        180.12        161.87        25.31 o                         
   3   8  11         19.96         12.96         9.90 o                         
   4   8  11         64.53         46.05        15.18 o                         
   5   8  11         34.07         36.41         9.90 o                         
   6   8  11         41.20         30.12         7.86 o                         
   7   8  11          1.29          3.83         4.85 o                         
   8   8  11         22.96         33.83         8.02 o                         
   9   8  11         10.30          9.53         4.24 o                         
  -8   9  11         41.66         37.87         6.90 o                         
  -7   9  11         42.40         58.92        13.57 o                         
  -6   9  11         17.65         14.85        10.15 o                         
  -5   9  11          1.97         12.85         8.12 o                         
  -4   9  11        292.75        269.45        24.32 o                         
  -3   9  11        310.90        375.17        36.39 o                         
  -2   9  11         24.75         23.22        12.79 o                         
  -1   9  11         68.87         86.22        14.55 o                         
   0   9  11         89.02         83.91        14.63 o                         
   1   9  11        151.16        174.40        20.38 o                         
   2   9  11        429.22        410.77        37.20 o                         
   3   9  11        160.02        190.15        20.12 o                         
   4   9  11        254.19        245.71        21.93 o                         
   5   9  11        357.89        397.76        23.71 o                         
   6   9  11        315.50        300.84        21.41 o                         
   7   9  11        214.82        181.96        22.64 o                         
   8   9  11         86.10         75.05        10.44 o                         
  -7  10  11         37.20         48.63        14.41 o                         
  -6  10  11        178.89        222.23        17.20 o                         
  -5  10  11        100.71        117.49        14.24 o                         
  -4  10  11        160.71        164.84        14.78 o                         
  -3  10  11        251.18        257.07        18.64 o                         
  -2  10  11        457.62        506.64        30.49 o                         
  -1  10  11        618.37        669.09        43.65 o                         
   0  10  11        582.45        620.73        34.72 o                         
   1  10  11        115.27        121.95        15.44 o                         
   2  10  11          6.37          5.40         9.32 o                         
   3  10  11         39.77         26.02        10.57 o                         
   4  10  11          5.13          6.63         5.90 o                         
   5  10  11         32.72         18.88        18.03 o                         
   6  10  11         16.57         10.31         6.52 o                         
  -4  11  11         17.05          0.72        12.11 o                         
  -3  11  11          2.32          6.50         4.07 o                         
  -2  11  11         44.54         46.62         6.31 o                         
  -1  11  11         23.97         14.19         5.18 o                         
   0  11  11         54.62         64.31         9.84 o                         
   1  11  11         86.86         86.52        30.06 o                         
   2  11  11        147.40        132.70        13.57 o                         
   3  11  11        223.25        157.99        14.92 o                         
   4  11  11        265.14        191.12        25.21 o                         
 -12   0  12          0.32          1.84         8.34 o                         
 -11   0  12         44.72         45.26        17.43 o                         
 -10   0  12         10.74          1.46         9.66 o                         
  -9   0  12        144.39        133.93        22.89 o                         
  -8   0  12        149.92        137.71        24.07 o                         
  -7   0  12        280.90        300.30        21.84 o                         
  -6   0  12        595.24        542.78        32.59 o                         
  -5   0  12        418.83        482.68        36.21 o                         
  -4   0  12        125.81        172.28        21.72 o                         
  -3   0  12         34.61         33.57        11.44 o                         
  -2   0  12       3390.28       3845.63        57.66 o                         
  -1   0  12          2.57          2.48         4.18 o                         
   0   0  12        678.64        637.92        22.48 o                         
   1   0  12         45.70        106.73         8.36 o                         
   2   0  12       1443.11       1573.25        31.43 o                         
   3   0  12      13951.94      14704.39       524.30 o                         
   4   0  12       4886.16       5488.78       122.27 o                         
   5   0  12       4658.21       4815.09       182.40 o                         
   6   0  12       1412.68       1461.24        62.56 o                         
   7   0  12       1265.51       1204.88        80.46 o                         
   8   0  12       1193.41       1098.98        70.46 o                         
   9   0  12         33.70         55.57        23.36 o                         
  10   0  12        616.71        630.59        41.99 o                         
  11   0  12         65.47         33.54        16.32 o                         
  12   0  12         12.25         13.84         9.27 o                         
 -12   1  12          4.46         -4.73         5.69 o                         
 -11   1  12         70.33         81.69        15.79 o                         
 -10   1  12        240.12        244.89        24.09 o                         
  -9   1  12        338.74        360.43        30.30 o                         
  -8   1  12        663.14        626.95        42.49 o                         
  -7   1  12        306.71        314.67        16.64 o                         
  -6   1  12        809.02        817.97        25.06 o                         
  -5   1  12        761.20        803.99        32.23 o                         
  -4   1  12        745.56        782.40        29.33 o                         
  -3   1  12        304.41        311.26        11.76 o                         
  -2   1  12       4610.68       4812.29        67.32 o                         
  -1   1  12       1472.06       1506.83        42.71 o                         
   0   1  12       1116.03       1178.57        33.97 o                         
   1   1  12       1995.08       2108.48        37.23 o                         
   2   1  12        758.30        807.60        24.58 o                         
   3   1  12        443.32        423.22        17.82 o                         
   4   1  12         65.01         62.89         7.55 o                         
   5   1  12         12.58         13.44         3.59 o                         
   6   1  12          2.57          5.85         4.01 o                         
   7   1  12        132.17        142.66        18.38 o                         
   8   1  12        126.30        115.86        19.83 o                         
   9   1  12        183.99        217.17        19.71 o                         
  10   1  12        277.22        263.76        19.62 o                         
  11   1  12         39.54         52.87        20.98 o                         
  12   1  12         11.63         15.15         6.19 o                         
 -12   2  12         35.70         21.55         6.54 o                         
 -11   2  12         11.27         11.82         5.57 o                         
 -10   2  12          1.72          0.08         7.62 o                         
  -9   2  12          1.00         10.61         9.28 o                         
  -8   2  12         95.15         94.84        19.83 o                         
  -7   2  12         31.58         40.60         8.66 o                         
  -6   2  12        194.92        194.23        17.42 o                         
  -5   2  12        625.39        634.48        23.52 o                         
  -4   2  12        406.83        447.90        30.35 o                         
  -3   2  12        172.59        173.11        10.15 o                         
  -2   2  12        999.54       1032.12        23.31 o                         
  -1   2  12        356.23        297.69        16.55 o                         
   0   2  12         23.72         14.17         4.12 o                         
   1   2  12        169.75        183.46        12.02 o                         
   2   2  12          5.76          4.23         3.90 o                         
   3   2  12        422.21        411.54        18.22 o                         
   4   2  12        478.59        519.98        18.08 o                         
   5   2  12        169.82        217.79        10.63 o                         
   6   2  12         14.76         10.49         5.77 o                         
   7   2  12         31.31         25.37        10.65 o                         
   8   2  12         18.04         18.31         7.70 o                         
   9   2  12         20.17         15.98         7.46 o                         
  10   2  12         47.11         60.55        10.39 o                         
  11   2  12          0.01         10.74         4.41 o                         
  12   2  12          1.04          4.70         9.64 o                         
 -12   3  12         43.91         28.04         6.79 o                         
 -11   3  12         10.28          7.92         5.84 o                         
 -10   3  12          8.59          8.44         9.04 o                         
  -9   3  12         95.41        110.93        17.72 o                         
  -8   3  12        524.42        541.35        33.37 o                         
  -7   3  12        548.52        542.23        38.87 o                         
  -6   3  12        292.07        328.19        16.96 o                         
  -5   3  12       1218.17       1282.78        45.09 o                         
  -4   3  12        414.63        361.54        15.85 o                         
  -3   3  12        957.45        978.80        39.42 o                         
  -2   3  12       3032.58       3048.61        72.77 o                         
  -1   3  12       1784.36       1768.45        94.27 o                         
   0   3  12        141.44        132.71        10.62 o                         
   1   3  12         56.50         56.26         7.15 o                         
   2   3  12        413.82        397.03        18.47 o                         
   3   3  12         12.02          9.57         4.61 o                         
   4   3  12         10.74          7.45         3.66 o                         
   5   3  12          4.59         10.98         6.34 o                         
   6   3  12        223.55        236.08        16.98 o                         
   7   3  12         12.81         19.57         7.09 o                         
   8   3  12          8.99         16.39         8.20 o                         
   9   3  12         25.78         36.54         9.18 o                         
  10   3  12        209.00        217.39        15.65 o                         
  11   3  12         33.21         35.53         7.77 o                         
  12   3  12         43.68         51.16        13.63 o                         
 -12   4  12         48.19         73.37        14.74 o                         
 -11   4  12         59.82         78.02        10.10 o                         
 -10   4  12         98.01         92.51        14.38 o                         
  -9   4  12         45.58         51.13        12.97 o                         
  -8   4  12        255.16        290.73        35.15 o                         
  -7   4  12        189.08        203.86        30.39 o                         
  -6   4  12         15.99          7.53         7.84 o                         
  -5   4  12         98.87         87.41         8.32 o                         
  -4   4  12        308.06        334.03        14.40 o                         
  -3   4  12        556.88        571.68        25.69 o                         
  -2   4  12        314.94        314.34        16.83 o                         
  -1   4  12        568.89        585.68        32.38 o                         
   0   4  12       1515.09       1445.97        35.47 o                         
   1   4  12       4686.18       4599.03        63.18 o                         
   2   4  12       1956.65       1947.65        32.41 o                         
   3   4  12       4162.35       4118.21        67.07 o                         
   4   4  12       1909.32       1909.33        33.61 o                         
   5   4  12       1635.29       1628.13        31.40 o                         
   6   4  12        685.31        732.64        31.05 o                         
   7   4  12        769.17        756.13        33.74 o                         
   8   4  12        606.65        629.63        32.07 o                         
   9   4  12        423.82        441.41        22.91 o                         
  10   4  12        372.75        376.93        21.57 o                         
  11   4  12         81.66         93.89        13.49 o                         
 -11   5  12         41.61         32.38         6.82 o                         
 -10   5  12         98.95         90.88        14.43 o                         
  -9   5  12        373.78        396.50        25.95 o                         
  -8   5  12          8.23         -0.71         7.99 o                         
  -7   5  12         27.72         39.14        12.77 o                         
  -6   5  12        261.20        282.19        29.29 o                         
  -5   5  12         42.07         37.31        10.67 o                         
  -4   5  12        533.79        485.01        18.59 o                         
  -3   5  12         75.04         74.92         8.53 o                         
  -2   5  12         70.39         60.21         7.27 o                         
  -1   5  12        165.90        161.49        13.07 o                         
   0   5  12        367.69        406.63        18.23 o                         
   1   5  12       1189.09       1253.27        34.79 o                         
   2   5  12        348.86        363.15        20.09 o                         
   3   5  12        105.41        113.65         8.98 o                         
   4   5  12        338.31        343.09        14.77 o                         
   5   5  12        154.25        144.06        15.43 o                         
   6   5  12        705.62        748.72        43.11 o                         
   7   5  12         28.60         43.41        10.76 o                         
   8   5  12         51.94         53.12        13.01 o                         
   9   5  12        107.87        108.54        11.12 o                         
  10   5  12         64.25         50.05         9.54 o                         
  11   5  12          0.36         -1.73         6.94 o                         
 -11   6  12          4.02          4.40         4.44 o                         
 -10   6  12         46.09         37.67        11.65 o                         
  -9   6  12         20.27         32.49         9.56 o                         
  -8   6  12         27.38         34.51        10.92 o                         
  -7   6  12          0.00          5.38        11.23 o                         
  -6   6  12         12.08         16.53        10.94 o                         
  -5   6  12        255.80        291.27        21.91 o                         
  -4   6  12        394.11        410.21        25.44 o                         
  -3   6  12        149.89        153.96        17.63 o                         
  -2   6  12         72.88         44.27        10.08 o                         
  -1   6  12        107.09        106.55        12.84 o                         
   0   6  12          0.23         -1.51         5.35 o                         
   1   6  12        194.18        197.01        14.27 o                         
   2   6  12         81.54         87.18        10.64 o                         
   3   6  12          3.68          8.08         8.73 o                         
   4   6  12        130.61        114.65        13.85 o                         
   5   6  12         93.70         97.25        12.73 o                         
   6   6  12          4.19          1.25         8.83 o                         
   7   6  12         37.39         28.79        10.56 o                         
   8   6  12          0.30         -2.78         8.89 o                         
   9   6  12         84.95         49.14        10.66 o                         
  10   6  12         26.56         31.40        10.26 o                         
 -10   7  12          2.40         -2.46         3.21 o                         
  -9   7  12        224.27        254.31        20.17 o                         
  -8   7  12         59.16         65.71        13.18 o                         
  -7   7  12        207.87        272.73        25.83 o                         
  -6   7  12        319.88        369.43        31.65 o                         
  -5   7  12        266.44        247.85        23.10 o                         
  -4   7  12       1309.62       1315.36        50.24 o                         
  -3   7  12        381.33        399.94        27.95 o                         
  -2   7  12         36.74         42.22        11.26 o                         
  -1   7  12        164.86        163.23        20.18 o                         
   0   7  12          0.75          6.07        11.11 o                         
   1   7  12         46.81         54.21        11.02 o                         
   2   7  12         32.47         32.40         8.90 o                         
   3   7  12          7.76         13.43         8.56 o                         
   4   7  12          3.19         -6.49         7.78 o                         
   5   7  12         51.60         37.98         9.18 o                         
   6   7  12         20.67         22.95         9.92 o                         
   7   7  12          5.09          8.97         7.14 o                         
   8   7  12          9.28         21.42         7.95 o                         
   9   7  12         11.40          4.90         8.68 o                         
  -9   8  12        127.30        117.33         8.99 o                         
  -8   8  12        182.55        192.02        16.78 o                         
  -7   8  12        153.25        143.21        20.28 o                         
  -6   8  12         64.31         71.57        16.55 o                         
  -5   8  12         21.58         22.43         7.71 o                         
  -4   8  12        600.48        557.06        35.89 o                         
  -3   8  12        160.01        158.58        25.34 o                         
  -2   8  12        656.56        686.73        51.02 o                         
  -1   8  12        947.10       1051.40        42.61 o                         
   0   8  12        717.75        776.39        42.30 o                         
   1   8  12       1016.46       1055.84        49.32 o                         
   2   8  12        995.52       1057.83        42.37 o                         
   3   8  12        286.26        286.94        25.92 o                         
   4   8  12        321.62        342.40        24.56 o                         
   5   8  12        359.58        380.37        24.85 o                         
   6   8  12        272.99        309.36        38.14 o                         
   7   8  12        286.72        291.10        28.49 o                         
   8   8  12        143.03        136.49        13.51 o                         
  -8   9  12         18.42         15.62         6.25 o                         
  -7   9  12         10.28          7.82         6.31 o                         
  -6   9  12         81.80        136.93        19.59 o                         
  -5   9  12         22.44         41.31        16.70 o                         
  -4   9  12          2.07         -0.94         5.26 o                         
  -3   9  12        113.47        117.37        16.46 o                         
  -2   9  12         99.81         99.93        15.44 o                         
  -1   9  12        221.63        224.88        22.02 o                         
   0   9  12         94.97        112.37        15.11 o                         
   1   9  12         47.21         25.05        10.21 o                         
   2   9  12         11.11         22.94        11.38 o                         
   3   9  12          0.45         -2.10         6.18 o                         
   4   9  12          6.32          8.69         6.03 o                         
   5   9  12         73.16         58.73         8.90 o                         
   6   9  12         12.01          6.63         5.41 o                         
   7   9  12          0.20          1.35         4.00 o                         
  -6  10  12          6.32          5.48         3.52 o                         
  -5  10  12          1.61         22.28         6.49 o                         
  -4  10  12          1.46         11.21         8.89 o                         
  -3  10  12         34.24         43.39         6.94 o                         
  -2  10  12         73.38         72.97        16.04 o                         
  -1  10  12          1.28         -5.55         8.40 o                         
   0  10  12          0.11          4.93         5.16 o                         
   1  10  12          2.39          2.59         5.65 o                         
   2  10  12         15.61         16.31         6.57 o                         
   3  10  12        108.18         77.67        19.98 o                         
   4  10  12          1.30         -2.82         4.96 o                         
   5  10  12         14.22          8.37         7.61 o                         
   6  10  12         18.96         16.98        11.95 o                         
  -4  11  12        102.74         79.67        14.01 o                         
  -3  11  12        141.66        135.87        20.64 o                         
  -2  11  12        164.87        201.35        17.55 o                         
  -1  11  12         98.03         96.66        16.25 o                         
   0  11  12        256.13        212.54        41.93 o                         
   1  11  12         42.42         42.21        10.13 o                         
   2  11  12         40.00         26.21         7.42 o                         
   3  11  12         42.17         40.53        29.97 o                         
 -12   1  13         18.71         12.67         4.64 o                         
 -11   1  13         99.38        105.42        13.50 o                         
 -10   1  13        312.86        329.28        26.35 o                         
  -9   1  13         81.66         79.24        14.41 o                         
  -8   1  13        163.95        147.15        19.43 o                         
  -7   1  13        221.38        208.25        23.24 o                         
  -6   1  13          3.01          5.08         7.34 o                         
  -5   1  13        266.32        286.55        18.38 o                         
  -4   1  13         22.34         21.94        12.09 o                         
  -3   1  13        262.12        272.68        17.06 o                         
  -2   1  13          3.76          2.50         4.58 o                         
  -1   1  13          2.28          2.04         3.94 o                         
   0   1  13        344.85        408.31        41.38 o                         
   1   1  13       1945.39       2228.54        87.45 o                         
   2   1  13        151.30        128.47        10.45 o                         
   3   1  13       1894.47       2096.79        98.98 o                         
   4   1  13       1124.43       1157.40        22.47 o                         
   5   1  13       3000.45       3219.26        51.26 o                         
   6   1  13        892.36        891.43        34.37 o                         
   7   1  13        678.62        631.67        29.08 o                         
   8   1  13        608.84        672.65        32.09 o                         
   9   1  13        154.23        171.23        20.31 o                         
  10   1  13        413.49        385.64        33.99 o                         
  11   1  13         85.11         89.90        14.62 o                         
  12   1  13         35.16         23.55         9.25 o                         
 -12   2  13         29.81         10.45         4.57 o                         
 -11   2  13          8.31          3.34         5.33 o                         
 -10   2  13         17.08         19.65         7.08 o                         
  -9   2  13         44.77         52.40        11.49 o                         
  -8   2  13        501.84        534.87        44.81 o                         
  -7   2  13        124.90        121.12        18.58 o                         
  -6   2  13        286.15        317.93        21.95 o                         
  -5   2  13       1512.42       1545.71        43.15 o                         
  -4   2  13       3314.37       3143.13        84.94 o                         
  -3   2  13       2694.46       2607.66        97.52 o                         
  -2   2  13       3456.98       3397.88       211.94 o                         
  -1   2  13       4161.99       3938.72       177.80 o                         
   0   2  13        783.87        728.62        23.80 o                         
   1   2  13         34.60         32.22         5.75 o                         
   2   2  13        193.74        198.71        13.07 o                         
   3   2  13        396.02        447.13        16.08 o                         
   4   2  13        372.06        397.23        13.85 o                         
   5   2  13         23.37          9.77         5.79 o                         
   6   2  13         30.50         40.49         6.72 o                         
   7   2  13         65.44         75.51        11.26 o                         
   8   2  13         17.70         22.70         7.25 o                         
   9   2  13         29.27         37.15         9.43 o                         
  10   2  13        244.79        233.30        20.47 o                         
  11   2  13        152.40        153.70        21.62 o                         
  12   2  13         50.84         47.85        10.62 o                         
 -12   3  13         90.81         67.50        11.91 o                         
 -11   3  13         12.99          6.62         6.08 o                         
 -10   3  13         42.32         54.17        10.82 o                         
  -9   3  13         77.13         93.76        14.89 o                         
  -8   3  13        365.69        380.90        31.52 o                         
  -7   3  13        211.84        233.01        21.91 o                         
  -6   3  13          8.24         10.21         6.73 o                         
  -5   3  13        545.82        533.19        21.05 o                         
  -4   3  13        686.62        630.73        26.26 o                         
  -3   3  13        231.37        254.35        10.61 o                         
  -2   3  13        966.72        890.84        35.56 o                         
  -1   3  13       1663.98       1608.21       115.38 o                         
   0   3  13       1023.62        989.98        28.87 o                         
   1   3  13       1249.18       1229.32        32.44 o                         
   2   3  13       1913.07       1976.99        32.53 o                         
   3   3  13       2494.51       2532.73        46.13 o                         
   4   3  13       1583.80       1703.03        28.98 o                         
   5   3  13       1098.62       1173.56        24.52 o                         
   6   3  13        139.74        144.53        17.27 o                         
   7   3  13          0.61          4.30         7.44 o                         
   8   3  13        302.28        309.13        19.21 o                         
   9   3  13         81.79        113.05        14.00 o                         
  10   3  13        230.88        263.03        20.83 o                         
  11   3  13        200.51        172.73        35.62 o                         
 -11   4  13         36.47         35.58         6.90 o                         
 -10   4  13          0.50          1.55         7.40 o                         
  -9   4  13         23.01         16.86         7.91 o                         
  -8   4  13          0.83          5.10         7.08 o                         
  -7   4  13         19.54         17.65         9.38 o                         
  -6   4  13          2.33         25.24         8.75 o                         
  -5   4  13        181.35        176.33        13.98 o                         
  -4   4  13          7.75          8.92         4.21 o                         
  -3   4  13        186.00        171.87         9.19 o                         
  -2   4  13          7.07         14.51         3.82 o                         
  -1   4  13        225.96        228.70        11.73 o                         
   0   4  13         67.68         55.25         5.45 o                         
   1   4  13        236.57        258.42        11.38 o                         
   2   4  13        368.73        385.38        13.41 o                         
   3   4  13         23.59         19.68         4.67 o                         
   4   4  13         17.10         14.87         4.20 o                         
   5   4  13         34.96         36.02         7.79 o                         
   6   4  13       1605.62       1625.92        64.68 o                         
   7   4  13          7.75         16.51         6.61 o                         
   8   4  13         59.73         47.31         8.25 o                         
   9   4  13         13.96         25.76         7.58 o                         
  10   4  13         50.18         62.68        11.11 o                         
  11   4  13        112.40         78.30        24.33 o                         
 -11   5  13         64.57         72.84        16.22 o                         
 -10   5  13         56.19         67.32        12.40 o                         
  -9   5  13         65.02         66.10        12.10 o                         
  -8   5  13         81.41         89.58        14.19 o                         
  -7   5  13         81.84         78.82        15.70 o                         
  -6   5  13         12.37          6.11        10.64 o                         
  -5   5  13          0.45         -7.63        10.60 o                         
  -4   5  13          0.80          2.05         6.70 o                         
  -3   5  13        100.92        105.28         7.40 o                         
  -2   5  13         11.64         11.54         4.43 o                         
  -1   5  13         35.19         37.27         6.20 o                         
   0   5  13        493.80        464.89        17.33 o                         
   1   5  13         86.50        100.98         7.99 o                         
   2   5  13        396.79        396.09        15.56 o                         
   3   5  13       1396.99       1389.64        29.26 o                         
   4   5  13       1577.58       1576.30        49.65 o                         
   5   5  13        730.00        705.15        33.20 o                         
   6   5  13        619.99        670.65        28.67 o                         
   7   5  13        257.80        269.68        21.94 o                         
   8   5  13        332.22        372.22        20.91 o                         
   9   5  13        247.18        244.13        25.97 o                         
  10   5  13        251.69        227.14        18.28 o                         
 -10   6  13        103.57         97.88         9.61 o                         
  -9   6  13        209.96        221.19        16.41 o                         
  -8   6  13        346.54        365.04        24.03 o                         
  -7   6  13        464.18        487.51        35.01 o                         
  -6   6  13        319.50        352.68        30.76 o                         
  -5   6  13         74.59         98.94        13.41 o                         
  -4   6  13       1032.75       1130.36        37.94 o                         
  -3   6  13        374.12        421.30        28.41 o                         
  -2   6  13        843.95        780.11        44.97 o                         
  -1   6  13        293.52        282.65        27.11 o                         
   0   6  13          4.73          7.03         6.24 o                         
   1   6  13         83.40         81.97        10.67 o                         
   2   6  13          5.31          3.55         5.45 o                         
   3   6  13         70.98         74.95        12.18 o                         
   4   6  13          8.60         11.02         7.44 o                         
   5   6  13         68.60         75.20        11.30 o                         
   6   6  13        203.50        182.45        18.64 o                         
   7   6  13         29.11         24.96         8.77 o                         
   8   6  13        274.59        302.46        23.71 o                         
   9   6  13        130.44         94.41        15.60 o                         
  10   6  13        124.82         51.48        13.51 o                         
  -9   7  13        146.90        152.06        14.03 o                         
  -8   7  13        121.81        119.44        12.63 o                         
  -7   7  13         49.96         51.51        12.32 o                         
  -6   7  13          7.95         15.87         9.45 o                         
  -5   7  13          0.30         -9.11         9.40 o                         
  -4   7  13        107.25        130.44        14.82 o                         
  -3   7  13          0.85          7.16         7.99 o                         
  -2   7  13         33.54         25.67         8.33 o                         
  -1   7  13        260.50        251.11        25.59 o                         
   0   7  13        883.39        864.93        46.28 o                         
   1   7  13        702.62        709.89        32.56 o                         
   2   7  13        402.77        362.15        20.99 o                         
   3   7  13        332.02        339.67        20.28 o                         
   4   7  13        475.28        500.30        26.34 o                         
   5   7  13        424.07        431.56        33.02 o                         
   6   7  13        210.07        244.28        20.01 o                         
   7   7  13        110.80        111.59        15.28 o                         
   8   7  13         89.75         82.63        11.43 o                         
   9   7  13         25.38          6.91         5.85 o                         
  -8   8  13          8.10          9.18         3.99 o                         
  -7   8  13         12.74         21.22        10.04 o                         
  -6   8  13         12.61          8.64         7.16 o                         
  -5   8  13         13.54         10.63        21.09 o                         
  -4   8  13        292.30        339.70        23.42 o                         
  -3   8  13         89.32         74.12        11.93 o                         
  -2   8  13        353.09        375.66        25.13 o                         
  -1   8  13         38.60         47.42        12.10 o                         
   0   8  13          7.86          9.16         5.68 o                         
   1   8  13        238.65        252.75        19.16 o                         
   2   8  13        101.77        114.50        12.95 o                         
   3   8  13          1.13        -10.13        10.13 o                         
   4   8  13         13.10          4.87         6.42 o                         
   5   8  13          4.07         -0.30         7.29 o                         
   6   8  13         26.21         21.26         8.43 o                         
   7   8  13          0.05          8.71         8.86 o                         
   8   8  13          0.39          0.47         5.48 o                         
  -7   9  13         56.18         63.22         8.97 o                         
  -6   9  13          0.81         13.99         8.37 o                         
  -5   9  13          0.28         -8.41         8.41 o                         
  -4   9  13          9.19          0.78         6.25 o                         
  -3   9  13          3.93          6.69         4.92 o                         
  -2   9  13         28.47         12.86         8.03 o                         
  -1   9  13        176.35        178.14        18.87 o                         
   0   9  13        133.46        157.69        18.14 o                         
   1   9  13        266.00        287.14        20.43 o                         
   2   9  13        200.35        182.42        16.48 o                         
   3   9  13        140.42        151.18        14.65 o                         
   4   9  13        113.12        104.79        11.84 o                         
   5   9  13         68.23         71.02         8.91 o                         
   6   9  13        123.73         85.79        10.50 o                         
   7   9  13        111.92         67.63        14.35 o                         
  -5  10  13        172.72        185.40        16.57 o                         
  -4  10  13        115.51        119.10        10.14 o                         
  -3  10  13        158.61        181.90        10.49 o                         
  -2  10  13         25.42         25.25         5.09 o                         
  -1  10  13        483.49        502.33        23.49 o                         
   0  10  13        280.58        312.98        27.54 o                         
   1  10  13        113.32        144.62        17.93 o                         
   2  10  13         89.17         76.93        10.96 o                         
   3  10  13         49.54         48.78        19.68 o                         
   4  10  13         21.86          7.37         3.29 o                         
   5  10  13         74.07         43.03        13.93 o                         
  -2  11  13          2.43         14.75         8.94 o                         
  -1  11  13         24.66          8.14         6.23 o                         
   0  11  13          1.06          7.20         4.20 o                         
   1  11  13         26.64         10.16         6.98 o                         
   2  11  13         80.66         74.35        32.43 o                         
 -12   0  14         98.68         61.05        13.05 o                         
 -11   0  14        347.99        358.73        58.84 o                         
 -10   0  14        232.31        250.81        38.09 o                         
  -9   0  14        458.57        547.23        59.74 o                         
  -8   0  14        319.72        319.89        34.23 o                         
  -7   0  14         30.65         40.99        11.68 o                         
  -6   0  14        418.95        425.94        56.53 o                         
  -5   0  14        217.07        236.96        19.23 o                         
  -4   0  14        129.87        158.01        18.02 o                         
  -3   0  14         99.20        110.96        11.73 o                         
  -1   0  14         39.76         37.15         9.57 o                         
   0   0  14       1012.29       1145.45        44.99 o                         
   1   0  14        808.66        780.41        37.62 o                         
   2   0  14       2256.03       2181.75        62.66 o                         
   3   0  14       5203.07       5632.09        85.97 o                         
   4   0  14       1290.27       1297.85        49.37 o                         
   5   0  14       2052.29       2181.79        96.24 o                         
   6   0  14       1074.79       1033.79        53.16 o                         
   7   0  14       2032.73       1983.12        73.37 o                         
   8   0  14       2303.27       2252.97       127.43 o                         
   9   0  14       1079.03       1111.07        84.67 o                         
  10   0  14        516.02        519.98        52.19 o                         
  11   0  14        178.96        227.56        30.01 o                         
 -12   1  14          6.12          0.39         6.43 o                         
 -11   1  14         91.27         92.22        10.30 o                         
 -10   1  14         32.40         24.03         7.98 o                         
  -9   1  14          0.18         -7.31         7.31 o                         
  -8   1  14         81.43         97.57        15.68 o                         
  -7   1  14          0.75          3.59        39.98 o                         
  -6   1  14         24.79         16.18         9.58 o                         
  -5   1  14          8.79         15.91         6.88 o                         
  -4   1  14         79.06         91.61         9.19 o                         
  -3   1  14        679.56        683.46        18.61 o                         
  -2   1  14        178.97        242.25        14.38 o                         
  -1   1  14        310.32        298.02        17.61 o                         
   0   1  14        114.75         97.82        10.33 o                         
   1   1  14        703.94        790.18        24.78 o                         
   2   1  14        336.44        376.16        14.29 o                         
   3   1  14        201.77        203.41         8.62 o                         
   4   1  14         29.88         16.84         5.29 o                         
   5   1  14          2.64         -3.71         6.03 o                         
   6   1  14          0.10          7.75         6.07 o                         
   7   1  14         90.29         86.88        11.31 o                         
   8   1  14         70.35         86.22        11.96 o                         
   9   1  14        130.66        158.36        23.51 o                         
  10   1  14        123.93        118.74        18.35 o                         
  11   1  14         87.38         96.68        13.68 o                         
 -12   2  14         42.00         15.44         6.22 o                         
 -11   2  14          7.60          8.35         4.17 o                         
 -10   2  14         49.53         48.82         8.91 o                         
  -9   2  14         44.73         37.97         8.61 o                         
  -8   2  14          0.52         -5.95         5.95 o                         
  -7   2  14        101.45         91.67        13.08 o                         
  -6   2  14        204.16        184.54        26.91 o                         
  -5   2  14        115.63        130.23        13.28 o                         
  -4   2  14        309.38        318.87        21.61 o                         
  -3   2  14        436.23        410.02        14.17 o                         
  -2   2  14        221.56        228.82        11.02 o                         
  -1   2  14         15.48         13.89         3.92 o                         
   0   2  14        162.89        186.56        11.19 o                         
   1   2  14        229.24        218.93        10.43 o                         
   2   2  14          0.91          3.36         5.76 o                         
   3   2  14         16.08         16.08         3.42 o                         
   4   2  14        216.12        237.57        10.68 o                         
   5   2  14        770.60        790.23        20.86 o                         
   6   2  14         81.61         79.38        10.81 o                         
   7   2  14          5.19          6.36         5.99 o                         
   8   2  14          1.10          7.47         9.74 o                         
   9   2  14         30.26         36.69         8.99 o                         
  10   2  14          0.12         15.15         6.48 o                         
  11   2  14          1.15          1.21         5.38 o                         
 -11   3  14        127.03        104.10         9.68 o                         
 -10   3  14         10.56         14.24         5.29 o                         
  -9   3  14          0.23         -8.33         8.33 o                         
  -8   3  14         98.70        135.62        15.04 o                         
  -7   3  14        110.44        102.60        14.00 o                         
  -6   3  14        178.56        190.94        19.25 o                         
  -5   3  14         47.01         50.90         8.05 o                         
  -4   3  14        762.08        819.55        34.92 o                         
  -3   3  14       2353.18       2346.25        48.18 o                         
  -2   3  14       2657.13       2723.33        41.70 o                         
  -1   3  14       1385.32       1439.07        35.12 o                         
   0   3  14        226.11        201.24        10.39 o                         
   1   3  14       1436.13       1501.35        26.62 o                         
   2   3  14       1629.68       1659.33        34.73 o                         
   3   3  14        505.92        504.01        14.85 o                         
   4   3  14         39.15         30.54         4.87 o                         
   5   3  14         56.48         65.39         9.56 o                         
   6   3  14        362.75        384.85        24.90 o                         
   7   3  14         12.82         15.35         8.65 o                         
   8   3  14        323.82        352.21        22.21 o                         
   9   3  14         50.93         51.71        10.09 o                         
  10   3  14        168.77        177.40        15.89 o                         
  11   3  14        183.49        183.17        22.97 o                         
 -11   4  14         87.36         44.37        10.62 o                         
 -10   4  14        296.42        320.90        18.57 o                         
  -9   4  14         40.36         40.17        10.37 o                         
  -8   4  14        151.11        166.04        16.68 o                         
  -7   4  14        390.73        419.18        24.57 o                         
  -6   4  14        216.01        229.18        17.07 o                         
  -5   4  14         52.08         67.16        11.43 o                         
  -4   4  14        133.93        120.38        11.68 o                         
  -3   4  14        579.72        569.42        19.80 o                         
  -2   4  14        275.28        277.21        12.13 o                         
  -1   4  14        186.22        194.58        10.62 o                         
   0   4  14         78.12         83.58         7.05 o                         
   1   4  14        516.47        542.54        16.57 o                         
   2   4  14        495.52        462.56        14.76 o                         
   3   4  14        742.22        738.91        21.05 o                         
   4   4  14       2236.74       2278.56        56.98 o                         
   5   4  14       1224.72       1235.87        49.62 o                         
   6   4  14       1252.19       1310.23        47.56 o                         
   7   4  14        133.37        159.50        15.42 o                         
   8   4  14        788.31        821.31        34.82 o                         
   9   4  14        232.81        254.48        21.11 o                         
  10   4  14        310.25        316.35        23.90 o                         
 -10   5  14        121.31        118.29        14.02 o                         
  -9   5  14        137.29        138.22        13.47 o                         
  -8   5  14        106.93        133.77        15.71 o                         
  -7   5  14          3.47         -7.19         7.19 o                         
  -6   5  14         42.86         36.83        12.98 o                         
  -5   5  14        207.07        218.33        20.76 o                         
  -4   5  14        718.67        798.81        31.66 o                         
  -3   5  14         12.69          5.45         7.39 o                         
  -2   5  14          3.77          7.52         5.77 o                         
  -1   5  14        169.57        180.39        11.87 o                         
   0   5  14        871.32        782.24        22.68 o                         
   1   5  14         74.13         71.29         6.83 o                         
   2   5  14        336.17        288.44        18.94 o                         
   3   5  14        234.24        228.14        18.98 o                         
   4   5  14         21.46         19.91        10.48 o                         
   5   5  14         98.18         88.53        11.70 o                         
   6   5  14        256.23        248.13        21.72 o                         
   7   5  14        130.83        137.11        13.62 o                         
   8   5  14          5.42         13.26         7.48 o                         
   9   5  14         22.79         17.52         6.87 o                         
  10   5  14         61.23         47.15        13.07 o                         
 -10   6  14          3.83         -4.78         5.53 o                         
  -9   6  14          7.66         11.60         4.96 o                         
  -8   6  14         35.01         39.91         9.20 o                         
  -7   6  14          1.33         -4.30         6.74 o                         
  -6   6  14          0.13          1.89         8.52 o                         
  -5   6  14         24.00         31.73        10.16 o                         
  -4   6  14         21.28         36.22         9.35 o                         
  -3   6  14          2.77          3.35         7.47 o                         
  -2   6  14         38.37         38.30        10.68 o                         
  -1   6  14        154.52        149.08        16.98 o                         
   0   6  14         67.58         66.86        10.38 o                         
   1   6  14        172.64        135.08        12.88 o                         
   2   6  14        495.25        503.78        27.74 o                         
   3   6  14         49.73         32.30        12.33 o                         
   4   6  14          3.03          7.10         6.88 o                         
   5   6  14         67.31         60.68         9.04 o                         
   6   6  14         13.99         20.06         7.47 o                         
   7   6  14         24.83         24.47         8.52 o                         
   8   6  14          5.06         -3.56         7.38 o                         
   9   6  14          0.02         -0.96         6.42 o                         
  -9   7  14        160.82        139.13        11.01 o                         
  -8   7  14        129.99        140.46        10.91 o                         
  -7   7  14        101.79        119.05        13.10 o                         
  -6   7  14        468.15        537.12        33.72 o                         
  -5   7  14        495.01        584.58        30.85 o                         
  -4   7  14       1019.30       1219.74        64.95 o                         
  -3   7  14        331.58        324.73        21.54 o                         
  -2   7  14        695.74        683.79        40.16 o                         
  -1   7  14       1102.80       1138.57        51.89 o                         
   0   7  14       1082.58       1139.49        44.27 o                         
   1   7  14        127.42        153.20        13.51 o                         
   2   7  14          0.54          5.95         6.08 o                         
   3   7  14          7.56          6.65         6.00 o                         
   4   7  14          8.35          5.89         5.90 o                         
   5   7  14         24.46         17.55         5.53 o                         
   6   7  14         38.21         46.02        10.94 o                         
   7   7  14          8.15         15.10         6.51 o                         
   8   7  14          2.38          7.03         7.64 o                         
   9   7  14         13.11          1.76         5.30 o                         
  -8   8  14        293.70        270.43        41.14 o                         
  -7   8  14        271.19        306.72        16.63 o                         
  -6   8  14        150.28        169.07        17.16 o                         
  -5   8  14          0.72         13.54         6.95 o                         
  -4   8  14        191.34        203.63        15.65 o                         
  -3   8  14          0.65          0.80         5.97 o                         
  -2   8  14         27.48         21.65         7.65 o                         
  -1   8  14        106.10        132.35        14.69 o                         
   0   8  14        177.59        178.54        16.81 o                         
   1   8  14       1207.94       1277.02        40.25 o                         
   2   8  14        733.18        808.53        31.70 o                         
   3   8  14        326.10        374.45        20.93 o                         
   4   8  14        302.75        296.40        24.75 o                         
   5   8  14        310.92        301.90        17.07 o                         
   6   8  14        159.19        146.68        16.87 o                         
   7   8  14         56.27         50.43        10.23 o                         
  -7   9  14         55.81         52.29         8.35 o                         
  -6   9  14         42.42         44.04         7.41 o                         
  -5   9  14         74.11         84.23        10.70 o                         
  -4   9  14        173.18        173.04        13.71 o                         
  -3   9  14        490.69        515.64        24.87 o                         
  -2   9  14         68.76         71.84        10.51 o                         
  -1   9  14        238.19        281.88        19.08 o                         
   0   9  14          9.53         25.20        10.22 o                         
   1   9  14          9.48          7.08         4.89 o                         
   2   9  14          7.02          0.62         8.16 o                         
   3   9  14          0.67          5.20         4.49 o                         
   4   9  14         10.06         15.79         5.51 o                         
   5   9  14         13.42          6.81        17.19 o                         
   6   9  14          0.92         -1.28         8.93 o                         
  -4  10  14         18.46          7.40         4.62 o                         
  -3  10  14          1.53          5.10         3.49 o                         
  -2  10  14         55.18         39.45         7.00 o                         
  -1  10  14         52.79         46.52         7.40 o                         
   0  10  14         30.87         38.40         8.18 o                         
   1  10  14         86.12         77.27         9.96 o                         
   2  10  14          5.61          3.47         4.66 o                         
   3  10  14          3.38          3.74         6.87 o                         
 -11   1  15        112.47         99.95        10.00 o                         
 -10   1  15        294.44        263.14        22.25 o                         
  -9   1  15         74.71         85.62        13.09 o                         
  -8   1  15          9.89         10.24         6.89 o                         
  -7   1  15        712.93        736.10        52.53 o                         
  -6   1  15        518.65        499.24        34.78 o                         
  -5   1  15          0.21         -3.09        12.10 o                         
  -4   1  15        116.48        113.96        11.73 o                         
  -3   1  15        892.55        857.20        23.99 o                         
  -2   1  15         58.28         51.49         5.08 o                         
  -1   1  15         21.60         19.77         4.70 o                         
   0   1  15        311.98        328.74        14.04 o                         
   1   1  15         38.32         34.51         5.50 o                         
   2   1  15        207.42        218.80        10.30 o                         
   3   1  15       1434.47       1471.22        34.45 o                         
   4   1  15        382.82        395.63        15.89 o                         
   5   1  15        221.70        204.51        14.20 o                         
   6   1  15         57.04         47.65         8.15 o                         
   7   1  15         14.54         10.57         5.55 o                         
   8   1  15         87.45         77.52        12.30 o                         
   9   1  15        516.75        571.43        40.41 o                         
  10   1  15        336.67        340.84        28.17 o                         
  11   1  15        216.62        187.07        15.82 o                         
 -11   2  15         30.81         27.18         7.81 o                         
 -10   2  15        100.74         88.28        10.15 o                         
  -9   2  15        162.99        158.95        15.02 o                         
  -8   2  15        314.01        351.53        27.70 o                         
  -7   2  15         17.73         25.09         7.52 o                         
  -6   2  15        384.51        407.81        31.34 o                         
  -5   2  15        243.33        238.23        20.67 o                         
  -4   2  15         77.94         90.38         9.54 o                         
  -3   2  15       1226.08       1204.74        23.71 o                         
  -2   2  15       1280.37       1374.50        25.07 o                         
  -1   2  15       1591.68       1608.83        27.85 o                         
   0   2  15        224.24        218.59        10.44 o                         
   1   2  15        205.74        199.43         8.48 o                         
   2   2  15        266.12        288.95        10.88 o                         
   3   2  15        964.28       1030.68        21.08 o                         
   4   2  15        532.32        566.79        19.04 o                         
   5   2  15          3.91          6.05        11.22 o                         
   6   2  15         64.13         63.62         9.79 o                         
   7   2  15        120.26        129.96        14.44 o                         
   8   2  15        297.63        296.93        19.85 o                         
   9   2  15        185.40        202.31        18.75 o                         
  10   2  15        196.07        179.04        19.37 o                         
  11   2  15        260.91        245.20        24.58 o                         
 -11   3  15         28.47         24.90         7.94 o                         
 -10   3  15         94.62         97.98        11.23 o                         
  -9   3  15        246.61        238.80        18.36 o                         
  -8   3  15        886.39        972.48        37.98 o                         
  -7   3  15        341.63        360.52        21.63 o                         
  -6   3  15          5.04         -3.31         8.98 o                         
  -5   3  15        345.98        358.85        23.36 o                         
  -4   3  15        440.28        410.03        22.56 o                         
  -3   3  15        772.63        775.38        20.03 o                         
  -2   3  15          2.29          2.49         3.29 o                         
  -1   3  15       1343.56       1320.33        25.81 o                         
   0   3  15        106.12        105.46         7.87 o                         
   1   3  15        841.94        803.61        23.18 o                         
   2   3  15        603.69        597.62        16.81 o                         
   3   3  15        103.09        110.21         8.11 o                         
   4   3  15        235.32        234.58        15.93 o                         
   5   3  15        205.38        203.46        16.37 o                         
   6   3  15        333.97        334.93        22.82 o                         
   7   3  15        203.95        218.20        17.83 o                         
   8   3  15        336.59        327.54        20.25 o                         
   9   3  15         90.52         87.59        11.20 o                         
  10   3  15        126.79        148.69        15.85 o                         
 -10   4  15          7.38          3.45         4.30 o                         
  -9   4  15         69.56         68.92        10.13 o                         
  -8   4  15          9.57         21.17         6.81 o                         
  -7   4  15        126.37        125.07        13.07 o                         
  -6   4  15         39.48         29.40         9.50 o                         
  -5   4  15         37.17         30.17         8.38 o                         
  -4   4  15          0.01         -5.76         7.70 o                         
  -3   4  15         83.96         70.99        10.32 o                         
  -2   4  15          2.80          6.27         3.30 o                         
  -1   4  15        233.48        223.04        11.00 o                         
   0   4  15        106.87        102.62         7.91 o                         
   1   4  15        381.17        367.94        15.37 o                         
   2   4  15        311.68        311.60        18.28 o                         
   3   4  15       1304.29       1328.15        46.48 o                         
   4   4  15       1244.07       1221.27        38.57 o                         
   5   4  15         38.23         31.40         7.50 o                         
   6   4  15          4.85         -4.86         6.00 o                         
   7   4  15        233.55        241.63        17.89 o                         
   8   4  15          0.49          7.49         5.34 o                         
   9   4  15          1.31          2.52         5.34 o                         
  10   4  15         46.38         17.38         5.56 o                         
 -10   5  15         66.98         60.56        10.56 o                         
  -9   5  15         93.93        102.11         9.12 o                         
  -8   5  15         37.00         35.11         6.56 o                         
  -7   5  15          6.54          4.59         5.38 o                         
  -6   5  15         13.12         24.78         6.93 o                         
  -5   5  15          8.06          5.23         6.89 o                         
  -4   5  15          2.14         -4.35        11.00 o                         
  -3   5  15          8.22         15.17         6.19 o                         
  -2   5  15        264.78        268.64        18.75 o                         
  -1   5  15        319.27        333.00        18.85 o                         
   0   5  15        242.42        228.44        18.95 o                         
   1   5  15        404.31        404.58        22.17 o                         
   2   5  15        494.27        481.68        24.13 o                         
   3   5  15        138.69        154.55        14.43 o                         
   4   5  15        614.97        632.70        27.56 o                         
   5   5  15         79.05         88.22        11.99 o                         
   6   5  15        692.34        768.27        39.48 o                         
   7   5  15         60.23         75.67        10.75 o                         
   8   5  15        361.12        443.04        31.14 o                         
   9   5  15        172.19        170.67        23.54 o                         
  -9   6  15         16.31         13.12         4.32 o                         
  -8   6  15        134.49        133.03        11.03 o                         
  -7   6  15        415.11        474.44        22.52 o                         
  -6   6  15        424.03        473.59        29.67 o                         
  -5   6  15        253.16        312.18        26.58 o                         
  -4   6  15        775.42        806.65        37.95 o                         
  -3   6  15        701.83        702.62        31.94 o                         
  -2   6  15        392.44        449.30        28.98 o                         
  -1   6  15        226.14        242.57        19.10 o                         
   0   6  15        516.15        497.14        26.53 o                         
   1   6  15        570.33        554.14        25.53 o                         
   2   6  15        706.55        700.50        31.82 o                         
   3   6  15         63.77         60.18        10.44 o                         
   4   6  15          5.77          6.80         4.80 o                         
   5   6  15        141.00        137.92        13.93 o                         
   6   6  15         23.36         31.14         7.83 o                         
   7   6  15         39.59         33.62        10.41 o                         
   8   6  15         93.73         80.95        14.05 o                         
   9   6  15         28.67         20.78         6.27 o                         
  -8   7  15        139.85        119.46         9.20 o                         
  -7   7  15        156.38        173.31        12.01 o                         
  -6   7  15         34.92         29.96         8.58 o                         
  -5   7  15         20.08         12.38         9.26 o                         
  -4   7  15          1.30         -3.11         9.88 o                         
  -3   7  15         61.43         70.13        11.83 o                         
  -2   7  15          1.51          1.36         9.47 o                         
  -1   7  15         77.08         80.45        11.00 o                         
   0   7  15         38.51         48.41        14.62 o                         
   1   7  15        259.05        243.19        16.44 o                         
   2   7  15        337.67        340.30        21.29 o                         
   3   7  15        364.94        355.52        21.57 o                         
   4   7  15        333.77        363.09        20.60 o                         
   5   7  15        204.64        229.95        17.86 o                         
   6   7  15        202.99        193.55        35.15 o                         
   7   7  15        111.91         90.52        15.01 o                         
   8   7  15         92.62         63.38        11.31 o                         
  -7   8  15         12.42         11.38         6.64 o                         
  -6   8  15          6.06         -0.58         3.68 o                         
  -5   8  15         32.69         20.48        11.89 o                         
  -4   8  15        195.22        202.77        23.07 o                         
  -3   8  15         41.19         47.25         8.74 o                         
  -2   8  15          6.76          3.22         4.97 o                         
  -1   8  15         18.35         20.28         5.52 o                         
   0   8  15         70.37         71.88         9.35 o                         
   1   8  15        254.02        247.01        18.88 o                         
   2   8  15         91.81         83.67        10.13 o                         
   3   8  15         19.96         26.04         6.70 o                         
   4   8  15         59.48         70.87        10.57 o                         
   5   8  15          7.90          6.13        11.27 o                         
   6   8  15          8.99          5.98         7.06 o                         
   7   8  15          3.60         12.01         5.88 o                         
  -6   9  15         48.28         64.45        13.98 o                         
  -5   9  15         15.02         19.47         7.56 o                         
  -4   9  15         10.47          7.63         5.75 o                         
  -3   9  15         31.81         33.62         7.60 o                         
  -2   9  15         11.18         11.66         5.42 o                         
  -1   9  15         90.59         87.09         9.04 o                         
   0   9  15         12.07          7.09         6.17 o                         
   1   9  15        255.72        239.13        14.31 o                         
   2   9  15        213.40        211.45        13.48 o                         
   3   9  15        323.95        295.59        27.05 o                         
   4   9  15        256.54        216.61        35.84 o                         
   5   9  15        148.39        111.69        19.03 o                         
  -3  10  15        190.15        197.89        23.79 o                         
  -2  10  15        120.59        111.26        12.75 o                         
  -1  10  15        404.52        419.10        25.80 o                         
   0  10  15        109.51        112.69        11.88 o                         
   1  10  15         44.02         38.82         6.66 o                         
   2  10  15         44.04         39.14        13.04 o                         
 -11   0  16        288.10        167.36        32.07 o                         
 -10   0  16        332.09        284.81        36.29 o                         
  -9   0  16        233.60        222.89        37.35 o                         
  -8   0  16         88.21         61.28        24.41 o                         
  -7   0  16         14.51         15.93        15.17 o                         
  -6   0  16         95.30        117.42        31.66 o                         
  -5   0  16        951.81        950.72        77.74 o                         
  -4   0  16        159.63        118.24        29.68 o                         
  -3   0  16       1228.28       1146.96        64.62 o                         
  -2   0  16        363.60        355.69        24.86 o                         
  -1   0  16        257.05        242.36        18.32 o                         
   0   0  16        239.35        240.64        18.33 o                         
   1   0  16          6.67          6.32         6.59 o                         
   2   0  16        728.53        809.23        34.52 o                         
   3   0  16       1226.58       1207.44        42.71 o                         
   4   0  16        422.09        384.76        27.48 o                         
   5   0  16        823.16        835.47        40.15 o                         
   6   0  16        231.59        250.18        30.70 o                         
   7   0  16        262.66        276.76        31.48 o                         
   8   0  16         31.96         27.71        16.33 o                         
   9   0  16        303.45        320.61        40.62 o                         
  10   0  16         70.48         73.86        17.13 o                         
 -11   1  16         32.48         18.41         5.24 o                         
 -10   1  16         65.78         54.42         9.55 o                         
  -9   1  16        175.58        159.62        21.84 o                         
  -8   1  16        264.35        255.64        30.22 o                         
  -7   1  16         90.44         88.13        14.76 o                         
  -6   1  16        240.45        227.50        20.31 o                         
  -5   1  16        597.94        579.93        38.40 o                         
  -4   1  16        304.99        336.87        24.97 o                         
  -3   1  16       1273.27       1257.39        35.45 o                         
  -2   1  16         31.62         29.41         5.86 o                         
  -1   1  16        191.20        183.38        10.79 o                         
   0   1  16        215.41        218.97        10.64 o                         
   1   1  16        240.84        261.56        11.42 o                         
   2   1  16        462.80        509.45        15.90 o                         
   3   1  16        773.62        805.87        22.64 o                         
   4   1  16        331.14        334.25        17.78 o                         
   5   1  16         84.08         75.45         9.40 o                         
   6   1  16         85.82         82.95        10.93 o                         
   7   1  16          7.12         25.86         7.22 o                         
   8   1  16         30.34         26.65        10.94 o                         
   9   1  16        161.52        144.74        19.57 o                         
  10   1  16        104.36        116.52        14.92 o                         
 -11   2  16          7.37         -5.32         5.32 o                         
 -10   2  16          0.33          5.06         4.00 o                         
  -9   2  16          0.01         -5.45         5.90 o                         
  -8   2  16          8.00          0.43         6.09 o                         
  -7   2  16         79.21         95.91        13.42 o                         
  -6   2  16          3.93          0.13         6.42 o                         
  -5   2  16        116.60        113.84        14.51 o                         
  -4   2  16        289.89        233.37        16.00 o                         
  -3   2  16        763.62        754.96        23.11 o                         
  -2   2  16        205.54        206.57        10.63 o                         
  -1   2  16        257.20        242.52        11.31 o                         
   0   2  16         23.46         26.82         4.51 o                         
   1   2  16          1.79          3.45         4.06 o                         
   2   2  16         35.49         32.95         4.62 o                         
   3   2  16         18.59         19.95         5.50 o                         
   4   2  16          0.39          9.94         4.39 o                         
   5   2  16        113.07        140.43        13.73 o                         
   6   2  16         31.92         35.43         7.27 o                         
   7   2  16          1.97          0.05         5.48 o                         
   8   2  16         47.68         52.44         9.74 o                         
   9   2  16          3.01          0.21         6.89 o                         
  10   2  16          1.11          0.57         5.76 o                         
 -10   3  16          2.34         -2.42         7.01 o                         
  -9   3  16         16.34         10.75         8.81 o                         
  -8   3  16        197.65        205.48        15.15 o                         
  -7   3  16         48.54         51.22         8.08 o                         
  -6   3  16        141.52        137.69        12.47 o                         
  -5   3  16         73.62         82.65        11.10 o                         
  -4   3  16        179.09        188.01        14.35 o                         
  -3   3  16        546.65        542.10        22.11 o                         
  -2   3  16        103.54         72.17         7.01 o                         
  -1   3  16          2.98          9.89         4.02 o                         
   0   3  16         34.42         45.25         5.83 o                         
   1   3  16        327.85        325.95        13.41 o                         
   2   3  16        351.77        346.35        18.16 o                         
   3   3  16        418.55        382.29        18.78 o                         
   4   3  16        421.50        448.71        23.56 o                         
   5   3  16          8.82         19.31         7.46 o                         
   6   3  16        197.01        178.52        16.33 o                         
   7   3  16        155.58        156.75        14.43 o                         
   8   3  16          1.92          5.59         4.49 o                         
   9   3  16         17.15         29.91         6.27 o                         
  10   3  16         54.72         30.13         9.08 o                         
 -10   4  16        268.50        193.08        17.61 o                         
  -9   4  16        273.99        288.17        18.17 o                         
  -8   4  16        154.49        145.04        11.06 o                         
  -7   4  16        336.50        366.55        18.82 o                         
  -6   4  16        194.80        191.93        14.39 o                         
  -5   4  16         63.74         56.51         8.89 o                         
  -4   4  16          7.70          3.36         5.54 o                         
  -3   4  16        229.56        218.51        16.56 o                         
  -2   4  16        159.44        135.44        11.58 o                         
  -1   4  16          4.75         10.16         4.73 o                         
   0   4  16        269.18        275.01        17.25 o                         
   1   4  16        406.74        429.40        21.30 o                         
   2   4  16       1464.23       1468.77        39.74 o                         
   3   4  16       1370.42       1391.26        37.35 o                         
   4   4  16       1371.45       1443.54        59.70 o                         
   5   4  16         62.00         61.59        11.55 o                         
   6   4  16        530.56        566.52        27.29 o                         
   7   4  16        136.14        164.19        13.90 o                         
   8   4  16        462.00        487.51        26.80 o                         
   9   4  16        480.50        474.64        21.75 o                         
  -9   5  16         65.90         56.99         8.21 o                         
  -8   5  16          2.26          5.34         4.10 o                         
  -7   5  16          0.45          9.48         6.22 o                         
  -6   5  16         83.25         83.37        10.82 o                         
  -5   5  16        592.97        630.68        26.38 o                         
  -4   5  16        765.61        777.21        32.87 o                         
  -3   5  16        372.70        340.02        20.53 o                         
  -2   5  16        277.88        298.75        19.15 o                         
  -1   5  16        484.75        426.56        22.84 o                         
   0   5  16        262.98        265.59        18.20 o                         
   1   5  16         13.97         15.30         5.66 o                         
   2   5  16         13.49          8.55         6.01 o                         
   3   5  16         21.09         27.13         6.99 o                         
   4   5  16          2.65         12.00         6.00 o                         
   5   5  16        118.25        129.97        15.59 o                         
   6   5  16         69.30         68.74        10.91 o                         
   7   5  16         65.47         57.83         9.10 o                         
   8   5  16        179.16        160.46        15.75 o                         
   9   5  16         56.92         23.51         9.83 o                         
  -8   6  16          0.87          5.41         7.54 o                         
  -7   6  16          3.29          3.80         6.99 o                         
  -6   6  16         13.67         12.84         6.84 o                         
  -5   6  16          5.44         -2.26         6.58 o                         
  -4   6  16          4.18          0.80         7.95 o                         
  -3   6  16          1.66         10.56         6.65 o                         
  -2   6  16         75.85         69.61         9.24 o                         
  -1   6  16         43.95         48.62         8.99 o                         
   0   6  16        202.96        183.92        14.62 o                         
   1   6  16         40.03         36.26         7.12 o                         
   2   6  16         58.30         58.90         8.85 o                         
   3   6  16         54.08         55.64         8.90 o                         
   4   6  16          0.53          5.54         5.23 o                         
   5   6  16         41.32         34.64         6.66 o                         
   6   6  16         39.80         23.89         5.78 o                         
   7   6  16          7.22          5.26         8.64 o                         
   8   6  16          0.15          1.83        10.03 o                         
  -7   7  16         31.11         30.24        11.52 o                         
  -6   7  16        104.75        133.90        18.37 o                         
  -5   7  16        335.14        361.01        24.60 o                         
  -4   7  16        601.35        607.59        33.70 o                         
  -3   7  16        344.10        352.74        27.12 o                         
  -2   7  16        383.53        403.99        22.32 o                         
  -1   7  16        458.07        481.13        24.34 o                         
   0   7  16        191.18        204.23        14.63 o                         
   1   7  16        102.57         99.33        11.29 o                         
   2   7  16         18.83         30.50         7.36 o                         
   3   7  16         15.29         25.26         6.67 o                         
   4   7  16         21.85         14.95         6.18 o                         
   5   7  16         37.11         27.77        10.56 o                         
   6   7  16          3.19          8.46         7.53 o                         
   7   7  16         27.42         29.62         7.81 o                         
  -6   8  16        198.93        197.14        18.27 o                         
  -5   8  16         20.15         15.93        10.64 o                         
  -4   8  16         15.10         16.96         6.32 o                         
  -3   8  16         57.38         58.52        10.61 o                         
  -2   8  16          1.13          0.06         4.79 o                         
  -1   8  16         18.07         18.16         5.19 o                         
   0   8  16         73.71         70.68         7.95 o                         
   1   8  16        405.96        422.34        20.12 o                         
   2   8  16        270.25        281.82        16.57 o                         
   3   8  16        356.89        369.63        19.90 o                         
   4   8  16        572.32        655.45        28.63 o                         
   5   8  16        378.16        306.53        76.57 o                         
   6   8  16        303.78        158.74        15.23 o                         
  -5   9  16         30.15         31.46         8.13 o                         
  -4   9  16         74.48         74.51         9.30 o                         
  -3   9  16        115.17        141.05        14.98 o                         
  -2   9  16        156.91        161.68        12.24 o                         
  -1   9  16         94.81         94.30         9.76 o                         
   0   9  16         18.14         26.41         6.07 o                         
   1   9  16          6.40          5.63         4.05 o                         
   2   9  16          2.79          4.17         4.73 o                         
   3   9  16         24.96          3.71         7.42 o                         
  -1  10  16         10.84          9.39         6.32 o                         
   0  10  16          2.91          3.16         3.68 o                         
   1  10  16          8.36         10.84         5.38 o                         
 -10   1  17        230.06        147.06        20.57 o                         
  -9   1  17        108.32         80.14        12.61 o                         
  -8   1  17        140.24        113.67        25.92 o                         
  -7   1  17         89.26         84.64        19.34 o                         
  -6   1  17         90.01         97.46        15.94 o                         
  -5   1  17         17.91          8.67         6.31 o                         
  -4   1  17        112.21        110.72        13.34 o                         
  -3   1  17         51.77         48.98         7.94 o                         
  -2   1  17         85.14         72.70         9.20 o                         
  -1   1  17        537.69        550.74        22.16 o                         
   0   1  17          8.02          7.69         4.01 o                         
   1   1  17         93.45        100.74         8.83 o                         
   2   1  17        740.47        725.65        21.68 o                         
   3   1  17        233.62        251.93        15.26 o                         
   4   1  17         85.16        115.04        10.28 o                         
   5   1  17        165.27        179.06        13.80 o                         
   6   1  17        413.07        422.38        23.64 o                         
   7   1  17        602.99        610.89        35.45 o                         
   8   1  17         39.69         58.14        13.78 o                         
   9   1  17        229.71        251.99        22.92 o                         
  10   1  17          3.40          2.95         4.26 o                         
 -10   2  17         32.80         26.63         7.04 o                         
  -9   2  17         92.17         77.45        11.94 o                         
  -8   2  17        146.99        151.28        17.45 o                         
  -7   2  17        204.35        252.37        19.94 o                         
  -6   2  17        382.75        404.01        26.13 o                         
  -5   2  17        359.29        353.83        22.34 o                         
  -4   2  17        533.53        588.72        26.10 o                         
  -3   2  17       2597.39       2649.36        48.00 o                         
  -2   2  17        697.60        674.53        24.70 o                         
  -1   2  17        631.67        646.03        24.18 o                         
   0   2  17        432.80        422.65        19.68 o                         
   1   2  17        170.00        155.29        12.34 o                         
   2   2  17        293.85        306.59        14.20 o                         
   3   2  17        320.47        318.28        16.27 o                         
   4   2  17        225.04        231.15        15.45 o                         
   5   2  17         20.03          9.36         5.70 o                         
   6   2  17         38.95         32.37        11.13 o                         
   7   2  17         75.17         84.11        10.02 o                         
   8   2  17         17.55         14.02         6.00 o                         
   9   2  17          0.10         -7.48         7.48 o                         
 -10   3  17          0.23         13.29         6.23 o                         
  -9   3  17        240.68        170.79        20.23 o                         
  -8   3  17        321.40        317.70        27.15 o                         
  -7   3  17        161.17        163.09        13.91 o                         
  -6   3  17         14.96         21.47         6.98 o                         
  -5   3  17        126.17        131.99        14.21 o                         
  -4   3  17         14.42         14.37         5.54 o                         
  -3   3  17         43.28         43.74         6.90 o                         
  -2   3  17         10.42         11.50         5.12 o                         
  -1   3  17         40.58         37.14         6.08 o                         
   0   3  17         51.15         33.19         6.59 o                         
   1   3  17        178.23        141.37        12.48 o                         
   2   3  17        439.55        469.55        22.34 o                         
   3   3  17        153.24        148.70        12.55 o                         
   4   3  17        730.74        773.24        27.45 o                         
   5   3  17        271.20        287.15        19.83 o                         
   6   3  17        107.37        104.71        11.92 o                         
   7   3  17         12.93         17.12         5.48 o                         
   8   3  17         94.79         93.13        12.12 o                         
   9   3  17        156.15        127.07        18.53 o                         
  -9   4  17         97.13         83.54        13.26 o                         
  -8   4  17         28.71         15.97         7.66 o                         
  -7   4  17          0.83          2.51         6.20 o                         
  -6   4  17         80.32         75.63        10.48 o                         
  -5   4  17          5.02          4.24         5.69 o                         
  -4   4  17         26.01         28.90         7.12 o                         
  -3   4  17          3.08          3.06         6.76 o                         
  -2   4  17         49.18         43.73         7.65 o                         
  -1   4  17        443.23        412.86        20.86 o                         
   0   4  17        401.64        378.27        20.13 o                         
   1   4  17          5.75          6.24         4.56 o                         
   2   4  17         88.43         89.85        10.90 o                         
   3   4  17         24.85         15.16         5.81 o                         
   4   4  17         33.34         52.17         8.00 o                         
   5   4  17        158.66        154.54        16.39 o                         
   6   4  17        163.19        169.94        16.58 o                         
   7   4  17         95.84        103.41        10.25 o                         
   8   4  17         92.29         85.48         9.14 o                         
  -9   5  17        134.77         89.66        18.97 o                         
  -8   5  17        165.14        139.38        12.20 o                         
  -7   5  17         77.82         67.31         9.70 o                         
  -6   5  17         77.23         75.14        13.51 o                         
  -5   5  17         89.76        103.67        12.99 o                         
  -4   5  17          2.87         10.93         6.72 o                         
  -3   5  17          4.23         -4.27         5.37 o                         
  -2   5  17          9.68         24.89         7.72 o                         
  -1   5  17         82.70         61.07        10.53 o                         
   0   5  17          1.17          9.23         5.27 o                         
   1   5  17         59.24         67.24         9.35 o                         
   2   5  17        137.90        145.09        11.83 o                         
   3   5  17        336.75        343.98        19.40 o                         
   4   5  17        497.31        501.67        22.48 o                         
   5   5  17        166.04        181.16        16.69 o                         
   6   5  17        286.65        281.46        19.17 o                         
   7   5  17         44.06         46.40         7.27 o                         
   8   5  17        237.33        190.08        29.53 o                         
  -8   6  17         99.74         67.67        12.89 o                         
  -7   6  17        190.07        193.98        19.24 o                         
  -6   6  17         62.34         69.06        13.75 o                         
  -5   6  17        441.87        419.91        34.21 o                         
  -4   6  17        539.33        545.15        32.68 o                         
  -3   6  17        429.82        442.67        26.38 o                         
  -2   6  17        810.45        780.79        35.13 o                         
  -1   6  17        707.89        746.05        32.97 o                         
   0   6  17        951.40       1001.22        35.18 o                         
   1   6  17        202.61        220.79        15.33 o                         
   2   6  17         35.85         35.53         7.51 o                         
   3   6  17         51.40         53.41         7.81 o                         
   4   6  17        108.43        110.89         9.98 o                         
   5   6  17         63.14         57.33         9.16 o                         
   6   6  17         23.54         27.72         6.29 o                         
   7   6  17         91.16         80.70        14.10 o                         
   8   6  17        165.67         41.95        10.69 o                         
  -7   7  17         79.82         78.33        10.90 o                         
  -6   7  17         12.51         28.02         9.16 o                         
  -5   7  17          5.78          5.02         7.61 o                         
  -4   7  17         93.82        101.41        13.92 o                         
  -3   7  17        135.12        124.93        15.56 o                         
  -2   7  17         86.49         83.92        11.15 o                         
  -1   7  17         19.79         19.27         7.23 o                         
   0   7  17          0.06         -3.30         4.45 o                         
   1   7  17         81.91         84.73        11.15 o                         
   2   7  17          0.27          3.02         4.54 o                         
   3   7  17          9.27          3.24         4.66 o                         
   4   7  17          9.94         11.49         4.65 o                         
   5   7  17         71.93         37.91        13.06 o                         
   6   7  17        145.55        137.95        27.87 o                         
   7   7  17        151.88         52.57        11.96 o                         
  -6   8  17          0.10         -3.07         4.38 o                         
  -5   8  17         33.81         19.22         5.15 o                         
  -4   8  17          5.53          0.60         5.01 o                         
  -3   8  17          3.59         -3.34         4.58 o                         
  -2   8  17         17.46         23.75         5.54 o                         
  -1   8  17         11.31          4.23         6.03 o                         
   0   8  17         19.06         24.38         5.17 o                         
   1   8  17         93.17         85.63        10.20 o                         
   2   8  17          3.43          3.20         4.81 o                         
   3   8  17         17.66         27.23         5.49 o                         
   4   8  17          1.72          9.09         6.60 o                         
   5   8  17         17.60          4.90         4.58 o                         
  -3   9  17         54.40         52.84         8.55 o                         
  -2   9  17          3.02         13.68         4.76 o                         
  -1   9  17          9.64          3.72         5.95 o                         
   0   9  17         58.32         57.81         8.11 o                         
   1   9  17         68.68         58.21        10.17 o                         
   2   9  17         21.81          5.47         4.20 o                         
 -10   0  18        264.10        195.39        23.75 o                         
  -9   0  18        205.76        175.31        19.15 o                         
  -8   0  18        249.21        237.32        23.24 o                         
  -7   0  18        200.86        186.63        23.92 o                         
  -6   0  18        322.37        368.20        32.15 o                         
  -5   0  18        157.94        139.84        21.82 o                         
  -4   0  18          7.00         18.05        13.47 o                         
  -3   0  18          0.15          5.10         8.21 o                         
  -2   0  18        308.73        327.54        29.68 o                         
  -1   0  18          2.46          2.03         5.14 o                         
   0   0  18         90.91        113.47        13.07 o                         
   1   0  18         88.63         87.36        11.72 o                         
   2   0  18        888.74        912.83        39.91 o                         
   3   0  18        179.39        159.76        19.69 o                         
   4   0  18        715.13        677.13        39.05 o                         
   5   0  18         72.65         67.86        22.10 o                         
   6   0  18        182.11        228.19        26.82 o                         
   7   0  18        577.50        640.91        58.70 o                         
   8   0  18        515.87        583.07        50.87 o                         
   9   0  18       1258.14       1274.15        63.86 o                         
 -10   1  18         46.23         37.98         7.85 o                         
  -9   1  18        125.65        112.61        13.04 o                         
  -8   1  18         51.21         39.67         9.21 o                         
  -7   1  18        101.06        103.72        16.25 o                         
  -6   1  18        201.86        221.64        18.65 o                         
  -5   1  18        239.04        263.13        18.43 o                         
  -4   1  18        232.94        253.89        21.09 o                         
  -3   1  18        459.03        445.43        24.93 o                         
  -2   1  18        138.99        159.12        12.85 o                         
  -1   1  18         17.88         20.76         5.53 o                         
   0   1  18         20.93         27.40         5.65 o                         
   1   1  18         86.71         90.16         8.52 o                         
   2   1  18        395.09        406.21        17.77 o                         
   3   1  18        245.14        267.11        16.29 o                         
   4   1  18        103.34         78.32         8.56 o                         
   5   1  18         13.96         15.32         6.48 o                         
   6   1  18          3.58         10.61         6.81 o                         
   7   1  18         10.69         22.69         8.29 o                         
   8   1  18          1.63         -2.96         6.95 o                         
   9   1  18          9.89         12.58         6.06 o                         
 -10   2  18          5.68         17.46         8.67 o                         
  -9   2  18          0.05         -2.59         4.82 o                         
  -8   2  18          3.08          9.92         6.97 o                         
  -7   2  18          2.43          7.98         6.89 o                         
  -6   2  18         29.09          7.31         6.28 o                         
  -5   2  18          0.01          4.21         6.91 o                         
  -4   2  18        101.76        101.36        10.80 o                         
  -3   2  18         59.93         59.07         8.49 o                         
  -2   2  18        227.74        230.39        14.42 o                         
  -1   2  18          3.23         -2.47         4.32 o                         
   0   2  18        158.26        153.27        12.11 o                         
   1   2  18         56.05         55.23         7.44 o                         
   2   2  18         26.20         24.68         5.06 o                         
   3   2  18          1.51         -6.49         6.49 o                         
   4   2  18          2.02          3.94         4.27 o                         
   5   2  18          7.01          3.83         4.74 o                         
   6   2  18         35.31         36.56         8.22 o                         
   7   2  18         17.10         26.87         6.93 o                         
   8   2  18          0.02         -0.26         5.55 o                         
   9   2  18         23.71         24.52         6.31 o                         
  -9   3  18        104.02         68.86        12.34 o                         
  -8   3  18         38.74         36.25         8.57 o                         
  -7   3  18         93.60        116.34        12.77 o                         
  -6   3  18        350.13        364.00        20.34 o                         
  -5   3  18        397.58        443.41        23.47 o                         
  -4   3  18        544.82        569.92        27.24 o                         
  -3   3  18        771.77        765.34        25.19 o                         
  -2   3  18        643.49        651.35        23.37 o                         
  -1   3  18        141.28        148.71        11.67 o                         
   0   3  18         70.29         67.98         8.89 o                         
   1   3  18        117.45        114.07        11.44 o                         
   2   3  18        173.17        174.80        13.59 o                         
   3   3  18        351.94        346.83        17.92 o                         
   4   3  18        189.98        175.19        15.49 o                         
   5   3  18         93.33         80.16        10.78 o                         
   6   3  18         16.24         13.67         5.00 o                         
   7   3  18         19.46         12.28         4.79 o                         
   8   3  18         29.23         29.27         5.84 o                         
  -9   4  18         64.88         34.36        12.17 o                         
  -8   4  18         71.42         52.11        11.30 o                         
  -7   4  18        177.32        175.01        12.30 o                         
  -6   4  18         92.76        112.93        11.08 o                         
  -5   4  18        151.15        149.08        13.66 o                         
  -4   4  18        302.36        297.06        17.67 o                         
  -3   4  18         65.76         47.56         8.53 o                         
  -2   4  18         34.00         30.91         6.30 o                         
  -1   4  18          7.83          8.75         4.90 o                         
   0   4  18          2.78          1.76         4.96 o                         
   1   4  18          0.41          0.34         5.48 o                         
   2   4  18        231.74        222.57        15.90 o                         
   3   4  18        227.25        224.91        15.71 o                         
   4   4  18        210.70        220.06        19.19 o                         
   5   4  18        168.80        195.21        17.48 o                         
   6   4  18        193.23        220.29        17.11 o                         
   7   4  18        266.79        288.59        17.45 o                         
   8   4  18        144.35        102.98        11.74 o                         
  -7   5  18         44.73         42.14         7.88 o                         
  -6   5  18         14.89         14.58         7.74 o                         
  -5   5  18        236.99        251.80        18.83 o                         
  -4   5  18         82.20        116.11        13.88 o                         
  -3   5  18        269.06        275.38        18.80 o                         
  -2   5  18        136.96        142.32        13.88 o                         
  -1   5  18        193.57        193.54        16.11 o                         
   0   5  18        658.24        614.15        28.17 o                         
   1   5  18        610.57        579.00        26.89 o                         
   2   5  18        554.88        563.70        23.91 o                         
   3   5  18         67.69         64.53         8.51 o                         
   4   5  18         17.28         25.51         7.67 o                         
   5   5  18        330.97        304.45        21.82 o                         
   6   5  18         19.06          7.93         4.74 o                         
   7   5  18         64.36         58.64         8.70 o                         
  -7   6  18          1.37          3.53         4.58 o                         
  -6   6  18          9.42          7.88         8.41 o                         
  -5   6  18         11.95         10.75         7.56 o                         
  -4   6  18          0.34         -2.96         6.11 o                         
  -3   6  18          7.10         -7.79         7.79 o                         
  -2   6  18         13.80          7.21         4.78 o                         
  -1   6  18          8.70          0.26         4.74 o                         
   0   6  18         53.18         46.39         8.09 o                         
   1   6  18          2.17         -0.81         4.86 o                         
   2   6  18          5.91         14.50         5.62 o                         
   3   6  18         21.77         12.51         4.25 o                         
   4   6  18         17.09         15.76         5.54 o                         
   5   6  18         82.37         76.95         9.51 o                         
   6   6  18         45.63         26.79         8.14 o                         
   7   6  18          0.01          6.48         5.91 o                         
  -6   7  18         52.23         66.47        10.04 o                         
  -5   7  18        388.16        432.00        39.27 o                         
  -4   7  18        163.86        164.52        19.68 o                         
  -3   7  18        313.09        344.44        18.99 o                         
  -2   7  18        239.67        255.55        17.12 o                         
  -1   7  18        295.17        319.01        17.19 o                         
   0   7  18        884.22        901.63        28.47 o                         
   1   7  18        465.83        492.10        23.76 o                         
   2   7  18        145.78        153.37        13.07 o                         
   3   7  18         31.46         37.82         6.13 o                         
   4   7  18         30.46         39.81         9.02 o                         
   5   7  18         66.14         43.21         9.28 o                         
   6   7  18         11.99          8.93         6.66 o                         
  -5   8  18         36.67         44.84        10.96 o                         
  -4   8  18        170.16        161.69        15.38 o                         
  -3   8  18         57.54         47.35         6.75 o                         
  -2   8  18         32.23         34.31         5.61 o                         
  -1   8  18          1.03          7.11         3.60 o                         
   0   8  18         53.53         55.36         7.60 o                         
   1   8  18        160.24        151.65        11.38 o                         
   2   8  18        140.60        144.76        10.49 o                         
   3   8  18        125.68        112.37        13.23 o                         
   4   8  18         38.04          5.32         5.70 o                         
  -1   9  18         85.44         88.48        14.68 o                         
   0   9  18         24.69         33.90        10.08 o                         
  -9   1  19        118.74         99.53        12.97 o                         
  -8   1  19        101.36         96.68        12.85 o                         
  -7   1  19         92.77         73.38        12.83 o                         
  -6   1  19        146.38        142.43        14.53 o                         
  -5   1  19        292.01        314.14        21.74 o                         
  -4   1  19         77.84         66.47        11.17 o                         
  -3   1  19         56.49         52.90        10.42 o                         
  -2   1  19          0.80          0.13         5.51 o                         
  -1   1  19        110.68        120.04        10.95 o                         
   0   1  19          9.99         12.38         5.25 o                         
   1   1  19         26.67         22.11         6.78 o                         
   2   1  19        693.33        759.01        27.55 o                         
   3   1  19        113.23        113.48        10.40 o                         
   4   1  19        109.81        134.81        11.74 o                         
   5   1  19         53.01         50.76         9.46 o                         
   6   1  19        145.67        156.34        16.96 o                         
   7   1  19         55.01         60.16        15.18 o                         
   8   1  19         18.17         14.60         5.79 o                         
   9   1  19        145.06         85.37        13.48 o                         
  -9   2  19         51.32         36.77        12.06 o                         
  -8   2  19         47.32         47.62         9.66 o                         
  -7   2  19        153.23        129.47        15.08 o                         
  -6   2  19        332.57        345.92        21.46 o                         
  -5   2  19        611.01        636.22        30.64 o                         
  -4   2  19       1123.46       1188.76        34.09 o                         
  -3   2  19       1254.69       1282.51        40.32 o                         
  -2   2  19       1192.32       1209.33        36.47 o                         
  -1   2  19        435.96        448.88        20.69 o                         
   0   2  19        686.64        707.32        25.83 o                         
   1   2  19        400.29        423.33        20.10 o                         
   2   2  19        281.90        295.12        17.95 o                         
   3   2  19        145.04        145.36        11.66 o                         
   4   2  19         93.73        107.19        10.50 o                         
   5   2  19         21.01         21.12         6.78 o                         
   6   2  19         17.42          7.40         6.77 o                         
   7   2  19          0.70          3.84         5.98 o                         
   8   2  19          8.10          2.86         4.41 o                         
  -8   3  19         71.21         47.16         7.97 o                         
  -7   3  19         39.13         29.23         6.74 o                         
  -6   3  19         42.45         39.05         8.55 o                         
  -5   3  19          9.81         10.25         6.92 o                         
  -4   3  19         26.91         15.95         6.32 o                         
  -3   3  19        575.97        526.61        25.35 o                         
  -2   3  19        468.21        448.56        20.34 o                         
  -1   3  19         16.54         10.29         4.80 o                         
   0   3  19        218.19        211.30        14.53 o                         
   1   3  19         72.88         81.92         9.12 o                         
   2   3  19          1.92          1.07         4.69 o                         
   3   3  19         52.74         61.40         9.10 o                         
   4   3  19        101.98         86.78        10.41 o                         
   5   3  19         10.71         12.52         6.29 o                         
   6   3  19          7.34          7.10         4.53 o                         
   7   3  19        171.75        156.41        14.43 o                         
   8   3  19         39.68         51.97        11.97 o                         
  -7   4  19         23.10         22.11         5.35 o                         
  -6   4  19          3.57         -2.53         3.61 o                         
  -5   4  19         36.91         39.56         7.17 o                         
  -4   4  19         59.61         47.06         8.81 o                         
  -3   4  19         73.10         70.13        11.35 o                         
  -2   4  19          0.12         -6.27         6.27 o                         
  -1   4  19        209.23        205.29        16.66 o                         
   0   4  19          7.10          3.85         5.99 o                         
   1   4  19         34.78         40.12         8.39 o                         
   2   4  19          6.92         15.88         5.02 o                         
   3   4  19         12.61         15.42         6.02 o                         
   4   4  19         39.08         37.29         8.66 o                         
   5   4  19         79.13         67.10         9.49 o                         
   6   4  19        173.75        165.27        15.09 o                         
   7   4  19          1.59         14.40         5.74 o                         
  -7   5  19          5.92          4.74         6.23 o                         
  -6   5  19         12.52         11.07         6.11 o                         
  -5   5  19         22.29         16.13         6.18 o                         
  -4   5  19          0.08         -5.61         5.93 o                         
  -3   5  19          0.23         12.73         6.84 o                         
  -2   5  19          2.94          1.60         4.87 o                         
  -1   5  19         21.75         26.97         7.71 o                         
   0   5  19         77.54         59.05         9.92 o                         
   1   5  19          6.49         -0.82         5.00 o                         
   2   5  19         39.73         39.09         6.88 o                         
   3   5  19        160.54        151.57        12.93 o                         
   4   5  19         34.96         38.75         8.24 o                         
   5   5  19        235.49        272.34        23.78 o                         
   6   5  19         68.30         84.79         9.64 o                         
   7   5  19        289.86        111.26        16.34 o                         
  -6   6  19        121.78        111.25        25.75 o                         
  -5   6  19        603.75        636.45        34.44 o                         
  -4   6  19        134.25        123.50        17.38 o                         
  -3   6  19        250.32        278.47        21.02 o                         
  -2   6  19        398.85        420.60        22.65 o                         
  -1   6  19        605.93        636.58        28.14 o                         
   0   6  19        310.49        338.77        20.52 o                         
   1   6  19        211.03        221.83        16.19 o                         
   2   6  19        477.18        485.73        27.32 o                         
   3   6  19        580.97        619.51        24.98 o                         
   4   6  19        483.48        476.77        24.14 o                         
   5   6  19        341.45        312.56        22.24 o                         
   6   6  19          4.92         11.08         6.85 o                         
  -5   7  19         44.04         48.69         8.72 o                         
  -4   7  19         28.43         27.39        13.56 o                         
  -3   7  19         69.54         80.88        27.87 o                         
  -2   7  19        103.99        102.91        12.03 o                         
  -1   7  19         40.62         42.52         7.23 o                         
   0   7  19         14.57          8.36         5.96 o                         
   1   7  19         61.33         72.52         8.57 o                         
   2   7  19         32.57         23.79         4.76 o                         
   3   7  19         56.14         39.73         6.57 o                         
   4   7  19         76.67         48.74        11.87 o                         
   5   7  19         18.82          8.22         6.48 o                         
  -3   8  19         19.11         49.80        12.01 o                         
  -2   8  19          0.05         -2.02         6.13 o                         
  -1   8  19         45.38         45.80         9.21 o                         
   0   8  19         27.98         31.97         7.81 o                         
   1   8  19         18.32          9.04         4.19 o                         
   2   8  19         29.46         21.82         8.50 o                         
  -8   0  20        251.12        228.74        29.08 o                         
  -7   0  20        207.02        207.26        30.92 o                         
  -6   0  20        213.04        200.77        33.45 o                         
  -5   0  20        144.85        171.37        21.60 o                         
  -4   0  20         13.01         -5.75         9.46 o                         
  -3   0  20         44.76         49.11        13.49 o                         
  -2   0  20         46.64         41.27        23.41 o                         
  -1   0  20         89.34         69.37        12.48 o                         
   0   0  20         55.25         67.34         9.92 o                         
   1   0  20         24.05         14.15         6.59 o                         
   2   0  20         60.00         62.87        12.07 o                         
   3   0  20         25.34         25.16         7.57 o                         
   4   0  20        213.73        233.66        20.72 o                         
   5   0  20         84.01         78.73        14.49 o                         
   6   0  20        120.69        151.14        18.10 o                         
   7   0  20        132.69        165.61        24.42 o                         
   8   0  20        206.39        155.20        19.76 o                         
  -8   1  20         16.53         24.89        12.69 o                         
  -7   1  20         78.31         56.86        12.28 o                         
  -6   1  20        103.78        107.24        13.48 o                         
  -5   1  20        146.98        149.63        17.53 o                         
  -4   1  20        631.47        612.52        29.90 o                         
  -3   1  20        480.15        514.62        28.23 o                         
  -2   1  20        514.36        514.00        25.06 o                         
  -1   1  20        193.12        187.34        13.14 o                         
   0   1  20        346.24        337.69        17.34 o                         
   1   1  20        337.41        374.02        15.84 o                         
   2   1  20        552.48        589.36        22.18 o                         
   3   1  20        341.00        351.11        16.88 o                         
   4   1  20        112.21        120.50        11.66 o                         
   5   1  20         21.58         21.66         6.28 o                         
   6   1  20         17.24         28.98         7.46 o                         
   7   1  20         31.09         32.63         8.56 o                         
   8   1  20          6.00          8.69         5.46 o                         
  -8   2  20          6.24         12.16         5.22 o                         
  -7   2  20        104.62         83.99        11.20 o                         
  -6   2  20         36.57         31.24         8.76 o                         
  -5   2  20         26.58         27.07         7.97 o                         
  -4   2  20         19.22         19.93         6.28 o                         
  -3   2  20         33.74         37.32         7.87 o                         
  -2   2  20        105.20        113.06        11.95 o                         
  -1   2  20        208.48        183.93        12.92 o                         
   0   2  20         58.10         59.50         7.70 o                         
   1   2  20          1.08          6.19         5.68 o                         
   2   2  20         18.29         19.12         6.34 o                         
   3   2  20          7.91         12.74         5.55 o                         
   4   2  20         27.04         31.96         6.45 o                         
   5   2  20         36.93         45.75         7.71 o                         
   6   2  20          4.35          5.74         4.80 o                         
   7   2  20          0.00         -2.68         4.78 o                         
   8   2  20          2.02         -1.28         5.26 o                         
  -7   3  20         41.19         23.22         5.39 o                         
  -6   3  20         90.83        102.37        10.77 o                         
  -5   3  20        134.98        126.89        14.50 o                         
  -4   3  20        307.52        312.38        19.94 o                         
  -3   3  20        485.11        528.84        23.81 o                         
  -2   3  20        605.11        641.83        24.53 o                         
  -1   3  20        191.19        183.73        15.20 o                         
   0   3  20        287.05        321.11        18.13 o                         
   1   3  20        239.45        270.77        19.97 o                         
   2   3  20        432.18        459.03        25.51 o                         
   3   3  20        287.43        310.16        20.10 o                         
   4   3  20          9.80         12.60         6.31 o                         
   5   3  20         50.24         39.23         8.15 o                         
   6   3  20         17.68         16.51         5.06 o                         
   7   3  20          0.05         12.64        10.11 o                         
  -6   4  20         55.67         53.32        10.23 o                         
  -5   4  20         78.29         91.05        11.62 o                         
  -4   4  20        116.22        121.40        14.49 o                         
  -3   4  20          2.57          4.97         6.73 o                         
  -2   4  20          8.43          8.50         6.57 o                         
  -1   4  20         65.81         59.92         8.68 o                         
   0   4  20          0.07          0.20         4.88 o                         
   1   4  20         69.64         69.81         9.43 o                         
   2   4  20         79.15         90.21        11.76 o                         
   3   4  20        216.18        230.02        16.63 o                         
   4   4  20         28.98         25.04         7.32 o                         
   5   4  20        149.08        154.81        14.47 o                         
   6   4  20         30.15         31.12         6.19 o                         
  -6   5  20          0.14          4.65         5.69 o                         
  -5   5  20         90.07         76.23        12.00 o                         
  -4   5  20        179.91        169.03        19.15 o                         
  -3   5  20        153.14        166.66        20.22 o                         
  -2   5  20         61.21         66.88        13.74 o                         
  -1   5  20        221.01        210.74        16.48 o                         
   0   5  20        245.29        274.88        18.42 o                         
   1   5  20        321.41        340.75        20.03 o                         
   2   5  20         76.78         88.03         9.23 o                         
   3   5  20         88.30         93.99        12.44 o                         
   4   5  20        431.25        474.10        24.48 o                         
   5   5  20        307.59        308.37        17.65 o                         
   6   5  20          0.37         -1.58         6.65 o                         
  -5   6  20          7.37          8.00         4.48 o                         
  -4   6  20          2.57          1.11        10.36 o                         
  -3   6  20          1.46          1.51        11.39 o                         
  -2   6  20          2.96          1.11         5.56 o                         
  -1   6  20         27.52         30.05         6.00 o                         
   0   6  20         20.47         22.31         5.11 o                         
   1   6  20         64.88         63.16         8.08 o                         
   2   6  20         64.02         65.54        11.17 o                         
   3   6  20         38.03         35.41         9.61 o                         
   4   6  20          4.27         11.73         5.97 o                         
   5   6  20          7.33          9.09         7.07 o                         
  -4   7  20         18.86         20.43         5.50 o                         
  -3   7  20         67.32         84.61        10.99 o                         
  -2   7  20         82.73        105.67        12.77 o                         
  -1   7  20        260.00        270.18        16.13 o                         
   0   7  20        400.14        418.29        20.85 o                         
   1   7  20        295.28        304.41        17.25 o                         
   2   7  20        106.36         99.73        12.89 o                         
   3   7  20         59.91         30.52         9.05 o                         
  -8   1  21         26.58         23.72         5.78 o                         
  -7   1  21         66.24         47.52        16.42 o                         
  -6   1  21        213.83        202.76        20.80 o                         
  -5   1  21        344.59        351.54        22.98 o                         
  -4   1  21          9.32         19.20         6.27 o                         
  -3   1  21        139.61        118.55        12.91 o                         
  -2   1  21          1.56         -2.64         5.66 o                         
  -1   1  21         12.60         10.36         5.31 o                         
   0   1  21         15.69         13.43         4.42 o                         
   1   1  21        431.29        442.09        21.90 o                         
   2   1  21        284.65        275.69        14.08 o                         
   3   1  21          2.25          6.76         5.19 o                         
   4   1  21         52.44         62.15         8.65 o                         
   5   1  21         57.43         67.32         9.57 o                         
   6   1  21         96.66        106.24        13.69 o                         
   7   1  21         45.43         23.54         7.76 o                         
  -7   2  21        139.82         92.37        11.40 o                         
  -6   2  21        169.56        145.82        14.78 o                         
  -5   2  21        184.06        220.32        17.91 o                         
  -4   2  21        707.58        743.29        32.61 o                         
  -3   2  21        389.82        400.06        19.76 o                         
  -2   2  21        518.44        545.87        23.80 o                         
  -1   2  21        456.84        515.42        21.43 o                         
   0   2  21        805.29        843.93        25.34 o                         
   1   2  21        916.18        979.12        32.18 o                         
   2   2  21        875.66        866.66        32.90 o                         
   3   2  21        569.03        616.40        26.45 o                         
   4   2  21        163.52        177.92        15.87 o                         
   5   2  21         99.15        105.22        14.85 o                         
   6   2  21         29.84         33.65         8.41 o                         
   7   2  21          0.24         -2.42         4.68 o                         
  -6   3  21         28.96         11.22         6.16 o                         
  -5   3  21         20.54          9.32         4.82 o                         
  -4   3  21        109.90         88.54        16.05 o                         
  -3   3  21         56.73         47.12         7.97 o                         
  -2   3  21          1.65          6.81         5.37 o                         
  -1   3  21         10.18          4.59         5.22 o                         
   0   3  21         70.32         63.18        10.16 o                         
   1   3  21         31.69         31.75         6.71 o                         
   2   3  21         49.26         49.32         7.65 o                         
   3   3  21        204.34        214.50        15.21 o                         
   4   3  21          3.63          7.45         4.88 o                         
   5   3  21         32.68         24.98         9.53 o                         
   6   3  21         17.06         10.82        10.20 o                         
  -6   4  21         16.14          8.01         5.39 o                         
  -5   4  21          0.02          0.84         5.23 o                         
  -4   4  21         61.94         56.88         9.22 o                         
  -3   4  21         55.64         44.00         8.74 o                         
  -2   4  21         10.02         11.58         5.80 o                         
  -1   4  21         40.41         33.95         8.52 o                         
   0   4  21          0.12         -4.07         5.89 o                         
   1   4  21          3.16          0.95         4.20 o                         
   2   4  21          1.62          0.96         3.93 o                         
   3   4  21         13.97         10.51         8.67 o                         
   4   4  21        103.60         83.89        10.71 o                         
   5   4  21          6.15         -3.55         3.55 o                         
  -5   5  21         47.79         35.81        11.06 o                         
  -4   5  21         42.97         43.93         8.83 o                         
  -3   5  21         19.71         10.78         4.78 o                         
  -2   5  21         10.36         14.38         6.71 o                         
  -1   5  21         17.57         12.61        11.46 o                         
   0   5  21          3.51         11.35         5.44 o                         
   1   5  21         12.08         17.60         5.90 o                         
   2   5  21         50.31         67.28        23.07 o                         
   3   5  21        143.97        160.07        16.85 o                         
   4   5  21          9.65          4.16         4.00 o                         
  -4   6  21         15.82         20.40         7.30 o                         
  -3   6  21         24.91         25.27         6.90 o                         
  -2   6  21        137.09        139.93        14.93 o                         
  -1   6  21        237.25        248.31        20.75 o                         
   0   6  21        208.14        214.05        20.55 o                         
   1   6  21        294.37        305.14        22.23 o                         
   2   6  21        241.92        247.79        19.04 o                         
   3   6  21        282.74        258.08        50.89 o                         
  -1   7  21          0.04          4.12         4.22 o                         
   0   7  21         47.28         49.62        11.97 o                         
  -7   0  22         50.29         24.27         9.09 o                         
  -6   0  22         72.33         54.20        15.30 o                         
  -5   0  22         50.98         44.53        16.55 o                         
  -4   0  22         15.14         27.14         8.81 o                         
  -3   0  22        379.68        402.05        30.57 o                         
  -2   0  22          0.15         -5.30         6.58 o                         
  -1   0  22         41.13         52.41        12.67 o                         
   0   0  22          0.63          7.45         9.83 o                         
   1   0  22        103.73        105.27        12.60 o                         
   2   0  22        140.21        135.56        13.87 o                         
   3   0  22        185.30        196.84        22.80 o                         
   4   0  22        197.69        216.94        19.75 o                         
   5   0  22        142.29        121.05        18.77 o                         
  -7   1  22         40.58         28.47         8.49 o                         
  -6   1  22         69.87         35.75        13.04 o                         
  -5   1  22        136.98        134.60        12.67 o                         
  -4   1  22        419.56        438.57        20.79 o                         
  -3   1  22        154.44        176.35        14.40 o                         
  -2   1  22        244.85        269.43        18.06 o                         
  -1   1  22        106.05        118.19        10.53 o                         
   0   1  22         57.91         60.34        10.32 o                         
   1   1  22        198.27        227.28        16.38 o                         
   2   1  22        278.66        274.32        16.75 o                         
   3   1  22        230.09        236.58        13.21 o                         
   4   1  22        114.71        115.22        11.68 o                         
   5   1  22         76.71         54.89        11.36 o                         
   6   1  22         79.14         31.09         8.78 o                         
  -6   2  22          5.85         17.38         5.85 o                         
  -5   2  22         27.33         15.81         6.25 o                         
  -4   2  22          7.70         -2.21         7.54 o                         
  -3   2  22        117.66        125.78        11.78 o                         
  -2   2  22          3.77         10.00         4.96 o                         
  -1   2  22         19.28         12.52         5.50 o                         
   0   2  22         18.54         12.06         6.21 o                         
   1   2  22          1.64          1.79         4.63 o                         
   2   2  22         41.81         37.31         8.61 o                         
   3   2  22          0.48         -3.05         3.63 o                         
   4   2  22         10.86          9.35         6.47 o                         
   5   2  22          1.24          0.09         4.91 o                         
   6   2  22         10.12          1.16         4.77 o                         
  -5   3  22         52.46         20.42        13.15 o                         
  -4   3  22        347.98        359.66        26.08 o                         
  -3   3  22        241.60        256.50        17.92 o                         
  -2   3  22        232.95        268.84        19.33 o                         
  -1   3  22        188.42        192.62        20.23 o                         
   0   3  22        223.72        211.49        17.15 o                         
   1   3  22        295.20        315.10        20.60 o                         
   2   3  22        281.27        279.74        16.27 o                         
   3   3  22        221.96        214.87        13.10 o                         
   4   3  22          2.96          2.75         3.96 o                         
   5   3  22         97.90         83.58        26.64 o                         
  -5   4  22         39.69         23.47         8.23 o                         
  -4   4  22         98.84         75.44        15.32 o                         
  -3   4  22         19.89         14.40         6.75 o                         
  -2   4  22         21.78         17.08         7.63 o                         
  -1   4  22          0.04          0.89        10.32 o                         
   0   4  22          2.53         -1.63         5.16 o                         
   1   4  22         77.18         81.29        10.26 o                         
   2   4  22         60.48         71.30         8.84 o                         
   3   4  22        235.35        224.09        15.03 o                         
   4   4  22        113.84         52.08        13.90 o                         
  -4   5  22         47.88         39.91         9.36 o                         
  -3   5  22         32.10         28.39         6.11 o                         
  -2   5  22         42.00         37.13         8.32 o                         
  -1   5  22         41.93         43.76         8.64 o                         
   0   5  22          4.68          8.64         5.21 o                         
   1   5  22         54.65         52.86        10.10 o                         
   2   5  22        120.05        112.98        17.55 o                         
   3   5  22        179.93        127.50        61.31 o                         
  -1   6  22         35.89         52.25        11.04 o                         
   0   6  22         96.97        107.17        16.20 o                         
  -5   1  23         10.70         15.86         6.56 o                         
  -4   1  23          0.22          7.45         5.24 o                         
  -3   1  23        126.41        116.21         9.93 o                         
  -2   1  23         18.02         18.53         5.22 o                         
  -1   1  23         23.51         25.85         9.29 o                         
   0   1  23          0.32         -4.95         4.95 o                         
   1   1  23         24.64         32.49        12.50 o                         
   2   1  23          0.29         -5.59         5.59 o                         
   3   1  23         42.13         12.97         5.85 o                         
   4   1  23         84.77         38.16        10.62 o                         
  -5   2  23         56.36         33.95        10.27 o                         
  -4   2  23        267.26        214.81        34.30 o                         
  -3   2  23        173.74        186.92        23.95 o                         
  -2   2  23        259.18        310.49        33.97 o                         
  -1   2  23        389.11        427.25        57.22 o                         
   0   2  23        525.59        588.27        31.19 o                         
   1   2  23        712.94        775.26        35.32 o
[truncated: 2,755 more chars]
